# Supplementary material for: Color construction of multi-colored carbon fibers using glucose
Source: Nat Commun. 2024 Mar 4;15:1979. doi: 10.1038/s41467-024-46395-5 (PMC10912437; doi:10.1038/s41467-024-46395-5)
Supplement: Supplementary file 3 — Source data [file 41467_2024_46395_MOESM3_ESM.zip]

Archive with 15 entries (13 files):
- SourceData/
- SourceData/Figure 1.xlsx
- SourceData/Figure 3.xlsx
- SourceData/Figure 4.xlsx
- SourceData/Figure 5.xlsx
- SourceData/Images source file of Figure 5a-c/
- SourceData/Images source file of Figure 5a-c/3D model source file of Figure 5a.max
- SourceData/Images source file of Figure 5a-c/Source file Figure 5 a-c.pptx
- SourceData/Supplementary Fig. 13.xlsx
- SourceData/Supplementary Fig. 16.xlsx
- SourceData/Supplementary Fig. 17.xlsx
- SourceData/Supplementary Fig. 2.xlsx
- SourceData/Supplementary Fig. 3.xlsx
- SourceData/Supplementary Fig. 4.xlsx
- SourceData/~$Supplementary Fig. 2.xlsx
