# Supplementary material for: Color construction of multi-colored carbon fibers using glucose
Source: Nat Commun. 2024 Mar 4;15:1979. doi: 10.1038/s41467-024-46395-5 (PMC10912437; doi:10.1038/s41467-024-46395-5)
Supplement: Supplementary file 3 — Source data [file 41467_2024_46395_MOESM3_ESM.zip › SourceData/Figure 1.xlsx]

## Sheet: Figure 1a
Wavelength (nm)	30 (degree)	60 (degree)	90 (degree)	120 (degree)	150 (degree)
400.167	3.83094	3.90405	1.11389	7.25706	6.8433
400.97	3.81661	3.92877	1.18311	7.15631	6.79534
401.772	3.80206	3.95196	1.25274	7.05392	6.74678
402.575	3.78732	3.97352	1.32269	6.95005	6.69766
403.378	3.77241	3.99335	1.39286	6.84487	6.64807
404.181	3.75737	4.01139	1.46316	6.73856	6.59806
404.983	3.74221	4.02753	1.53349	6.63129	6.54771
405.786	3.72697	4.04171	1.60377	6.52323	6.49708
406.588	3.71167	4.05387	1.67389	6.41458	6.44624
407.39	3.69634	4.06394	1.74377	6.30551	6.39526
408.192	3.681	4.07188	1.81331	6.19621	6.34421
408.994	3.66568	4.07763	1.88243	6.08686	6.29316
409.796	3.65042	4.08116	1.95104	5.97766	6.24217
410.598	3.63523	4.08245	2.01905	5.86879	6.19132
411.4	3.62014	4.08147	2.08637	5.76043	6.14066
412.202	3.60518	4.07821	2.15294	5.65277	6.09027
413.003	3.59038	4.07268	2.21867	5.54599	6.04022
413.805	3.57576	4.06488	2.28348	5.44027	5.99056
414.606	3.56135	4.05482	2.3473	5.33578	5.94136
415.408	3.54717	4.04253	2.41007	5.23271	5.89268
416.209	3.53325	4.02805	2.47172	5.13121	5.84459
417.01	3.5196	4.01142	2.53219	5.03145	5.79714
417.811	3.50626	3.99269	2.59142	4.9336	5.75039
418.612	3.49325	3.97193	2.64937	4.83779	5.7044
419.413	3.48058	3.94919	2.70597	4.74419	5.65923
420.214	3.46828	3.92457	2.7612	4.65293	5.61492
421.015	3.45637	3.89814	2.81501	4.56415	5.57153
421.815	3.44486	3.87	2.86737	4.47798	5.52912
422.616	3.43378	3.84025	2.91824	4.39453	5.48773
423.416	3.42314	3.809	2.96761	4.31392	5.4474
424.217	3.41296	3.77636	3.01545	4.23626	5.4082
425.017	3.40326	3.74245	3.06175	4.16165	5.37015
425.817	3.39404	3.70741	3.1065	4.09016	5.33331
426.617	3.38533	3.67135	3.1497	4.0219	5.29772
427.417	3.37713	3.63442	3.19134	3.95692	5.26342
428.217	3.36946	3.59676	3.23143	3.89529	5.23045
429.017	3.36233	3.55851	3.26997	3.83708	5.19885
429.817	3.35574	3.51982	3.307	3.78233	5.16866
430.616	3.34971	3.48084	3.34251	3.73108	5.13991
431.416	3.34425	3.44173	3.37654	3.68337	5.11264
432.215	3.33935	3.40263	3.40911	3.63921	5.08689
433.015	3.33504	3.36369	3.44026	3.59863	5.0627
433.814	3.33131	3.32508	3.47002	3.56163	5.04009
434.613	3.32817	3.28695	3.49843	3.52822	5.01911
435.412	3.32562	3.24945	3.52553	3.49838	4.99978
436.211	3.32366	3.21273	3.55138	3.47211	4.98214
437.01	3.32231	3.17693	3.57602	3.44939	4.96622
437.809	3.32155	3.14221	3.5995	3.43019	4.95206
438.608	3.3214	3.10871	3.62188	3.41447	4.93968
439.407	3.32184	3.07657	3.64323	3.40221	4.92913
440.205	3.32289	3.04592	3.6636	3.39334	4.92044
441.004	3.32455	3.01689	3.68306	3.38784	4.91363
441.802	3.3268	2.9896	3.70167	3.38563	4.90874
442.6	3.32965	2.96418	3.71951	3.38667	4.90581
443.399	3.3331	2.94073	3.73664	3.39088	4.90487
444.197	3.33714	2.91936	3.75313	3.39821	4.90594
444.995	3.34178	2.90017	3.76906	3.40858	4.90908
445.793	3.34701	2.88326	3.7845	3.42193	4.91431
446.591	3.35282	2.8687	3.79953	3.43816	4.92166
447.388	3.35922	2.85657	3.81421	3.45722	4.93117
448.186	3.3662	2.84693	3.82863	3.47902	4.94287
448.984	3.37376	2.83986	3.84286	3.50347	4.95681
449.781	3.38188	2.8354	3.85698	3.53051	4.97301
450.579	3.39058	2.83359	3.87106	3.56004	4.99151
451.376	3.39985	2.83447	3.88517	3.59198	5.01234
452.173	3.40967	2.83806	3.89939	3.62625	5.03554
452.97	3.42006	2.84439	3.91379	3.66278	5.06115
453.767	3.43099	2.85345	3.92844	3.70147	5.08918
454.564	3.44248	2.86526	3.94342	3.74226	5.11969
455.361	3.45451	2.8798	3.9588	3.78506	5.1527
456.158	3.46708	2.89706	3.97463	3.82979	5.18824
456.955	3.48019	2.91702	3.99099	3.87638	5.22635
457.751	3.49383	2.93964	4.00794	3.92477	5.26705
458.548	3.50801	2.96488	4.02554	3.97487	5.31037
459.344	3.5227	2.99271	4.04386	4.02662	5.35633
460.141	3.53792	3.02306	4.06295	4.07995	5.40498
460.937	3.55366	3.05587	4.08286	4.13481	5.45631
461.733	3.56991	3.09109	4.10366	4.19114	5.51036
462.529	3.58667	3.12865	4.12539	4.24887	5.56716
463.325	3.60394	3.16845	4.14809	4.30796	5.6267
464.121	3.62171	3.21043	4.17183	4.36836	5.68902
464.917	3.63998	3.2545	4.19663	4.43002	5.75411
465.713	3.65874	3.30056	4.22254	4.4929	5.822
466.508	3.67799	3.34853	4.2496	4.55696	5.89268
467.304	3.69773	3.3983	4.27784	4.62216	5.96616
468.099	3.71795	3.44978	4.3073	4.68847	6.04245
468.895	3.73866	3.50286	4.338	4.75586	6.12153
469.69	3.75983	3.55745	4.36997	4.82431	6.2034
470.485	3.78148	3.61342	4.40323	4.89379	6.28806
471.28	3.80358	3.67068	4.43781	4.96428	6.37548
472.075	3.82615	3.72912	4.47372	5.03577	6.46565
472.87	3.84918	3.78864	4.51099	5.10823	6.55855
473.665	3.87265	3.84912	4.54961	5.18166	6.65414
474.46	3.89657	3.91046	4.58961	5.25605	6.75241
475.254	3.92092	3.97255	4.63098	5.33138	6.85332
476.049	3.94571	4.03529	4.67374	5.40766	6.95683
476.844	3.97092	4.09859	4.71789	5.48487	7.0629
477.638	3.99654	4.16233	4.76342	5.56302	7.17147
478.432	4.02258	4.22642	4.81033	5.6421	7.28251
479.226	4.04902	4.29078	4.85861	5.72212	7.39596
480.021	4.07585	4.3553	4.90826	5.80307	7.51175
480.815	4.10307	4.4199	4.95926	5.88495	7.62982
481.608	4.13066	4.48449	5.01161	5.96777	7.75011
482.402	4.15862	4.549	5.06528	6.05153	7.87255
483.196	4.18694	4.61335	5.12026	6.13622	7.99705
483.99	4.2156	4.67746	5.17653	6.22186	8.12354
484.784	4.24459	4.74127	5.23406	6.30843	8.25195
485.577	4.27391	4.80471	5.29284	6.39595	8.38217
486.37	4.30354	4.86773	5.35282	6.48441	8.51412
487.164	4.33346	4.93026	5.41399	6.5738	8.64771
487.957	4.36367	4.99227	5.47631	6.66412	8.78285
488.75	4.39415	5.05369	5.53975	6.75538	8.91942
489.543	4.42488	5.11449	5.60428	6.84755	9.05733
490.336	4.45585	5.17464	5.66985	6.94064	9.19647
491.129	4.48705	5.23409	5.73644	7.03462	9.33674
491.922	4.51846	5.29282	5.80399	7.12949	9.47803
492.715	4.55007	5.35081	5.87248	7.22524	9.62022
493.507	4.58184	5.40803	5.94185	7.32183	9.7632
494.3	4.61378	5.46446	6.01205	7.41925	9.90686
495.092	4.64586	5.52009	6.08306	7.51748	10.0511
495.885	4.67806	5.57492	6.1548	7.61649	10.1957
496.677	4.71036	5.62892	6.22725	7.71625	10.3407
497.469	4.74275	5.68211	6.30034	7.81672	10.4859
498.261	4.77521	5.73447	6.37402	7.91787	10.6312
499.053	4.80771	5.78601	6.44825	8.01966	10.7764
499.845	4.84024	5.83674	6.52296	8.12205	10.9215
500.637	4.87277	5.88665	6.59811	8.22498	11.0662
501.429	4.90528	5.93575	6.67363	8.32842	11.2106
502.22	4.93776	5.98406	6.74948	8.43232	11.3545
503.012	4.97018	6.03158	6.82558	8.5366	11.4977
503.803	5.00252	6.07832	6.90189	8.64122	11.6402
504.595	5.03476	6.12431	6.97835	8.74612	11.7819
505.386	5.06688	6.16954	7.0549	8.85123	11.9225
506.177	5.09886	6.21404	7.13146	8.95648	12.0621
506.969	5.13066	6.25781	7.208	9.0618	12.2004
507.76	5.16228	6.30087	7.28444	9.16713	12.3374
508.551	5.19369	6.34324	7.36072	9.27238	12.4731
509.341	5.22487	6.38493	7.43679	9.37748	12.6071
510.132	5.25579	6.42594	7.51258	9.48235	12.7396
510.923	5.28644	6.4663	7.58802	9.58691	12.8704
511.714	5.31679	6.50601	7.66307	9.69108	12.9993
512.504	5.34682	6.54508	7.73765	9.79476	13.1263
513.294	5.37651	6.58352	7.8117	9.89788	13.2513
514.085	5.40584	6.62134	7.88518	10.0003	13.3742
514.875	5.43479	6.65854	7.958	10.1021	13.4949
515.665	5.46333	6.69513	8.03013	10.2029	13.6134
516.455	5.49145	6.73111	8.10148	10.3029	13.7296
517.245	5.51912	6.76648	8.17201	10.4018	13.8433
518.035	5.54633	6.80124	8.24167	10.4997	13.9545
518.825	5.57306	6.83539	8.31038	10.5963	14.0633
519.615	5.59928	6.86893	8.3781	10.6917	14.1693
520.404	5.62498	6.90184	8.44476	10.7856	14.2728
521.194	5.65014	6.93412	8.51032	10.8781	14.3734
521.984	5.67475	6.96577	8.57472	10.9691	14.4713
522.773	5.69877	6.99677	8.63791	11.0584	14.5663
523.562	5.7222	7.0271	8.69984	11.1459	14.6585
524.351	5.74503	7.05676	8.76046	11.2316	14.7477
525.141	5.76722	7.08573	8.81972	11.3154	14.8339
525.93	5.78877	7.11399	8.87756	11.3972	14.9171
526.719	5.80967	7.14153	8.93396	11.477	14.9973
527.507	5.82989	7.16832	8.98886	11.5545	15.0743
528.296	5.84942	7.19434	9.04222	11.6299	15.1483
529.085	5.86825	7.21958	9.09399	11.7029	15.219
529.874	5.88637	7.244	9.14415	11.7736	15.2866
530.662	5.90376	7.26759	9.19265	11.8419	15.3511
531.45	5.92041	7.29032	9.23946	11.9076	15.4123
532.239	5.9363	7.31218	9.28454	11.9708	15.4702
533.027	5.95143	7.33312	9.32785	12.0313	15.5249
533.815	5.96579	7.35313	9.36938	12.0892	15.5763
534.603	5.97936	7.37219	9.40909	12.1443	15.6244
535.391	5.99214	7.39026	9.44695	12.1966	15.6693
536.179	6.00411	7.40732	9.48294	12.2461	15.7109
536.967	6.01526	7.42336	9.51704	12.2927	15.7491
537.755	6.0256	7.43833	9.54921	12.3365	15.7841
538.542	6.03511	7.45222	9.57945	12.3773	15.8157
539.33	6.04377	7.46501	9.60774	12.4151	15.844
540.117	6.0516	7.47667	9.63405	12.4499	15.8691
540.905	6.05857	7.48718	9.65838	12.4817	15.8908
541.692	6.06468	7.49651	9.68071	12.5105	15.9092
542.479	6.06994	7.50466	9.70102	12.5363	15.9243
543.266	6.07432	7.51159	9.71933	12.559	15.9362
544.053	6.07783	7.51729	9.7356	12.5786	15.9447
544.84	6.08047	7.52175	9.74984	12.5952	15.95
545.627	6.08223	7.52494	9.76204	12.6087	15.952
546.414	6.0831	7.52685	9.7722	12.6192	15.9508
547.201	6.08309	7.52747	9.78032	12.6266	15.9464
547.987	6.08219	7.5268	9.7864	12.6311	15.9387
548.774	6.0804	7.5248	9.79044	12.6325	15.9278
549.56	6.07771	7.52149	9.79244	12.6309	15.9137
550.346	6.07414	7.51684	9.7924	12.6264	15.8965
551.133	6.06967	7.51086	9.79034	12.6189	15.8761
551.919	6.06431	7.50354	9.78626	12.6085	15.8526
552.705	6.05805	7.49487	9.78017	12.5953	15.8259
553.491	6.0509	7.48486	9.77207	12.5792	15.7962
554.277	6.04285	7.4735	9.76197	12.5603	15.7634
555.063	6.03392	7.46079	9.7499	12.5387	15.7276
555.848	6.0241	7.44674	9.73586	12.5144	15.6887
556.634	6.01339	7.43136	9.71986	12.4874	15.6468
557.42	6.00179	7.41464	9.70192	12.4578	15.602
558.205	5.98931	7.39659	9.68205	12.4256	15.5542
558.99	5.97596	7.37722	9.66028	12.3909	15.5036
559.776	5.96173	7.35654	9.63661	12.3538	15.45
560.561	5.94663	7.33456	9.61107	12.3142	15.3936
561.346	5.93066	7.3113	9.58367	12.2723	15.3344
562.131	5.91383	7.28675	9.55444	12.2281	15.2724
562.916	5.89614	7.26095	9.5234	12.1817	15.2076
563.701	5.8776	7.23389	9.49056	12.133	15.1402
564.486	5.85822	7.20561	9.45596	12.0823	15.0701
565.27	5.838	7.17611	9.4196	12.0295	14.9973
566.055	5.81694	7.14541	9.38153	11.9746	14.9219
566.84	5.79506	7.11353	9.34175	11.9179	14.844
567.624	5.77237	7.08049	9.3003	11.8592	14.7636
568.408	5.74886	7.04631	9.2572	11.7987	14.6807
569.193	5.72455	7.01102	9.21248	11.7364	14.5954
569.977	5.69945	6.97462	9.16617	11.6724	14.5077
570.761	5.67356	6.93716	9.11829	11.6067	14.4177
571.545	5.6469	6.89864	9.06888	11.5395	14.3254
572.329	5.61947	6.85909	9.01795	11.4706	14.2308
573.113	5.59129	6.81854	8.96555	11.4003	14.1341
573.896	5.56236	6.77701	8.9117	11.3285	14.0353
574.68	5.5327	6.73453	8.85644	11.2553	13.9344
575.464	5.50232	6.69112	8.79979	11.1808	13.8314
576.247	5.47123	6.64681	8.7418	11.1049	13.7265
577.03	5.43944	6.60163	8.68249	11.0278	13.6197
577.814	5.40696	6.5556	8.6219	10.9494	13.5111
578.597	5.37381	6.50875	8.56006	10.8699	13.4007
579.38	5.34001	6.46111	8.49701	10.7893	13.2885
580.163	5.30555	6.41271	8.43278	10.7076	13.1747
580.946	5.27047	6.36359	8.36742	10.6248	13.0592
581.729	5.23477	6.31376	8.30096	10.541	12.9422
582.512	5.19847	6.26325	8.23344	10.4562	12.8238
583.295	5.16159	6.21211	8.1649	10.3705	12.7039
584.077	5.12413	6.16035	8.09538	10.2838	12.5827
584.86	5.08613	6.10802	8.02492	10.1963	12.4602
585.642	5.04758	6.05513	7.95357	10.108	12.3365
586.425	5.00852	6.00173	7.88135	10.0188	12.2116
587.207	4.96896	5.94784	7.80832	9.92884	12.0857
587.989	4.92891	5.8935	7.73452	9.83812	11.9588
588.771	4.8884	5.83873	7.66	9.74666	11.8309
589.553	4.84745	5.78358	7.58479	9.6545	11.7021
590.335	4.80607	5.72807	7.50894	9.56166	11.5725
591.117	4.76428	5.67224	7.43249	9.46816	11.4422
591.899	4.72211	5.61611	7.3555	9.37404	11.3112
592.681	4.67957	5.55972	7.27801	9.27931	11.1797
593.462	4.63668	5.50311	7.20005	9.18401	11.0476
594.244	4.59348	5.4463	7.12169	9.08815	10.9151
595.025	4.54997	5.38933	7.04296	8.99177	10.7821
595.806	4.50618	5.33224	6.96391	8.89488	10.6489
596.588	4.46213	5.27504	6.88459	8.79752	10.5154
597.369	4.41785	5.21778	6.80504	8.6997	10.3817
598.15	4.37336	5.16048	6.72531	8.60147	10.2479
598.931	4.32868	5.10318	6.64545	8.50285	10.1141
599.712	4.28383	5.04591	6.5655	8.40385	9.9803
600.493	4.23884	4.98869	6.4855	8.30453	9.8466
601.273	4.19373	4.93157	6.40551	8.2049	9.71306
602.054	4.14853	4.87456	6.32556	8.10499	9.57974
602.835	4.10326	4.8177	6.24571	8.00485	9.44672
603.615	4.05794	4.76101	6.16599	7.90451	9.31405
604.395	4.0126	4.70453	6.08644	7.80399	9.1818
605.176	3.96727	4.64828	6.00711	7.70335	9.05004
605.956	3.92196	4.59228	5.92805	7.60261	8.91882
606.736	3.87671	4.53656	5.84928	7.50182	8.7882
607.516	3.83154	4.48115	5.77086	7.40102	8.65825
608.296	3.78647	4.42607	5.69281	7.30026	8.52902
609.076	3.74153	4.37133	5.61518	7.19956	8.40057
609.856	3.69674	4.31698	5.538	7.09899	8.27297
610.635	3.65212	4.26301	5.46132	6.99859	8.14625
611.415	3.60771	4.20947	5.38515	6.89841	8.02048
612.195	3.56352	4.15635	5.30954	6.79849	7.8957
612.974	3.51958	4.10369	5.23452	6.6989	7.77198
613.754	3.47591	4.05149	5.16012	6.59967	7.64935
614.533	3.43254	3.99978	5.08636	6.50086	7.52787
615.312	3.38949	3.94857	5.01328	6.40252	7.40758
616.091	3.34678	3.89787	4.9409	6.30472	7.28853
616.87	3.30443	3.84769	4.86925	6.2075	7.17076
617.649	3.26246	3.79806	4.79835	6.11091	7.0543
618.428	3.22091	3.74897	4.72823	6.01502	6.93921
619.207	3.17978	3.70044	4.65889	5.91988	6.82552
619.985	3.1391	3.65248	4.59038	5.82554	6.71325
620.764	3.09888	3.60509	4.52269	5.73207	6.60246
621.543	3.05915	3.55829	4.45585	5.6395	6.49316
622.321	3.01993	3.51208	4.38988	5.5479	6.38539
623.099	2.98122	3.46646	4.32479	5.45733	6.27918
623.878	2.94306	3.42144	4.26059	5.36782	6.17455
624.656	2.90545	3.37703	4.19729	5.27944	6.07153
625.434	2.8684	3.33323	4.13491	5.19223	5.97013
626.212	2.83195	3.29004	4.07345	5.10624	5.87039
626.99	2.79609	3.24747	4.01292	5.02151	5.7723
627.768	2.76084	3.20552	3.95333	4.93809	5.6759
628.545	2.72622	3.16418	3.89469	4.85603	5.5812
629.323	2.69222	3.12347	3.837	4.77535	5.48819
630.101	2.65887	3.08338	3.78026	4.69609	5.39691
630.878	2.62618	3.04392	3.72448	4.6183	5.30734
631.656	2.59414	3.00508	3.66966	4.542	5.2195
632.433	2.56278	2.96688	3.6158	4.46722	5.13338
633.21	2.53208	2.9293	3.5629	4.39398	5.049
633.987	2.50207	2.89235	3.51096	4.3223	4.96634
634.764	2.47274	2.85603	3.45999	4.2522	4.8854
635.541	2.4441	2.82035	3.40998	4.18371	4.80619
636.318	2.41614	2.7853	3.36092	4.11682	4.72868
637.095	2.38888	2.75089	3.31282	4.05155	4.65287
637.872	2.36231	2.71712	3.26568	3.9879	4.57875
638.649	2.33643	2.68399	3.21949	3.92586	4.5063
639.425	2.31123	2.65151	3.17424	3.86545	4.43551
640.202	2.28673	2.61967	3.12994	3.80664	4.36636
640.978	2.26291	2.58848	3.08657	3.74943	4.29883
641.754	2.23976	2.55794	3.04415	3.6938	4.23291
642.53	2.2173	2.52807	3.00265	3.63974	4.16857
643.307	2.1955	2.49885	2.96208	3.58723	4.10578
644.083	2.17436	2.4703	2.92243	3.53623	4.04452
644.859	2.15387	2.44242	2.8837	3.48672	3.98477
645.635	2.13404	2.41521	2.84587	3.43868	3.9265
646.41	2.11484	2.38868	2.80895	3.39206	3.86968
647.186	2.09627	2.36283	2.77293	3.34682	3.81428
647.962	2.07832	2.33767	2.7378	3.30294	3.76027
648.737	2.06098	2.31321	2.70356	3.26036	3.70762
649.513	2.04424	2.28944	2.6702	3.21905	3.65629
650.288	2.02808	2.26637	2.63771	3.17895	3.60627
651.063	2.0125	2.24401	2.6061	3.14003	3.5575
651.839	1.99748	2.22235	2.57534	3.10222	3.50997
652.614	1.98301	2.20141	2.54543	3.06548	3.46364
653.389	1.96907	2.18118	2.51637	3.02976	3.41847
654.164	1.95567	2.16167	2.48815	2.99501	3.37444
654.939	1.94277	2.14287	2.46075	2.96117	3.33151
655.713	1.93037	2.1248	2.43418	2.92819	3.28964
656.488	1.91846	2.10744	2.40842	2.89602	3.24881
657.263	1.90702	2.0908	2.38346	2.86461	3.20899
658.037	1.89604	2.07487	2.35929	2.8339	3.17014
658.812	1.88551	2.05965	2.3359	2.80385	3.13224
659.586	1.87541	2.04514	2.31328	2.77441	3.09526
660.361	1.86573	2.03133	2.29143	2.74552	3.05917
661.135	1.85646	2.01822	2.27032	2.71716	3.02394
661.909	1.84758	2.00579	2.24994	2.68926	2.98954
662.683	1.83909	1.99403	2.23028	2.6618	2.95596
663.457	1.83097	1.98293	2.21133	2.63473	2.92318
664.231	1.82322	1.97249	2.19307	2.60801	2.89116
665.005	1.81581	1.96268	2.17548	2.58163	2.85989
665.778	1.80875	1.95349	2.15855	2.55554	2.82935
666.552	1.80201	1.9449	2.14227	2.52972	2.79953
667.325	1.7956	1.93689	2.1266	2.50415	2.7704
668.099	1.7895	1.92944	2.11155	2.47881	2.74196
668.872	1.78371	1.92254	2.09707	2.45368	2.7142
669.645	1.77821	1.91615	2.08317	2.42876	2.68709
670.419	1.773	1.91025	2.06981	2.40404	2.66064
671.192	1.76807	1.90481	2.05697	2.37951	2.63484
671.965	1.76342	1.89981	2.04463	2.35517	2.60967
672.738	1.75903	1.89521	2.03278	2.33103	2.58514
673.511	1.75492	1.891	2.02138	2.3071	2.56125
674.283	1.75106	1.88713	2.01041	2.28339	2.53798
675.056	1.74746	1.88357	1.99986	2.25991	2.51535
675.829	1.74411	1.88029	1.98968	2.23669	2.49336
676.601	1.74101	1.87726	1.97988	2.21374	2.47199
677.374	1.73816	1.87445	1.9704	2.1911	2.45127
678.146	1.73555	1.87182	1.96124	2.1688	2.43119
678.918	1.73318	1.86934	1.95237	2.14685	2.41176
679.69	1.73106	1.86697	1.94377	2.12531	2.39298
680.462	1.72917	1.86468	1.9354	2.10421	2.37486
681.235	1.72752	1.86243	1.92725	2.08358	2.35741
682.006	1.7261	1.8602	1.9193	2.06347	2.34064
682.778	1.72492	1.85796	1.91151	2.04392	2.32455
683.55	1.72398	1.85567	1.90388	2.02498	2.30915
684.322	1.72327	1.8533	1.89638	2.00668	2.29445
685.093	1.7228	1.85083	1.88899	1.98908	2.28045
685.865	1.72255	1.84823	1.88169	1.97222	2.26717
686.636	1.72255	1.84548	1.87446	1.95614	2.2546
687.408	1.72277	1.84256	1.86729	1.9409	2.24276
688.179	1.72323	1.83944	1.86017	1.92653	2.23165
688.95	1.72391	1.83611	1.85308	1.91307	2.22128
689.721	1.72483	1.83255	1.84601	1.90057	2.21163
690.492	1.72597	1.82876	1.83895	1.88907	2.20272
691.263	1.72734	1.82472	1.8319	1.87859	2.19456
692.034	1.72894	1.82043	1.82485	1.86918	2.18712
692.805	1.73075	1.81588	1.81779	1.86086	2.18041
693.576	1.73278	1.81108	1.81074	1.85366	2.17443
694.346	1.73503	1.80603	1.80368	1.8476	2.16917
695.117	1.73748	1.80074	1.79662	1.8427	2.16462
695.887	1.74014	1.79522	1.78958	1.83896	2.16076
696.658	1.743	1.78948	1.78255	1.83641	2.15758
697.428	1.74605	1.78354	1.77556	1.83504	2.15508
698.198	1.74929	1.77742	1.76862	1.83485	2.15321
698.968	1.7527	1.77115	1.76174	1.83583	2.15198
699.738	1.75629	1.76476	1.75494	1.83797	2.15135
700.508	1.76003	1.75827	1.74826	1.84124	2.1513
701.278	1.76393	1.75173	1.7417	1.84562	2.15179
702.048	1.76797	1.74516	1.73531	1.85109	2.1528
702.817	1.77213	1.73862	1.72911	1.85759	2.1543
703.587	1.77642	1.73215	1.72314	1.86509	2.15624
704.356	1.78081	1.72579	1.71743	1.87353	2.1586
705.126	1.78529	1.71959	1.71203	1.88285	2.16132
705.895	1.78985	1.7136	1.70696	1.89299	2.16437
706.665	1.79446	1.70788	1.70228	1.90387	2.1677
707.434	1.79913	1.70248	1.69803	1.91543	2.17126
708.203	1.80382	1.69746	1.69426	1.92758	2.175
708.972	1.80853	1.69288	1.69101	1.94022	2.17888
709.741	1.81324	1.68879	1.68835	1.95327	2.18284
710.51	1.81792	1.68526	1.68631	1.96661	2.18682
711.279	1.82256	1.68234	1.68495	1.98016	2.19077
712.047	1.82714	1.68009	1.68433	1.99378	2.19463
712.816	1.83165	1.67858	1.6845	2.00738	2.19834
713.584	1.83605	1.67786	1.68552	2.02083	2.20184
714.353	1.84034	1.67798	1.68744	2.03401	2.20508
715.121	1.84449	1.67901	1.69033	2.04679	2.208
715.889	1.84848	1.681	1.69423	2.05905	2.21052
716.658	1.8523	1.68399	1.69921	2.07064	2.21259
717.426	1.85591	1.68804	1.70532	2.08144	2.21416
718.194	1.85931	1.69319	1.71262	2.09131	2.21515
718.962	1.86246	1.69948	1.72116	2.10012	2.21552
719.73	1.86536	1.70696	1.73099	2.10772	2.21519
720.497	1.86799	1.71565	1.74217	2.11399	2.21412
721.265	1.87031	1.72559	1.75474	2.11878	2.21224
722.033	1.87232	1.7368	1.76876	2.12196	2.2095
722.8	1.87399	1.7493	1.78428	2.12341	2.20585
723.568	1.87532	1.76311	1.80132	2.12297	2.20124
724.335	1.87627	1.77825	1.81994	2.12054	2.1956
725.102	1.87684	1.7947	1.84018	2.11598	2.18891
725.87	1.87701	1.81248	1.86206	2.10918	2.18111
726.637	1.87676	1.83157	1.88562	2.10001	2.17216
727.404	1.87609	1.85196	1.91089	2.08837	2.16201
728.171	1.87497	1.87364	1.9379	2.07415	2.15065
728.938	1.87341	1.89657	1.96665	2.05725	2.13802
729.704	1.87137	1.92072	1.99718	2.03757	2.1241
730.471	1.86887	1.94606	2.02949	2.01504	2.10887
731.238	1.86588	1.97255	2.06359	1.98957	2.0923
732.004	1.8624	2.00012	2.09948	1.96109	2.07437
732.771	1.85843	2.02872	2.13716	1.92955	2.05506
733.537	1.85396	2.0583	2.17664	1.89487	2.03437
734.303	1.84899	2.08878	2.21789	1.85702	2.01228
735.069	1.84352	2.12008	2.26091	1.81596	1.9888
735.836	1.83753	2.15213	2.30567	1.77166	1.96391
736.602	1.83105	2.18485	2.35216	1.72411	1.93762
737.368	1.82406	2.21813	2.40033	1.67329	1.90995
738.134	1.81658	2.25189	2.45017	1.61921	1.8809
738.899	1.80861	2.28602	2.50162	1.56188	1.85049
739.665	1.80015	2.32043	2.55466	1.50132	1.81873
740.431	1.79121	2.35501	2.60922	1.43756	1.78566
741.196	1.7818	2.38964	2.66527	1.37063	1.75128
741.962	1.77193	2.42422	2.72275	1.3006	1.71565
742.727	1.76162	2.45863	2.78158	1.22753	1.67878
743.492	1.75087	2.49275	2.84173	1.15148	1.64072
744.258	1.73971	2.52647	2.9031	1.07253	1.60151
745.023	1.72814	2.55967	2.96565	0.99077	1.56118
745.788	1.71619	2.59222	3.02928	0.90631	1.51979
746.553	1.70387	2.62402	3.09393	0.81924	1.47738
747.318	1.6912	2.65494	3.15951	0.72968	1.43401
748.083	1.6782	2.68486	3.22594	0.63777	1.38973
748.847	1.6649	2.71369	3.29314	0.54361	1.34459
749.612	1.65131	2.74129	3.36102	0.44737	1.29866

## Sheet: Figure 1f
	4CC	7CC	10CC	13CC	17CC
x	0.2716	0.3909	0.3955	0.3276	0.3436
y	0.3019	0.3814	0.36	0.3165	0.3732

## Sheet: Figure 1g
Wavelength (nm)	Blue	Yellow	Orange-red	Purple	Green
300	11.4661	7.77678	8.19554	7.89914	7.51038
302	11.4227	7.72844	8.15542	7.85377	7.46807
304	11.378	7.67614	8.11444	7.808	7.4261
306	11.3323	7.61984	8.07268	7.76199	7.38448
308	11.2859	7.55969	8.03024	7.7159	7.34323
310	11.239	7.49595	7.98726	7.66992	7.30239
312	11.1918	7.4291	7.94389	7.62424	7.26198
314	11.1446	7.35969	7.90031	7.57908	7.22201
316	11.0976	7.28844	7.85671	7.53464	7.18251
318	11.051	7.21613	7.81329	7.49114	7.1435
320	11.005	7.1436	7.77024	7.44879	7.10499
322	10.9599	7.07171	7.72779	7.4078	7.067
324	10.9158	7.00128	7.68612	7.36836	7.02956
326	10.8729	6.93311	7.64544	7.33064	6.99266
328	10.8313	6.86787	7.6059	7.29483	6.95634
330	10.7911	6.80615	7.56768	7.26106	6.92061
332	10.7524	6.74838	7.53091	7.22944	6.88548
334	10.7153	6.69485	7.49569	7.20009	6.85096
336	10.6798	6.64569	7.46212	7.17307	6.81706
338	10.646	6.60088	7.43024	7.14843	6.78381
340	10.6138	6.56026	7.40008	7.12619	6.75121
342	10.5832	6.52354	7.37163	7.10633	6.71927
344	10.5541	6.49034	7.34485	7.08884	6.688
346	10.5264	6.4602	7.31967	7.07365	6.65742
348	10.5001	6.43262	7.29602	7.06068	6.62752
350	10.4751	6.40707	7.27376	7.04983	6.59833
352	10.4511	6.38304	7.25276	7.041	6.56984
354	10.4281	6.36005	7.23288	7.03404	6.54206
356	10.406	6.33769	7.21394	7.02881	6.515
358	10.3844	6.31561	7.19577	7.02517	6.48866
360	10.3635	6.29354	7.17819	7.02296	6.46305
362	10.3428	6.27131	7.16103	7.02202	6.43817
364	10.3224	6.24882	7.14412	7.02219	6.41401
366	10.302	6.22606	7.12728	7.02331	6.39058
368	10.2817	6.20307	7.11036	7.02525	6.36788
370	10.2611	6.17998	7.09323	7.02786	6.3459
372	10.2403	6.15691	7.07576	7.03101	6.32465
374	10.2191	6.13406	7.05784	7.03458	6.30412
376	10.1975	6.11161	7.0394	7.03846	6.28431
378	10.1754	6.08972	7.02037	7.04257	6.2652
380	10.1528	6.06858	7.0007	7.0468	6.24681
382	10.1297	6.04832	6.98038	7.0511	6.22912
384	10.106	6.02907	6.95939	7.0554	6.21213
386	10.0817	6.01091	6.93776	7.05965	6.19582
388	10.057	5.9939	6.91552	7.06382	6.18021
390	10.0317	5.97808	6.8927	7.06786	6.16527
392	10.0059	5.96346	6.86936	7.07176	6.15101
394	9.97969	5.95006	6.84556	7.07547	6.13742
396	9.95309	5.93786	6.82135	7.07899	6.1245
398	9.92615	5.92686	6.79682	7.08228	6.11224
400	9.89889	5.91705	6.77201	7.08533	6.10064
402	9.87137	5.90844	6.747	7.0881	6.08971
404	9.84362	5.90102	6.72184	7.09057	6.07943
406	9.81566	5.8948	6.69657	7.09269	6.06982
408	9.78753	5.8898	6.67124	7.09444	6.06087
410	9.75924	5.88602	6.64588	7.09575	6.0526
412	9.73079	5.88346	6.6205	7.09659	6.045
414	9.70219	5.88211	6.59513	7.09688	6.03808
416	9.67342	5.88194	6.56975	7.09657	6.03185
418	9.64446	5.8829	6.54436	7.0956	6.02633
420	9.6153	5.88491	6.51895	7.09389	6.02152
422	9.58589	5.88787	6.4935	7.09137	6.01743
424	9.55621	5.89168	6.46798	7.08798	6.0141
426	9.52622	5.8962	6.44237	7.08364	6.01152
428	9.49587	5.90129	6.41664	7.0783	6.00972
430	9.46512	5.90681	6.39079	7.0719	6.00872
432	9.43395	5.91262	6.36479	7.06438	6.00853
434	9.4023	5.91862	6.33865	7.0557	6.00919
436	9.37015	5.92472	6.31237	7.04583	6.0107
438	9.33748	5.93088	6.28596	7.03475	6.0131
440	9.30426	5.9371	6.25946	7.02244	6.01639
442	9.27048	5.94343	6.23292	7.0089	6.02062
444	9.23615	5.94998	6.2064	6.99415	6.02579
446	9.20127	5.95691	6.17998	6.97821	6.03193
448	9.16585	5.96442	6.15374	6.96111	6.03906
450	9.12992	5.97276	6.12779	6.9429	6.0472
452	9.09351	5.98219	6.10225	6.92363	6.05636
454	9.05666	5.99301	6.07726	6.90336	6.06656
456	9.01941	6.00551	6.05294	6.88217	6.07781
458	8.98181	6.01997	6.02945	6.86011	6.09012
460	8.94392	6.03664	6.00694	6.83728	6.10351
462	8.90579	6.05573	5.98555	6.81374	6.11798
464	8.86747	6.07741	5.96545	6.78959	6.13352
466	8.82902	6.10177	5.94677	6.76488	6.15014
468	8.79049	6.12887	5.92965	6.7397	6.16784
470	8.75193	6.15865	5.91424	6.71412	6.1866
472	8.71338	6.19104	5.90065	6.68819	6.20641
474	8.67488	6.22587	5.88898	6.66198	6.22726
476	8.63645	6.26294	5.87934	6.63553	6.24911
478	8.59813	6.30201	5.87179	6.6089	6.27196
480	8.55992	6.3428	5.8664	6.58211	6.29576
482	8.52183	6.38503	5.86322	6.5552	6.32048
484	8.48386	6.42842	5.86226	6.52819	6.34609
486	8.44601	6.4727	5.86354	6.5011	6.37254
488	8.40826	6.51762	5.86705	6.47395	6.39978
490	8.3706	6.56299	5.87278	6.44675	6.42776
492	8.33299	6.60865	5.88068	6.41951	6.45642
494	8.29543	6.65448	5.89071	6.39225	6.48571
496	8.25788	6.70043	5.90283	6.36498	6.51557
498	8.22031	6.74648	5.91697	6.33771	6.54592
500	8.1827	6.79266	5.93307	6.31047	6.5767
502	8.14503	6.83904	5.95106	6.2833	6.60784
504	8.10727	6.88571	5.97089	6.25621	6.63925
506	8.06942	6.93278	5.99248	6.22927	6.67087
508	8.03147	6.98038	6.01578	6.20252	6.70261
510	7.99341	7.02861	6.04074	6.17602	6.7344
512	7.95524	7.07759	6.06731	6.14984	6.76615
514	7.91699	7.12739	6.09547	6.12408	6.79778
516	7.87866	7.17808	6.12517	6.09881	6.82922
518	7.84029	7.22968	6.15641	6.07413	6.86037
520	7.80191	7.2822	6.18917	6.05015	6.89117
522	7.76356	7.3356	6.22346	6.02697	6.92152
524	7.72527	7.38982	6.25929	6.00471	6.95135
526	7.6871	7.44479	6.29667	5.98349	6.98059
528	7.6491	7.50038	6.33562	5.96342	7.00916
530	7.61132	7.55651	6.37617	5.94461	7.03698
532	7.57381	7.61304	6.41835	5.92718	7.064
534	7.53662	7.66985	6.46219	5.91124	7.09013
536	7.49979	7.72684	6.50771	5.89689	7.11533
538	7.46339	7.78391	6.55494	5.88423	7.13953
540	7.42744	7.84099	6.6039	5.87333	7.16267
542	7.39199	7.898	6.6546	5.86427	7.18471
544	7.35706	7.95491	6.70705	5.85713	7.20561
546	7.32268	8.0117	6.76124	5.85194	7.2253
548	7.28886	8.06837	6.81717	5.84876	7.24377
550	7.25562	8.12494	6.87479	5.84762	7.26098
552	7.22295	8.18144	6.93409	5.84852	7.2769
554	7.19086	8.23791	6.99502	5.85148	7.2915
556	7.15934	8.29441	7.05752	5.85649	7.30477
558	7.12837	8.35097	7.12152	5.86354	7.31669
560	7.09793	8.40764	7.18695	5.87261	7.32725
562	7.068	8.46447	7.25372	5.88367	7.33645
564	7.03855	8.52146	7.32175	5.89669	7.34429
566	7.00956	8.57865	7.39094	5.91163	7.35077
568	6.981	8.63601	7.46119	5.92844	7.3559
570	6.95284	8.69353	7.53241	5.9471	7.35968
572	6.92505	8.75116	7.6045	5.96754	7.36214
574	6.89761	8.80885	7.67734	5.98974	7.36329
576	6.8705	8.8665	7.75086	6.01365	7.36315
578	6.84369	8.92401	7.82496	6.03924	7.36175
580	6.81718	8.98129	7.89956	6.06648	7.35911
582	6.79094	9.0382	7.97457	6.09534	7.35526
584	6.76499	9.0946	8.04993	6.12581	7.35024
586	6.7393	9.15036	8.12558	6.15786	7.34407
588	6.71389	9.20533	8.20147	6.19149	7.3368
590	6.68876	9.25938	8.27755	6.22669	7.32846
592	6.66393	9.31239	8.35378	6.26346	7.31908
594	6.63939	9.36423	8.43015	6.3018	7.30872
596	6.61517	9.41482	8.50664	6.34172	7.29739
598	6.59129	9.46408	8.58323	6.38324	7.28516
600	6.56776	9.51197	8.65991	6.42636	7.27206
602	6.5446	9.55848	8.7367	6.4711	7.25812
604	6.52183	9.60362	8.81359	6.51747	7.2434
606	6.49946	9.64745	8.89059	6.56549	7.22794
608	6.47752	9.69007	8.96771	6.61515	7.21178
610	6.45601	9.73158	9.04496	6.66648	7.19495
612	6.43495	9.77214	9.12235	6.71947	7.17751
614	6.41434	9.81192	9.19989	6.77413	7.1595
616	6.3942	9.85112	9.27757	6.83046	7.14096
618	6.37453	9.88994	9.35541	6.88844	7.12193
620	6.35533	9.92859	9.4334	6.94806	7.10245
622	6.3366	9.96726	9.51153	7.0093	7.08258
624	6.31834	10.0062	9.58978	7.07214	7.06234
626	6.30053	10.0455	9.66815	7.13655	7.04179
628	6.28319	10.0853	9.7466	7.20248	7.02097
630	6.2663	10.1257	9.8251	7.2699	6.99991
632	6.24985	10.1669	9.90362	7.33876	6.97867
634	6.23384	10.2087	9.98211	7.40901	6.95729
636	6.21826	10.2513	10.0605	7.48059	6.93582
638	6.2031	10.2945	10.1388	7.55343	6.91429
640	6.18836	10.3382	10.217	7.62746	6.89275
642	6.17403	10.3823	10.2949	7.70263	6.87126
644	6.16011	10.4266	10.3724	7.77885	6.84985
646	6.1466	10.4709	10.4496	7.85603	6.82858
648	6.13349	10.5151	10.5264	7.93411	6.80749
650	6.1208	10.5588	10.6026	8.013	6.78662
652	6.10851	10.6019	10.6782	8.0926	6.76604
654	6.09664	10.6442	10.7531	8.17283	6.74579
656	6.08519	10.6855	10.8273	8.25359	6.72592
658	6.07415	10.7256	10.9005	8.33479	6.70648
660	6.06354	10.7644	10.9728	8.41632	6.68752
662	6.05335	10.8018	11.0441	8.4981	6.66909
664	6.04358	10.8377	11.1142	8.58002	6.65125
666	6.03424	10.872	11.183	8.66198	6.63405
668	6.02532	10.9046	11.2505	8.74389	6.61754
670	6.01682	10.9356	11.3165	8.82563	6.60176
672	6.00873	10.9649	11.3809	8.90711	6.58678
674	6.00104	10.9924	11.4437	8.98824	6.57264
676	5.99374	11.0183	11.5048	9.06893	6.55939
678	5.98681	11.0424	11.564	9.14907	6.54708
680	5.98025	11.0647	11.6212	9.22858	6.53576
682	5.97402	11.0851	11.6765	9.30738	6.52548
684	5.96811	11.1037	11.7296	9.38539	6.51627
686	5.96251	11.1203	11.7806	9.46255	6.50818
688	5.95719	11.1349	11.8294	9.53879	6.50125
690	5.95212	11.1475	11.8759	9.61406	6.49552
692	5.94729	11.1579	11.9202	9.68831	6.49103
694	5.94268	11.166	11.9622	9.76151	6.4878
696	5.93827	11.1719	12.0018	9.83363	6.48588
698	5.93405	11.1755	12.0392	9.90466	6.48528
700	5.93	11.1767	12.0744	9.97459	6.48604
702	5.92612	11.1757	12.1073	10.0434	6.48817
704	5.92239	11.1723	12.1382	10.1112	6.49169
706	5.91882	11.1667	12.167	10.1779	6.49663
708	5.91541	11.1589	12.194	10.2436	6.50299
710	5.91217	11.1492	12.2192	10.3084	6.51077
712	5.90911	11.1376	12.2427	10.3722	6.52
714	5.90623	11.1243	12.2647	10.4352	6.53067
716	5.90357	11.1096	12.2854	10.4974	6.54278
718	5.90113	11.0937	12.3049	10.5589	6.55633
720	5.89895	11.0767	12.3235	10.6197	6.57132
722	5.89704	11.059	12.3412	10.68	6.58773
724	5.89543	11.0408	12.3583	10.7397	6.60556
726	5.89414	11.0224	12.375	10.7991	6.6248
728	5.8932	11.0039	12.3913	10.8581	6.64543
730	5.89264	10.9856	12.4075	10.9168	6.66743
732	5.89246	10.9677	12.4238	10.9753	6.69079
734	5.89269	10.9504	12.4401	11.0337	6.71549
736	5.89335	10.9339	12.4567	11.0919	6.74151
738	5.89443	10.9182	12.4736	11.1501	6.76884
740	5.89595	10.9035	12.4909	11.2083	6.79744
742	5.89791	10.8898	12.5087	11.2664	6.82731
744	5.90029	10.8773	12.5269	11.3246	6.85842
746	5.9031	10.8657	12.5455	11.3828	6.89075
748	5.9063	10.8551	12.5646	11.4411	6.92429
750	5.9099	10.8454	12.5841	11.4993	6.95902
752	5.91385	10.8366	12.6039	11.5576	6.99492
754	5.91814	10.8283	12.6239	11.6158	7.03198
756	5.92273	10.8205	12.6441	11.674	7.07019
758	5.92759	10.8129	12.6644	11.732	7.10953
760	5.93269	10.8053	12.6846	11.79	7.15001
762	5.938	10.7976	12.7046	11.8478	7.1916
764	5.94348	10.7895	12.7243	11.9054	7.23432
766	5.9491	10.7807	12.7436	11.9627	7.27816
768	5.95485	10.7712	12.7624	12.0198	7.32311
770	5.96068	10.7607	12.7806	12.0764	7.36919
772	5.96659	10.7492	12.7981	12.1327	7.4164
774	5.97257	10.7366	12.8148	12.1885	7.46474
776	5.97861	10.7229	12.8307	12.2438	7.51423
778	5.9847	10.7081	12.8458	12.2986	7.56487
780	5.99086	10.6922	12.86	12.3529	7.61669
782	5.99709	10.6754	12.8734	12.4065	7.66968
784	6.00343	10.6579	12.8859	12.4596	7.72388
786	6.0099	10.6397	12.8977	12.512	7.77929
788	6.01652	10.6212	12.9087	12.5637	7.83592
790	6.02335	10.6024	12.9191	12.6148	7.8938
792	6.03041	10.5836	12.9289	12.6652	7.95294
794	6.03777	10.565	12.9382	12.7149	8.01336
796	6.04546	10.5466	12.9472	12.7639	8.07505
798	6.05354	10.5286	12.9559	12.8122	8.13804
800	6.06206	10.5111	12.9644	12.8597	8.20234
