# Supplementary material for: Color construction of multi-colored carbon fibers using glucose
Source: Nat Commun. 2024 Mar 4;15:1979. doi: 10.1038/s41467-024-46395-5 (PMC10912437; doi:10.1038/s41467-024-46395-5)
Supplement: Supplementary file 3 — Source data [file 41467_2024_46395_MOESM3_ESM.zip › SourceData/Figure 3.xlsx]

## Sheet: Figure 3b
Wavelength (nm)	Simulated Reflectance (arb. units)
300	0.0401209
302.5	0.0405942
305	0.0408092
307.5	0.0406801
310	0.040244
312.5	0.0401008
315	0.0398908
317.5	0.039594
320	0.0394871
322.5	0.039566
325	0.0396407
327.5	0.0396922
330	0.0395482
332.5	0.0393545
335	0.0391511
337.5	0.0390703
340	0.0388042
342.5	0.038243
345	0.037586
347.5	0.0371261
350	0.0365512
352.5	0.0355697
355	0.0349825
357.5	0.0343934
360	0.0334941
362.5	0.0330243
365	0.0323944
367.5	0.0320117
370	0.0316295
372.5	0.0311456
375	0.030822
377.5	0.030389
380	0.0300749
382.5	0.0296998
385	0.029073
387.5	0.0286766
390	0.0280732
392.5	0.0276187
395	0.0270968
397.5	0.0265892
400	0.0258801
402.5	0.0252885
405	0.0247523
407.5	0.0241719
410	0.0237272
412.5	0.0232857
415	0.0228519
417.5	0.0224292
420	0.0220197
422.5	0.0215769
425	0.0210959
427.5	0.020708
430	0.0203348
432.5	0.0199806
435	0.0193274
437.5	0.0189995
440	0.0186926
442.5	0.0183056
445	0.017962
447.5	0.0176115
450	0.0172946
452.5	0.0169964
455	0.0167038
457.5	0.0163868
460	0.0160574
462.5	0.0157481
465	0.0153715
467.5	0.014992
470	0.0145804
472.5	0.0142638
475	0.0139614
477.5	0.013661
480	0.0133663
482.5	0.0130724
485	0.0127567
487.5	0.0124457
490	0.012175
492.5	0.0119008
495	0.0116303
497.5	0.0112957
500	0.01106
502.5	0.0108151
505	0.0105997
507.5	0.0103644
510	0.010143
512.5	0.00985975
515	0.00963757
517.5	0.00945631
520	0.00926204
522.5	0.00908524
525	0.00888925
527.5	0.00870538
530	0.00853593
532.5	0.00836364
535	0.00820018
537.5	0.00802868
540	0.00787097
542.5	0.00769755
545	0.00753611
547.5	0.0073614
550	0.00715438
552.5	0.00697578
555	0.00677485
557.5	0.00661845
560	0.00646815
562.5	0.00633738
565	0.00615895
567.5	0.00598475
570	0.0058529
572.5	0.00572278
575	0.00560195
577.5	0.00549008
580	0.0053778
582.5	0.00527212
585	0.00516601
587.5	0.00506647
590	0.00496549
592.5	0.00487176
595	0.00477465
597.5	0.00467496
600	0.00459403
602.5	0.00451261
605	0.00443583
607.5	0.00436491
610	0.0042924
612.5	0.00422886
615	0.00416315
617.5	0.00409686
620	0.00404092
622.5	0.00396956
625	0.00388536
627.5	0.00382691
630	0.00378364
632.5	0.00373423
635	0.0036921
637.5	0.00365829
640	0.00362428
642.5	0.00359303
645	0.00356476
647.5	0.00353616
650	0.00350867
652.5	0.00348554
655	0.00345946
657.5	0.00342478
660	0.00339706
662.5	0.00338279
665	0.00336504
667.5	0.00334288
670	0.00333035
672.5	0.00332371
675	0.00331396
677.5	0.00330637
680	0.00330379
682.5	0.00329578
685	0.00327826
687.5	0.00326476
690	0.00326531
692.5	0.00327209
695	0.00327756
697.5	0.00328505
700	0.0032954
702.5	0.00330499
705	0.00331502
707.5	0.00332752
710	0.00334088
712.5	0.00335526
715	0.00337223
717.5	0.00339035
720	0.00340875
722.5	0.00342908
725	0.00345105
727.5	0.00347301
730	0.00349572
732.5	0.00352038
735	0.00354613
737.5	0.0035721
740	0.00359819
742.5	0.00362431
745	0.00365165
747.5	0.00368222
750	0.00371541
752.5	0.00374866
755	0.00378192
757.5	0.00381709
760	0.00385375
762.5	0.00389002
765	0.00392655
767.5	0.00396513
770	0.00400479
772.5	0.00404363
775	0.00408282
777.5	0.0041244
780	0.00416633
782.5	0.00420454
785	0.00423992
787.5	0.00427863
790	0.00432406
792.5	0.00437154
795	0.00441362
797.5	0.00444899
800	0.00448386

## Sheet: Figure 3c
Wavelength (nm)	Simulated Reflectance (arb. units)
300	0.0279966
302.5	0.0276846
305	0.0273201
307.5	0.0269279
310	0.0266211
312.5	0.0262714
315	0.0261533
317.5	0.0262832
320	0.0264607
322.5	0.0267078
325	0.0268654
327.5	0.0271663
330	0.027431
332.5	0.0275923
335	0.0276013
337.5	0.0276896
340	0.027764
342.5	0.027934
345	0.027944
347.5	0.0281043
350	0.0280198
352.5	0.0280759
355	0.0282526
357.5	0.0285832
360	0.0288825
362.5	0.0292558
365	0.0295975
367.5	0.0297198
370	0.0299397
372.5	0.029916
375	0.0294601
377.5	0.0289681
380	0.028247
382.5	0.0272616
385	0.0259985
387.5	0.0244247
390	0.0226337
392.5	0.0208428
395	0.019217
397.5	0.0176453
400	0.0162734
402.5	0.0151639
405	0.0142279
407.5	0.0135256
410	0.01298
412.5	0.0125628
415	0.0121506
417.5	0.0117314
420	0.0113937
422.5	0.011205
425	0.0110352
427.5	0.0109948
430	0.0110271
432.5	0.0110413
435	0.0112057
437.5	0.0111992
440	0.0114306
442.5	0.0117516
445	0.0120087
447.5	0.0122803
450	0.0126838
452.5	0.0131016
455	0.0135105
457.5	0.014009
460	0.0143545
462.5	0.0148392
465	0.0152609
467.5	0.0156734
470	0.0160388
472.5	0.0163272
475	0.0168343
477.5	0.0173332
480	0.0178357
482.5	0.0182266
485	0.0186575
487.5	0.0189665
490	0.0193405
492.5	0.0196379
495	0.0199423
497.5	0.0200777
500	0.0203438
502.5	0.0206614
505	0.0209891
507.5	0.0212283
510	0.0215406
512.5	0.0217649
515	0.0220534
517.5	0.0224092
520	0.0227902
522.5	0.0231881
525	0.0234946
527.5	0.0238158
530	0.0242462
532.5	0.0246215
535	0.0249774
537.5	0.0253939
540	0.0258198
542.5	0.0263088
545	0.0268298
547.5	0.0273629
550	0.0278783
552.5	0.0283891
555	0.0288373
557.5	0.0292887
560	0.0297182
562.5	0.0301392
565	0.0306395
567.5	0.0310967
570	0.0316084
572.5	0.0321191
575	0.0325435
577.5	0.0330104
580	0.0334587
582.5	0.0339541
585	0.0344424
587.5	0.0347919
590	0.0351632
592.5	0.0355034
595	0.0357953
597.5	0.0361292
600	0.0363945
602.5	0.0367032
605	0.0370726
607.5	0.0373076
610	0.037536
612.5	0.0377423
615	0.0377762
617.5	0.0378963
620	0.0381888
622.5	0.0384118
625	0.0385839
627.5	0.0387985
630	0.0390011
632.5	0.0392007
635	0.039394
637.5	0.039541
640	0.0397095
642.5	0.039922
645	0.0400842
647.5	0.0402019
650	0.0403537
652.5	0.0404941
655	0.0405565
657.5	0.040604
660	0.0406682
662.5	0.0406571
665	0.0405821
667.5	0.0406045
670	0.0407508
672.5	0.0408842
675	0.0409854
677.5	0.0411342
680	0.0412651
682.5	0.0412606
685	0.0411907
687.5	0.041199
690	0.0412826
692.5	0.0413707
695	0.0414603
697.5	0.0415411
700	0.0415444
702.5	0.0414683
705	0.0414205
707.5	0.0414636
710	0.0415192
712.5	0.0414773
715	0.0413365
717.5	0.0411965
720	0.0411415
722.5	0.0411558
725	0.0411567
727.5	0.0411025
730	0.0410384
732.5	0.0410157
735	0.0410001
737.5	0.0409154
740	0.0407582
742.5	0.0406063
745	0.0405069
747.5	0.0404202
750	0.040295
752.5	0.040147
755	0.0400248
757.5	0.0399316
760	0.0398256
762.5	0.039681
765	0.0395103
767.5	0.0393321
770	0.0391505
772.5	0.038972
775	0.038809
777.5	0.038654
780	0.0384762
782.5	0.0382625
785	0.0380446
787.5	0.0378599
790	0.0376908
792.5	0.0374707
795	0.03716
797.5	0.0367971
800	0.0364615

## Sheet: Figure 3d
Wavelength (nm)	Simulated Reflectance (arb. units)
300	0.0141738
302.5	0.0150896
305	0.0160542
307.5	0.0169097
310	0.0176882
312.5	0.0185702
315	0.0193182
317.5	0.020035
320	0.0206012
322.5	0.0209528
325	0.0213525
327.5	0.0218379
330	0.0221293
332.5	0.02212
335	0.0221344
337.5	0.0222038
340	0.0221914
342.5	0.022165
345	0.022098
347.5	0.0221555
350	0.0221102
352.5	0.0220213
355	0.0220888
357.5	0.0220008
360	0.0220727
362.5	0.0220164
365	0.0217759
367.5	0.0217136
370	0.0217298
372.5	0.0213971
375	0.0212526
377.5	0.0210201
380	0.0206668
382.5	0.0203385
385	0.0201361
387.5	0.0200143
390	0.0195841
392.5	0.0193013
395	0.0188416
397.5	0.0182721
400	0.0177206
402.5	0.0171952
405	0.0168901
407.5	0.0166229
410	0.0165412
412.5	0.0164094
415	0.0161094
417.5	0.0157105
420	0.0153838
422.5	0.0150388
425	0.0147428
427.5	0.0143027
430	0.0140186
432.5	0.0138158
435	0.0134804
437.5	0.0130096
440	0.0127674
442.5	0.0123855
445	0.0117285
447.5	0.0112092
450	0.0106262
452.5	0.0100539
455	0.00962876
457.5	0.00920645
460	0.00863154
462.5	0.0082657
465	0.00782519
467.5	0.00743454
470	0.00697294
472.5	0.00662757
475	0.00644439
477.5	0.00628237
480	0.0061509
482.5	0.00604343
485	0.00595548
487.5	0.00593811
490	0.00599959
492.5	0.00609448
495	0.00628646
497.5	0.0064688
500	0.00678689
502.5	0.00716125
505	0.00759622
507.5	0.00804702
510	0.00856655
512.5	0.00907735
515	0.00964822
517.5	0.0102397
520	0.0108783
522.5	0.0115355
525	0.0121632
527.5	0.0128397
530	0.0135285
532.5	0.0142306
535	0.0149179
537.5	0.0156468
540	0.0163536
542.5	0.0170829
545	0.0178444
547.5	0.0186057
550	0.0193468
552.5	0.0200954
555	0.020825
557.5	0.0215439
560	0.0222192
562.5	0.0229279
565	0.0235978
567.5	0.0242264
570	0.0248783
572.5	0.0254911
575	0.0260955
577.5	0.026636
580	0.0272511
582.5	0.0278365
585	0.0284106
587.5	0.0289382
590	0.0293944
592.5	0.0298982
595	0.0302852
597.5	0.0306623
600	0.0310045
602.5	0.0313766
605	0.0318054
607.5	0.0322146
610	0.0325974
612.5	0.0329632
615	0.033163
617.5	0.0334563
620	0.0338035
622.5	0.0341338
625	0.0343416
627.5	0.0346065
630	0.0348729
632.5	0.0350939
635	0.0353038
637.5	0.0355282
640	0.0357158
642.5	0.0359342
645	0.036118
647.5	0.0362326
650	0.0363908
652.5	0.0365368
655	0.0366411
657.5	0.0367298
660	0.0368282
662.5	0.036902
665	0.0368647
667.5	0.0368957
670	0.0369572
672.5	0.0370204
675	0.0370701
677.5	0.0371
680	0.0371191
682.5	0.0371042
685	0.0370061
687.5	0.0369665
690	0.0369624
692.5	0.0369414
695	0.0369222
697.5	0.0368515
700	0.0367875
702.5	0.0365858
705	0.0364994
707.5	0.0363793
710	0.0362768
712.5	0.0361764
715	0.0359837
717.5	0.0357664
720	0.0356578
722.5	0.0355343
725	0.0353643
727.5	0.0351877
730	0.0350446
732.5	0.0349115
735	0.0347731
737.5	0.034599
740	0.0343798
742.5	0.0341266
745	0.0339135
747.5	0.0337584
750	0.0335844
752.5	0.033356
755	0.0331504
757.5	0.0329827
760	0.0327911
762.5	0.0326004
765	0.0323792
767.5	0.0321202
770	0.0319176
772.5	0.0317167
775	0.0314997
777.5	0.0312356
780	0.0310056
782.5	0.030811
785	0.0305745
787.5	0.0303594
790	0.0301314
792.5	0.0299156
795	0.0296562
797.5	0.0293867
800	0.0291187

## Sheet: Figure 3e
Wavelength (nm)	Simulated Reflectance (arb. units)
300	0.0299087
302.5	0.0284635
305	0.0269839
307.5	0.0256692
310	0.0242777
312.5	0.0231937
315	0.0220763
317.5	0.0212395
320	0.0202056
322.5	0.0192562
325	0.0186521
327.5	0.0184164
330	0.0181588
332.5	0.0178599
335	0.0176709
337.5	0.0176353
340	0.0176463
342.5	0.017896
345	0.0181989
347.5	0.0185318
350	0.0188381
352.5	0.0190914
355	0.019574
357.5	0.0200383
360	0.0205269
362.5	0.0209846
365	0.0211233
367.5	0.0214116
370	0.0217781
372.5	0.0219894
375	0.0223622
377.5	0.0228116
380	0.0231784
382.5	0.0237057
385	0.0243016
387.5	0.0249682
390	0.0252311
392.5	0.0258646
395	0.0263396
397.5	0.026566
400	0.0267306
402.5	0.0270035
405	0.0274377
407.5	0.0277038
410	0.0281275
412.5	0.0284172
415	0.0285795
417.5	0.0284492
420	0.0282085
422.5	0.0278822
425	0.0275697
427.5	0.0271767
430	0.0267747
432.5	0.0264155
435	0.0256828
437.5	0.0249061
440	0.0243754
442.5	0.0239181
445	0.0230367
447.5	0.0224275
450	0.0217692
452.5	0.0210054
455	0.0204795
457.5	0.02004
460	0.0193775
462.5	0.0191242
465	0.0187764
467.5	0.0185029
470	0.0179639
472.5	0.0175732
475	0.0176902
477.5	0.0177843
480	0.017825
482.5	0.0177624
485	0.0174399
487.5	0.0171335
490	0.0169766
492.5	0.0167072
495	0.016352
497.5	0.01538
500	0.0148425
502.5	0.0143397
505	0.0138542
507.5	0.0130963
510	0.0125415
512.5	0.0117593
515	0.0111026
517.5	0.0105014
520	0.00995559
522.5	0.00939858
525	0.00874023
527.5	0.00822389
530	0.00773676
532.5	0.00732571
535	0.00690813
537.5	0.00661906
540	0.0063468
542.5	0.00613886
545	0.00602157
547.5	0.00595015
550	0.00588301
552.5	0.00589903
555	0.00595759
557.5	0.00608219
560	0.00619961
562.5	0.00642065
565	0.00669122
567.5	0.00699399
570	0.00735603
572.5	0.00774087
575	0.00816795
577.5	0.00863483
580	0.00916216
582.5	0.00971157
585	0.0102891
587.5	0.0108637
590	0.0114431
592.5	0.0120713
595	0.0126651
597.5	0.0132742
600	0.0138813
602.5	0.0145166
605	0.0151659
607.5	0.0158159
610	0.0164491
612.5	0.0171009
615	0.0176747
617.5	0.0182851
620	0.0189271
622.5	0.0195779
625	0.0201909
627.5	0.0208076
630	0.0214419
632.5	0.0220315
635	0.0226373
637.5	0.0232306
640	0.0238107
642.5	0.0244103
645	0.0250032
647.5	0.0255531
650	0.0261205
652.5	0.0266809
655	0.0272183
657.5	0.0277174
660	0.0282295
662.5	0.0287147
665	0.0291446
667.5	0.0295962
670	0.030095
672.5	0.0305762
675	0.0310631
677.5	0.0315171
680	0.0319754
682.5	0.032371
685	0.0327061
687.5	0.0330922
690	0.0334963
692.5	0.0339022
695	0.0342778
697.5	0.0346561
700	0.0349502
702.5	0.0351407
705	0.0354243
707.5	0.035726
710	0.0360186
712.5	0.0363133
715	0.036537
717.5	0.0367619
720	0.0370043
722.5	0.0372452
725	0.0374377
727.5	0.0375751
730	0.0377455
732.5	0.0379551
735	0.0381638
737.5	0.0383323
740	0.0384544
742.5	0.0385627
745	0.0386857
747.5	0.0388346
750	0.0389687
752.5	0.0390789
755	0.0391959
757.5	0.0393012
760	0.0393912
762.5	0.0394747
765	0.0395211
767.5	0.0395383
770	0.0395799
772.5	0.0396359
775	0.0396416
777.5	0.0396089
780	0.0396024
782.5	0.0395975
785	0.0395429
787.5	0.0394891
790	0.0394854
792.5	0.0394626
795	0.0393486
797.5	0.0392014
800	0.0391106

## Sheet: Figure 3f
Wavelength (nm)	Simulated Reflectance (arb. units)
300	0.0409961
302.5	0.0403223
305	0.0396431
307.5	0.0395499
310	0.0396065
312.5	0.0396652
315	0.0402059
317.5	0.0402148
320	0.0406884
322.5	0.040729
325	0.0405592
327.5	0.0410955
330	0.0413132
332.5	0.0420899
335	0.0426488
337.5	0.0423014
340	0.0420346
342.5	0.0411548
345	0.0414871
347.5	0.0418292
350	0.0422392
352.5	0.0428293
355	0.0432918
357.5	0.0435187
360	0.0433589
362.5	0.0426408
365	0.0416636
367.5	0.0412065
370	0.0407418
372.5	0.0405224
375	0.0403033
377.5	0.039845
380	0.0389618
382.5	0.0386408
385	0.0384829
387.5	0.0373809
390	0.0366325
392.5	0.0357919
395	0.0345433
397.5	0.0337343
400	0.0328875
402.5	0.0317966
405	0.0310769
407.5	0.0305548
410	0.0298938
412.5	0.0292757
415	0.0282512
417.5	0.0275424
420	0.0269918
422.5	0.0265908
425	0.0259789
427.5	0.0253184
430	0.0253237
432.5	0.0254547
435	0.0254161
437.5	0.0252523
440	0.0247222
442.5	0.0234745
445	0.022945
447.5	0.0227762
450	0.0222157
452.5	0.0220206
455	0.0215958
457.5	0.0209671
460	0.0206725
462.5	0.0206761
465	0.0212533
467.5	0.0216491
470	0.0214595
472.5	0.0214805
475	0.0219226
477.5	0.0224984
480	0.0229398
482.5	0.0229943
485	0.0228011
487.5	0.0226949
490	0.022591
492.5	0.0223467
495	0.0221573
497.5	0.0222425
500	0.0226598
502.5	0.0233454
505	0.0242327
507.5	0.0250006
510	0.0250361
512.5	0.0244293
515	0.0239786
517.5	0.0238519
520	0.0236531
522.5	0.0233675
525	0.023106
527.5	0.0228294
530	0.0227852
532.5	0.0231992
535	0.0237203
537.5	0.024041
540	0.0244141
542.5	0.0249406
545	0.0252603
547.5	0.0253126
550	0.0254935
552.5	0.0259249
555	0.0263458
557.5	0.0268144
560	0.0279563
562.5	0.0302004
565	0.0329016
567.5	0.0346769
570	0.0348449
572.5	0.0341
575	0.0334825
577.5	0.0332137
580	0.0328764
582.5	0.0321753
585	0.0311278
587.5	0.0299223
590	0.0288716
592.5	0.0282049
595	0.0277755
597.5	0.0272321
600	0.0264939
602.5	0.0257801
605	0.0251904
607.5	0.0245519
610	0.0237128
612.5	0.0227426
615	0.0217778
617.5	0.02085
620	0.0199383
622.5	0.0190671
625	0.018268
627.5	0.0175088
630	0.0167233
632.5	0.015889
635	0.0150387
637.5	0.0142151
640	0.0134327
642.5	0.0126739
645	0.0119043
647.5	0.0111033
650	0.0102942
652.5	0.00953906
655	0.00889217
657.5	0.00835966
660	0.00790963
662.5	0.00751477
665	0.00717227
667.5	0.00688142
670	0.00661558
672.5	0.00632849
675	0.00598994
677.5	0.00561222
680	0.00524165
682.5	0.00492505
685	0.00468072
687.5	0.00449397
690	0.00433549
692.5	0.00418534
695	0.00404497
697.5	0.00393098
700	0.00385913
702.5	0.00383294
705	0.00384443
707.5	0.00388228
710	0.00393724
712.5	0.00400079
715	0.00406258
717.5	0.00411338
720	0.00415298
722.5	0.00419469
725	0.00425977
727.5	0.00436472
730	0.0045108
732.5	0.00468369
735	0.00486262
737.5	0.00503158
740	0.00518577
742.5	0.00533103
745	0.00547926
747.5	0.00564292
750	0.00583084
752.5	0.0060458
755	0.00628417
757.5	0.00653793
760	0.00679814
762.5	0.00705816
765	0.00731477
767.5	0.00756725
770	0.00781609
772.5	0.00806303
775	0.00831227
777.5	0.00857117
780	0.00884825
782.5	0.00914866
785	0.0094697
787.5	0.0097993
790	0.0101191
792.5	0.0104109
795	0.0106627
797.5	0.010873
800	0.0110498

## Sheet: Figure 3h
Wavelength (nm)	Simulated Reflectance (arb. units)
300	0.0147215
302.5	0.0158253
305	0.0169315
307.5	0.0180094
310	0.0189872
312.5	0.0199529
315	0.020646
317.5	0.0214187
320	0.0220431
322.5	0.0224481
325	0.0226798
327.5	0.0228579
330	0.0229507
332.5	0.0228809
335	0.0228862
337.5	0.0229718
340	0.0230637
342.5	0.0229829
345	0.0228158
347.5	0.0226844
350	0.022533
352.5	0.0223415
355	0.022366
357.5	0.0222176
360	0.0221669
362.5	0.0220664
365	0.0217719
367.5	0.0216825
370	0.0216832
372.5	0.0214403
375	0.0212941
377.5	0.0209095
380	0.0205546
382.5	0.0200907
385	0.0196975
387.5	0.0193677
390	0.0184171
392.5	0.0180263
395	0.0175571
397.5	0.0168339
400	0.0163493
402.5	0.0158704
405	0.0154951
407.5	0.0151367
410	0.0149073
412.5	0.0146844
415	0.0144882
417.5	0.0140736
420	0.0139261
422.5	0.0138414
425	0.0137473
427.5	0.0137556
430	0.0136397
432.5	0.0135797
435	0.0132493
437.5	0.0129385
440	0.0126001
442.5	0.0123184
445	0.011707
447.5	0.0112694
450	0.0109072
452.5	0.0104528
455	0.0100765
457.5	0.00965517
460	0.00916944
462.5	0.00882877
465	0.00836473
467.5	0.00796617
470	0.00747371
472.5	0.00710927
475	0.0069473
477.5	0.00681482
480	0.00668964
482.5	0.00659891
485	0.00655589
487.5	0.00657754
490	0.00671318
492.5	0.00687126
495	0.00710306
497.5	0.00732146
500	0.00767817
502.5	0.00809186
505	0.0085418
507.5	0.00900683
510	0.00951542
512.5	0.0100423
515	0.010577
517.5	0.0111456
520	0.0117694
522.5	0.012392
525	0.0129953
527.5	0.0136253
530	0.0143182
532.5	0.014946
535	0.0156111
537.5	0.0162848
540	0.0169604
542.5	0.017655
545	0.0183997
547.5	0.0191399
550	0.0198469
552.5	0.020554
555	0.0212263
557.5	0.0218941
560	0.0225246
562.5	0.0231596
565	0.0237545
567.5	0.0243739
570	0.024973
572.5	0.0255745
575	0.0260686
577.5	0.0265959
580	0.027189
582.5	0.0277406
585	0.0283168
587.5	0.02876
590	0.0291955
592.5	0.0296856
595	0.0301108
597.5	0.0305316
600	0.0309105
602.5	0.0313108
605	0.0317331
607.5	0.0320456
610	0.0323447
612.5	0.0326423
615	0.0328665
617.5	0.0331087
620	0.0334252
622.5	0.0337147
625	0.0339331
627.5	0.0341686
630	0.0343691
632.5	0.0345103
635	0.03468
637.5	0.0347889
640	0.0348651
642.5	0.0350423
645	0.0351984
647.5	0.0352944
650	0.0354295
652.5	0.0355383
655	0.0355887
657.5	0.0356402
660	0.0356711
662.5	0.03566
665	0.0356367
667.5	0.0356414
670	0.0356947
672.5	0.0357474
675	0.035763
677.5	0.0357876
680	0.035811
682.5	0.0357513
685	0.0356233
687.5	0.0355274
690	0.0354996
692.5	0.0354974
695	0.0354786
697.5	0.0354286
700	0.0353416
702.5	0.035217
705	0.0350823
707.5	0.0349756
710	0.0348894
712.5	0.0347819
715	0.034649
717.5	0.0345229
720	0.0344069
722.5	0.0342688
725	0.0340955
727.5	0.0339149
730	0.0337635
732.5	0.033639
735	0.0334918
737.5	0.0332849
740	0.0330482
742.5	0.0328427
745	0.0326844
747.5	0.0325372
750	0.0323637
752.5	0.0321618
755	0.0319606
757.5	0.0317842
760	0.0316129
762.5	0.0314012
765	0.0311474
767.5	0.0309028
770	0.0306927
772.5	0.0304816
775	0.0302426
777.5	0.0299993
780	0.0297677
782.5	0.0295183
785	0.029239
787.5	0.0289763
790	0.0287623
792.5	0.0285501
795	0.0282783
797.5	0.0279649
800	0.0276792

## Sheet: Figure 3i
Wavelength (nm)	Simulated Reflectance (arb. units)
300	0.0152926
302.5	0.0163791
305	0.0174842
307.5	0.0186742
310	0.01978
312.5	0.0208217
315	0.0216126
317.5	0.0223835
320	0.0229982
322.5	0.02348
325	0.0238506
327.5	0.0239503
330	0.0239736
332.5	0.0237817
335	0.0236858
337.5	0.0237149
340	0.0237468
342.5	0.0237776
345	0.0237508
347.5	0.0237294
350	0.0235719
352.5	0.0232996
355	0.0233132
357.5	0.0231927
360	0.0230996
362.5	0.0228797
365	0.0224062
367.5	0.0222874
370	0.0222442
372.5	0.0219363
375	0.0216657
377.5	0.0214144
380	0.0210583
382.5	0.0205311
385	0.0202029
387.5	0.0199985
390	0.0193415
392.5	0.0191055
395	0.0187435
397.5	0.0181326
400	0.0175655
402.5	0.0171871
405	0.0169163
407.5	0.0164671
410	0.0163457
412.5	0.0162655
415	0.016124
417.5	0.0157308
420	0.0153541
422.5	0.0149239
425	0.014654
427.5	0.0144448
430	0.0141552
432.5	0.0139938
435	0.0135467
437.5	0.0132616
440	0.0130482
442.5	0.0128004
445	0.0121397
447.5	0.0118149
450	0.01152
452.5	0.0111769
455	0.0108828
457.5	0.0104702
460	0.00994872
462.5	0.00966201
465	0.0091495
467.5	0.00879446
470	0.00835106
472.5	0.00792839
475	0.00785675
477.5	0.00780172
480	0.00774669
482.5	0.00771871
485	0.00777736
487.5	0.00781213
490	0.00797288
492.5	0.00810239
495	0.00833655
497.5	0.00852766
500	0.00884596
502.5	0.00921128
505	0.00964312
507.5	0.0100578
510	0.0105677
512.5	0.0110663
515	0.0116003
517.5	0.0121935
520	0.0128157
522.5	0.0134508
525	0.0140347
527.5	0.0146602
530	0.0153124
532.5	0.0158961
535	0.0165106
537.5	0.017145
540	0.0177877
542.5	0.018481
545	0.0192316
547.5	0.019954
550	0.0206275
552.5	0.0212971
555	0.0219568
557.5	0.0225878
560	0.0231587
562.5	0.0237981
565	0.024411
567.5	0.0250394
570	0.0255869
572.5	0.0261519
575	0.0265269
577.5	0.0269277
580	0.027522
582.5	0.0280493
585	0.0286421
587.5	0.029004
590	0.0293582
592.5	0.0298245
595	0.0301843
597.5	0.0305644
600	0.0309704
602.5	0.0313832
605	0.0317985
607.5	0.0321192
610	0.0324634
612.5	0.0326881
615	0.0327048
617.5	0.0328984
620	0.0332307
622.5	0.0335235
625	0.033767
627.5	0.0339853
630	0.0342278
632.5	0.0344054
635	0.034595
637.5	0.0347836
640	0.0348867
642.5	0.0350724
645	0.0352127
647.5	0.035209
650	0.0353076
652.5	0.0353722
655	0.0351947
657.5	0.0350108
660	0.0349337
662.5	0.0347821
665	0.0345515
667.5	0.0344572
670	0.0345463
672.5	0.034636
675	0.0346692
677.5	0.0347357
680	0.0347828
682.5	0.0347238
685	0.0346471
687.5	0.0346275
690	0.0346118
692.5	0.034589
695	0.0345822
697.5	0.0345197
700	0.0343319
702.5	0.0340851
705	0.0339051
707.5	0.0338311
710	0.0337802
712.5	0.0336506
715	0.0334583
717.5	0.033297
720	0.0331744
722.5	0.0330135
725	0.0327982
727.5	0.0325903
730	0.03243
732.5	0.032304
735	0.032165
737.5	0.0319543
740	0.0316653
742.5	0.0313766
745	0.0311655
747.5	0.0310166
750	0.0308615
752.5	0.0306744
755	0.0304873
757.5	0.030327
760	0.030168
762.5	0.0299639
765	0.0297178
767.5	0.0294832
770	0.0292834
772.5	0.0290784
775	0.0288377
777.5	0.0285902
780	0.0283633
782.5	0.0281324
785	0.0278778
787.5	0.0276346
790	0.0274286
792.5	0.0272094
795	0.0269141
797.5	0.0265696
800	0.0262664
