# Supplementary material for: Color construction of multi-colored carbon fibers using glucose
Source: Nat Commun. 2024 Mar 4;15:1979. doi: 10.1038/s41467-024-46395-5 (PMC10912437; doi:10.1038/s41467-024-46395-5)
Supplement: Supplementary file 3 — Source data [file 41467_2024_46395_MOESM3_ESM.zip › SourceData/Figure 4.xlsx]

## Sheet: Figure 4k
4CC					7CC					10CC					13CC					17CC
Wavelength (nm)	Position 1	Position 2	Position 3		Wavelength (nm)	Position 1	Position 2	Position 3		Wavelength (nm)	Position 1	Position 2	Position 3		Wavelength (nm)	Position 1	Position 2	Position 3		Wavelength (nm)	Position 1	Position 2	Position 3
380	9.065	9.105	10.218		400	13.439	14.734	13.023		440	14.17	13.72	14.74		450	11.16	10.62	11.28		380	13.732	13.65	14.312
390	9.055	8.818	9.776		410	13.607	14.675	13.178		450	14.4	13.81	14.79		460	11.4	10.84	11.52		390	13.965	14.182	14.849
400	8.808	8.57	9.548		420	13.867	14.794	13.439		460	14.69	14.08	14.89		470	11.94	11.4	11.97		400	13.365	13.745	14.588
410	8.82	8.402	9.462		430	14.237	15.057	13.719		470	14.94	14.64	14.89		480	12.14	11.65	12.21		410	13.218	13.531	14.182
420	8.851	8.425	9.449		440	14.131	14.839	13.531		480	14.69	14.26	14.59		490	12.42	12.04	12.53		420	13.094	13.447	13.792
430	8.987	8.583	9.657		450	13.973	14.685	13.414		490	14.31	13.94	14.03		500	12.83	12.53	12.87		430	12.946	13.332	13.59
440	9.021	8.478	9.691		460	13.688	14.26	13.271		500	13.94	13.68	13.51		510	13.18	12.98	13.34		440	12.62	12.915	13.012
450	9.124	8.641	9.89		470	13.15	13.607	12.739		510	13.26	13.02	12.75		520	13.34	13.3	13.55		450	12.191	12.427	12.406
460	9.202	8.686	10.046		480	12.547	13.082	12.201		520	12.42	12.21	11.84		530	13.51	13.55	13.64		460	11.58	11.88	11.64
470	9.31	8.787	10.158		490	11.843	12.274	11.561		530	11.65	11.43	11.07		540	13.51	13.64	13.68		470	10.934	11.18	10.861
480	9.597	9.083	10.561		500	10.937	11.302	10.715		540	10.79	10.62	10.28		550	13.3	13.59	13.51		480	10.35	10.628	10.294
490	9.792	9.295	10.855		510	10.119	10.456	10.012		550	10.04	9.82	9.53		560	12.91	13.3	13.1		490	9.698	10.009	9.657
500	9.895	9.48	11.089		520	9.415	9.716	9.338		560	9.23	8.95	8.79		570	12.28	12.64	12.5		500	9.085	9.383	9.051
510	10.126	9.758	11.446		530	8.874	9.037	8.78		570	8.41	8.17	8.09		580	11.68	12.11	11.94		510	8.599	8.93	8.628
520	10.427	10.087	11.88		540	8.213	8.329	8.155		580	7.83	7.63	7.55		590	10.98	11.46	11.28		520	8.239	8.561	8.279
530	10.886	10.577	12.456		550	7.576	7.685	7.556		590	7.29	7.07	7.04		600	10.21	10.68	10.52		530	7.979	8.31	8.077
540	11.299	10.985	12.903		560	7.118	7.243	7.093		600	6.81	6.51	6.6		610	9.46	9.85	9.8		540	7.709	8.029	7.861
550	11.567	11.342	13.275		570	6.671	6.746	6.628		610	6.35	6.08	6.19		620	8.73	9.11	9.07		550	7.459	7.781	7.681
560	12.033	11.886	13.969		580	6.242	6.298	6.229		620	5.95	5.67	5.81		630	8.02	8.34	8.36		560	7.379	7.708	7.668
570	12.445	12.341	14.525		590	5.868	5.921	5.898		630	5.54	5.27	5.45		640	7.43	7.69	7.8		570	7.334	7.672	7.717
580	12.834	12.891	15.15		600	5.531	5.573	5.551		640	5.26	5.01	5.18		650	6.93	7.16	7.28		580	7.34	7.676	7.77
590	13.299	13.468	15.799		610	5.285	5.31	5.29		650	5.01	4.77	4.97		660	6.44	6.64	6.8		590	7.45	7.749	7.953
600	13.792	14.122	16.479		620	5.05	5.1	5.056		660	4.81	4.55	4.8		670	5.94	6.13	6.28		600	7.556	7.822	8.15
610	14.344	14.759	17.282		630	4.846	4.902	4.855		670	4.59	4.34	4.58		680	5.68	5.85	6.01		610	7.705	7.992	8.387
620	14.844	15.517	18.2		640	4.723	4.755	4.716		680	4.47	4.25	4.5		690	5.49	5.63	5.83		620	7.996	8.25	8.601
630	15.403	16.503	19.077		650	4.579	4.588	4.57		690	4.44	4.2	4.49		700	5.15	5.28	5.47		630	8.252	8.455	8.928
640	16.167	17.369	19.95		660	4.46	4.474	4.452		700	4.29	4.11	4.37		710	5.15	5.28	5.47		640	8.579	8.748	9.314
650	16.657	17.74	20.425		670	4.345	4.343	4.322		710	4.29	4.11	4.37							650	8.768	8.96	9.493
660	17.11	18.491	21.635		680	4.283	4.268	4.256												660	9.019	9.193	9.707
670	17.559	19.305	21.832		690	4.215	4.209	4.185												670	9.452	9.526	9.813
680	18.251	20.073	22.353		700	4.177	4.169	4.145												680	9.61	9.671	10.021
690	18.651	20.629	22.741		710	4.129	4.118	4.097												690	9.684	9.698	10.046
700	19.077	21.584	23.472																	700	9.787	9.827	10.107
710	19.296	21.811	23.58																	710	9.735	9.744	10.019
720	19.045	21.687	23.13																	720	9.546	9.482	9.654
730	19.223	21.728	22.854																	730	9.426	9.348	9.403
740	19.157	21.615	22.562																	740	9.065	9.049	8.852

## Sheet: Figure 4l
Sample	Position 1	Position 2	Position 3	Mean	Standard
4CC	19.296	21.811	23.58	21.5623	2.1528
7CC	14.237	15.057	13.719	14.3377	0.67466
10CC	14.94	14.64	14.89	14.8233	0.16073
13CC	13.51	13.64	13.68	13.61	0.08888
17CC	9.787	9.827	10.107	9.907	0.17436
