# Supplementary material for: Color construction of multi-colored carbon fibers using glucose
Source: Nat Commun. 2024 Mar 4;15:1979. doi: 10.1038/s41467-024-46395-5 (PMC10912437; doi:10.1038/s41467-024-46395-5)
Supplement: Supplementary file 3 — Source data [file 41467_2024_46395_MOESM3_ESM.zip › SourceData/Figure 5.xlsx]

## Sheet: Figure 5d
Wavelength (nm)	K/S	Wavelength (nm)	K/S	Wavelength (nm)	K/S
380	11.192	380	9.662	380	11.58
390	10.85	390	9.671	390	11.64
400	10.693	400	9.66	400	11.418
410	10.601	410	9.947	410	11.514
420	10.614	420	10.031	420	11.729
430	10.819	430	10.183	430	11.963
440	10.828	440	10.383	440	12
450	11.081	450	10.585	450	12.222
460	11.222	460	10.794	460	12.32
470	11.257	470	10.883	470	12.441
480	11.583	480	11.242	480	12.834
490	11.847	490	11.542	490	12.988
500	12.04	500	11.72	500	13.146
510	12.359	510	12	510	13.369
520	12.728	520	12.423	520	13.701
530	13.15	530	12.907	530	14.1
540	13.637	540	13.315	540	14.34
550	13.929	550	13.676	550	14.496
560	14.377	560	14.163	560	14.739
570	14.844	570	14.685	570	15.062
580	15.27	580	14.975	580	15.223
590	15.637	590	15.446	590	15.5
600	16.056	600	15.935	600	15.822
610	16.682	610	16.607	610	16.097
620	17.309	620	16.82	620	16.268
630	17.705	630	17.215	630	16.388
640	18.148	640	17.635	640	16.651
650	18.483	650	17.974	650	16.515
660	18.815	660	18.281	660	16.638
670	19.02	670	18.636	670	16.808
680	19.437	680	18.815	680	16.871
690	19.571	690	18.965	690	16.87
700	19.622	700	19.263	700	16.87
710	19.631	710	18.893	710	16.4
720	19.166	720	18.491	720	16.097
730	18.997	730	18.43	730	15.726
740	18.667	740	17.881	740	15.254

## Sheet: Figure 5e
Wavelength (nm)	K/S	Wavelength (nm)	K/S	Wavelength (nm)	K/S
400	14.839	400	13.849	400	13.667
410	14.884	410	13.898	410	13.784
420	14.924	420	14	420	13.871
430	15.155	430	14.1	430	13.871
440	14.874	440	13.907	440	13.539
450	14.685	450	13.62	450	13.283
460	14.145	460	13.166	460	12.762
470	13.352	470	12.496	470	12.067
480	12.807	480	11.903	480	11.52
490	11.863	490	11.216	490	10.758
500	10.983	500	10.339	500	10.024
510	10.294	510	9.624	510	9.344
520	9.566	520	9.035	520	8.782
530	8.885	530	8.436	530	8.259
540	8.245	540	7.79	540	7.654
550	7.644	550	7.186	550	7.102
560	7.182	560	6.8	560	6.687
570	6.745	570	6.385	570	6.346
580	6.353	580	5.999	580	6.003
590	6.003	590	5.669	590	5.661
600	5.657	600	5.342	600	5.36
610	5.395	610	5.114	610	5.15
620	5.188	620	4.908	620	4.959
630	5.007	630	4.732	630	4.804
640	4.856	640	4.573	640	4.669
650	4.699	650	4.461	650	4.511
660	4.579	660	4.343	660	4.417
670	4.48	670	4.27	670	4.343
680	4.41	680	4.202	680	4.275
690	4.352	690	4.144	690	4.221
700	4.32	700	4.111	700	4.174
710	4.27	710	4.066	710	4.15
720	4.203	720	4.006	720	4.096
730	4.163	730	3.976	730	4.066
740	4.131	740	3.945	740	4.034

## Sheet: Figure 5f
Wavelength (nm)	K/S	Wavelength (nm)	K/S	Wavelength (nm)	K/S
440	13.72	440	13.94	440	12.785
450	13.99	450	14.08	450	12.977
460	14.21	460	14.21	460	13.122
470	14.4	470	14.26	470	13.11
480	14.35	480	14.08	480	13.114
490	14.17	490	13.72	490	12.747
500	13.81	500	13.1	500	12.219
510	13.22	510	12.28	510	11.7
520	12.46	520	11.43	520	11.204
530	11.81	530	10.65	530	10.55
540	10.98	540	9.87	540	9.862
550	10.21	550	9.07	550	9.142
560	9.46	560	8.3	560	8.565
570	8.73	570	7.68	570	7.993
580	8.1	580	7.12	580	7.409
590	7.58	590	6.68	590	6.896
600	7.03	600	6.2	600	6.423
610	6.46	610	5.76	610	6.052
620	6.1	620	5.43	620	5.689
630	5.72	630	5.11	630	5.41
640	5.38	640	4.86	640	5.177
650	5.12	650	4.64	650	4.959
660	4.92	660	4.47	660	4.781
670	4.68	670	4.32	670	4.61
680	4.51	680	4.22	680	4.467
690	4.49	690	4.22	690	4.363
700	4.34	700	4.1	700	4.271
710	4.34	710	4.1	710	4.16

## Sheet: Figure 5g
Wavelength (nm)	K/S	Wavelength (nm)	K/S	Wavelength (nm)	K/S
450	10.62	450	10.79	450	12.278
460	10.79	460	10.93	460	12.208
470	11.22	470	11.34	470	12.377
480	11.4	480	11.74	480	12.532
490	11.81	490	11.97	490	12.532
500	12.21	500	12.25	500	12.946
510	12.46	510	12.68	510	13.035
520	12.68	520	12.91	520	13.17
530	12.95	530	13.14	530	13.348
540	13.1	540	13.18	540	13.398
550	12.95	550	13.06	550	13.361
560	12.64	560	12.75	560	13.158
570	12.21	570	12.14	570	12.754
580	11.91	580	11.68	580	12.299
590	11.28	590	11.22	590	11.659
600	10.49	600	10.36	600	11.04
610	9.89	610	9.59	610	10.365
620	9.29	620	8.97	620	9.55
630	8.48	630	8.27	630	8.897
640	7.96	640	7.66	640	8.307
650	7.35	650	7.11	650	7.773
660	6.88	660	6.75	660	7.285
670	6.35	670	6.26	670	6.831
680	5.97	680	5.9	680	6.502
690	5.81	690	5.7	690	6.125
700	5.43	700	5.37	700	5.75
710	5.43	710	5.37	710	5.467

## Sheet: Figure 5h
Wavelength (nm)	K/S	Wavelength (nm)	K/S	Wavelength (nm)	K/S
420	13.814	420	12.698	420	13.77
430	13.616	430	12.583	430	13.1
440	13.102	440	12.359	440	12.35
450	12.709	450	11.791	450	11.94
460	12.118	460	11.098	460	11.49
470	11.415	470	10.414	470	10.95
480	10.931	480	9.843	480	10.26
490	10.221	490	9.237	490	9.64
500	9.539	500	8.677	500	9.02
510	9.069	510	8.266	510	8.5
520	8.675	520	7.925	520	8.12
530	8.357	530	7.743	530	7.8
540	8.09	540	7.466	540	7.53
550	7.83	550	7.314	550	7.38
560	7.715	560	7.306	560	7.24
570	7.685	570	7.333	570	7.21
580	7.684	580	7.366	580	7.25
590	7.738	590	7.534	590	7.35
600	7.827	600	7.694	600	7.43
610	8.025	610	7.901	610	7.58
620	8.261	620	8.133	620	7.77
630	8.537	630	8.367	630	7.94
640	8.782	640	8.667	640	8.2
650	9.003	650	8.975	650	8.43
660	9.291	660	9.235	660	8.73
670	9.554	670	9.495	670	8.85
680	9.783	680	9.635	680	9.13
690	9.843	690	9.739	690	9.51
700	9.911	700	9.737	700	9.57
710	9.893	710	9.606	710	9.132
720	9.628	720	9.243	720	8.841
730	9.458	730	8.999	730	8.418
740	9.175	740	8.649	740	7.867

## Sheet: Figure 5i
Sample	Wavelength (nm) of maximum K/S	different process for colored CF fabric	K/S
			position1	position2	position3	Mean	Standard
4CC	700	Raw (R)	19.296	21.811	23.58	21.5623	2.1528
		mechanical rubbing test (T)	19.288	19.395	19.622	19.435	0.17055
		soaking and washing of acetic acid solution test after mechanical rubbing (A)	19.263	18.303	19.554	19.04	0.65464
		accelerated light-aging after mechanical rubbing, and soaking and washing of acetic acid solution test (L)	16.87	16.68	16.38	16.6433	0.24705
7CC	430	Raw (R)	13.719	14.237	15.057	14.3377	0.67466
		mechanical rubbing test (T)	14.307	14.774	15.155	14.7453	0.42473
		soaking and washing of acetic acid solution test after mechanical rubbing (A)	13.514	14.1	14.844	14.1527	0.66656
		accelerated light-aging after mechanical rubbing, and soaking and washing of acetic acid solution test (L)	14.068	13.871	14.118	14.019	0.13059
10CC	470	Raw (R)	14.534	14.667	15.35	14.8503	0.4378
		mechanical rubbing test (T)	13.68	13.1	14.4	13.7267	0.65126
		soaking and washing of acetic acid solution test after mechanical rubbing (A)	13.427	14.35	14.26	14.0123	0.50891
		accelerated light-aging after mechanical rubbing, and soaking and washing of acetic acid solution test (L)	14.4	13.556	13.11	13.6887	0.65515
13CC	540	Raw (R)	13.353	13.418	13.88	13.5503	0.28734
		mechanical rubbing test (T)	12.18	13.1	12.42	12.5667	0.47721
		soaking and washing of acetic acid solution test after mechanical rubbing (A)	13.18	12.98	12.79	12.9833	0.19502
		accelerated light-aging after mechanical rubbing, and soaking and washing of acetic acid solution test (L)	13.427	13.676	13.398	13.5003	0.15282
17CC	700	Raw (R)	9.782	9.827	10.107	9.90533	0.17609
		mechanical rubbing test (T)	9.696	9.76	9.911	9.789	0.11039
		soaking and washing of acetic acid solution test after mechanical rubbing (A)	9.639	9.737	9.737	9.70433	0.05658
		accelerated light-aging after mechanical rubbing, and soaking and washing of acetic acid solution test (L)	10.26	10.26	9.57	10.03	0.39837
