# Supplementary material for: Color construction of multi-colored carbon fibers using glucose
Source: Nat Commun. 2024 Mar 4;15:1979. doi: 10.1038/s41467-024-46395-5 (PMC10912437; doi:10.1038/s41467-024-46395-5)
Supplement: Supplementary file 3 — Source data [file 41467_2024_46395_MOESM3_ESM.zip › SourceData/Supplementary Fig. 13.xlsx]

## Sheet: Sheet1
Wavelength (nm)	Real (nr)	Imaginary (k)
300.386	1.48192	0.04621
301.979	1.47874	0.04062
303.571	1.47471	0.03554
305.164	1.46998	0.03097
306.756	1.46472	0.02691
308.349	1.45905	0.02338
309.941	1.45312	0.02039
311.534	1.44707	0.01794
313.127	1.44101	0.01605
314.719	1.43508	0.01474
316.312	1.42938	0.014
317.904	1.42403	0.01387
319.497	1.41913	0.01433
321.089	1.41479	0.01541
322.682	1.41111	0.0171
324.274	1.40818	0.01941
325.867	1.40608	0.02234
327.46	1.40488	0.02586
329.052	1.4045	0.02984
330.645	1.40488	0.03413
332.237	1.40593	0.0386
333.83	1.40757	0.04313
335.422	1.40975	0.0476
337.015	1.41238	0.0519
338.608	1.41539	0.05592
340.2	1.41873	0.05956
341.793	1.42232	0.06276
343.385	1.4261	0.06541
344.978	1.43002	0.06745
346.57	1.43402	0.06881
348.163	1.43806	0.06943
349.755	1.44208	0.06925
351.348	1.44605	0.06823
352.941	1.44993	0.0663
354.533	1.45369	0.06342
356.126	1.4573	0.0596
357.718	1.46075	0.05494
359.311	1.46402	0.04955
360.903	1.4671	0.04355
362.496	1.46998	0.03704
364.088	1.47265	0.03012
365.681	1.4751	0.02288
367.273	1.47732	0.01541
368.866	1.47929	0.00779
370.458	1.481	9.7e-05
372.05	1.48244	-0.0076
373.643	1.48359	-0.01524
375.235	1.48443	-0.02274
376.828	1.48496	-0.03006
378.42	1.48515	-0.03714
380.013	1.485	-0.04392
381.605	1.48448	-0.05036
383.197	1.48357	-0.05641
384.79	1.48227	-0.06202
386.382	1.48055	-0.06715
387.974	1.47841	-0.07176
389.567	1.47582	-0.07582
391.159	1.47281	-0.07933
392.751	1.46942	-0.08234
394.344	1.46569	-0.08488
395.936	1.46166	-0.08699
397.528	1.45737	-0.0887
399.12	1.45285	-0.09004
400.712	1.44815	-0.09104
402.305	1.44328	-0.09173
403.897	1.4383	-0.09212
405.489	1.43323	-0.09226
407.081	1.4281	-0.09216
408.673	1.42294	-0.09185
410.265	1.41779	-0.09135
411.857	1.41268	-0.09068
413.449	1.40762	-0.08987
415.041	1.40266	-0.08893
416.633	1.39781	-0.08789
418.225	1.39311	-0.08676
419.817	1.38857	-0.08556
421.409	1.38422	-0.08432
423.001	1.38008	-0.08305
424.593	1.37618	-0.08177
426.185	1.37254	-0.0805
427.777	1.36917	-0.07925
429.369	1.3661	-0.07804
430.961	1.36335	-0.07688
432.552	1.3609	-0.07579
434.144	1.35874	-0.07475
435.736	1.35684	-0.07376
437.328	1.3552	-0.07282
438.919	1.3538	-0.07193
440.511	1.35261	-0.07108
442.103	1.35162	-0.07028
443.694	1.35081	-0.06951
445.286	1.35018	-0.06878
446.877	1.3497	-0.06809
448.469	1.34936	-0.06742
450.06	1.34915	-0.06678
451.652	1.34905	-0.06617
453.243	1.34905	-0.06559
454.835	1.34914	-0.06502
456.426	1.3493	-0.06448
458.018	1.34953	-0.06395
459.609	1.34981	-0.06343
461.2	1.35013	-0.06293
462.791	1.35048	-0.06244
464.383	1.35085	-0.06196
465.974	1.35124	-0.06148
467.565	1.35163	-0.06101
469.156	1.35201	-0.06055
470.747	1.35238	-0.06008
472.338	1.35273	-0.05962
473.929	1.35305	-0.05915
475.52	1.35333	-0.05868
477.111	1.35357	-0.05821
478.702	1.35376	-0.05773
480.293	1.35389	-0.05724
481.884	1.35395	-0.05675
483.475	1.35396	-0.05624
485.066	1.3539	-0.05573
486.656	1.35379	-0.05521
488.247	1.35362	-0.05469
489.838	1.35341	-0.05416
491.428	1.35315	-0.05363
493.019	1.35285	-0.05309
494.609	1.35251	-0.05256
496.2	1.35214	-0.05202
497.79	1.35173	-0.05148
499.381	1.35129	-0.05094
500.971	1.35083	-0.0504
502.562	1.35034	-0.04986
504.152	1.34983	-0.04933
505.742	1.3493	-0.04879
507.332	1.34876	-0.04827
508.923	1.3482	-0.04774
510.513	1.34763	-0.04722
512.103	1.34705	-0.04671
513.693	1.34646	-0.0462
515.283	1.34587	-0.0457
516.873	1.34528	-0.04521
518.463	1.34468	-0.04472
520.053	1.34408	-0.04424
521.643	1.34349	-0.04377
523.232	1.3429	-0.04331
524.822	1.34232	-0.04286
526.412	1.34174	-0.04242
528.001	1.34117	-0.04198
529.591	1.34061	-0.04156
531.181	1.34007	-0.04115
532.77	1.33954	-0.04076
534.36	1.33902	-0.04037
535.949	1.33852	-0.03999
537.538	1.33803	-0.03963
539.128	1.33757	-0.03928
540.717	1.33712	-0.03895
542.306	1.33669	-0.03863
543.895	1.33629	-0.03832
545.484	1.33591	-0.03802
547.073	1.33555	-0.03774
548.662	1.33521	-0.03747
550.251	1.3349	-0.03722
551.84	1.33462	-0.03698
553.429	1.33435	-0.03675
555.018	1.33412	-0.03654
556.606	1.3339	-0.03633
558.195	1.33371	-0.03614
559.784	1.33355	-0.03595
561.372	1.33341	-0.03578
562.961	1.3333	-0.03561
564.549	1.33321	-0.03545
566.138	1.33314	-0.0353
567.726	1.3331	-0.03516
569.314	1.33308	-0.03503
570.903	1.33309	-0.0349
572.491	1.33312	-0.03478
574.079	1.33318	-0.03467
575.667	1.33326	-0.03456
577.255	1.33336	-0.03446
578.843	1.33349	-0.03436
580.431	1.33364	-0.03427
582.019	1.33382	-0.03418
583.606	1.33402	-0.0341
585.194	1.33425	-0.03402
586.782	1.3345	-0.03394
588.369	1.33477	-0.03387
589.957	1.33507	-0.0338
591.544	1.33539	-0.03373
593.132	1.33573	-0.03367
594.719	1.3361	-0.03361
596.306	1.33649	-0.03354
597.893	1.3369	-0.03348
599.48	1.33734	-0.03343
601.068	1.3378	-0.03337
602.655	1.33828	-0.03331
604.242	1.33878	-0.03326
605.828	1.33931	-0.0332
607.415	1.33986	-0.03314
609.002	1.34043	-0.03309
610.589	1.34102	-0.03303
612.175	1.34164	-0.03298
613.762	1.34227	-0.03292
615.348	1.34293	-0.03286
616.935	1.34361	-0.03281
618.521	1.34431	-0.03275
620.107	1.34503	-0.03269
621.693	1.34578	-0.03263
623.28	1.34654	-0.03256
624.866	1.34733	-0.0325
626.452	1.34813	-0.03243
628.038	1.34895	-0.03236
629.623	1.3498	-0.03229
631.209	1.35066	-0.03222
632.795	1.35155	-0.03214
634.38	1.35245	-0.03207
635.966	1.35337	-0.03199
637.552	1.35431	-0.03191
639.137	1.35525	-0.03183
640.722	1.35622	-0.03175
642.308	1.35719	-0.03167
643.893	1.35817	-0.03159
645.478	1.35917	-0.03151
647.063	1.36017	-0.03143
648.648	1.36117	-0.03135
650.233	1.36218	-0.03127
651.818	1.3632	-0.03119
653.402	1.36422	-0.03112
654.987	1.36524	-0.03105
656.572	1.36626	-0.03098
658.156	1.36728	-0.03091
659.74	1.36831	-0.03085
661.325	1.36932	-0.03079
662.909	1.37034	-0.03073
664.493	1.37135	-0.03068
666.077	1.37236	-0.03063
667.661	1.37336	-0.03058
669.245	1.37436	-0.03054
670.829	1.37535	-0.0305
672.413	1.37633	-0.03047
673.997	1.37731	-0.03044
675.58	1.37827	-0.03042
677.164	1.37923	-0.0304
678.747	1.38017	-0.03038
680.331	1.3811	-0.03037
681.914	1.38203	-0.03037
683.497	1.38294	-0.03037
685.08	1.38383	-0.03038
686.663	1.38472	-0.0304
688.246	1.38559	-0.03042
689.829	1.38644	-0.03044
691.412	1.38728	-0.03047
692.995	1.38811	-0.03051
694.577	1.38892	-0.03056
696.16	1.38971	-0.03061
697.742	1.39049	-0.03066
699.325	1.39125	-0.03073
700.907	1.392	-0.0308
702.489	1.39272	-0.03087
704.071	1.39343	-0.03096
705.653	1.39412	-0.03105
707.235	1.39479	-0.03115
708.817	1.39544	-0.03125
710.399	1.39607	-0.03136
711.98	1.39668	-0.03148
713.562	1.39727	-0.03161
715.143	1.39785	-0.03174
716.725	1.3984	-0.03188
718.306	1.39893	-0.03203
719.887	1.39944	-0.03219
721.468	1.39993	-0.03235
723.049	1.40039	-0.03252
724.63	1.40084	-0.0327
726.211	1.40126	-0.03288
727.792	1.40166	-0.03308
729.372	1.40204	-0.03328
730.953	1.4024	-0.03349
732.533	1.40273	-0.0337
734.114	1.40304	-0.03393
735.694	1.40333	-0.03416
737.274	1.40359	-0.0344
738.854	1.40384	-0.03465
740.434	1.40406	-0.03491
742.014	1.40425	-0.03517
743.594	1.40442	-0.03544
745.173	1.40457	-0.03572
746.753	1.40469	-0.03601
748.332	1.40479	-0.03631
749.912	1.40487	-0.03661
751.491	1.40492	-0.03692
753.07	1.40496	-0.03724
754.649	1.40497	-0.03757
756.228	1.40497	-0.0379
757.807	1.40495	-0.03824
759.386	1.40492	-0.03858
760.964	1.40487	-0.03893
762.543	1.40482	-0.03928
764.121	1.40475	-0.03964
765.7	1.40468	-0.04
767.278	1.4046	-0.04036
768.856	1.40452	-0.04073
770.434	1.40443	-0.0411
772.012	1.40435	-0.04147
773.59	1.40426	-0.04184
775.167	1.40417	-0.04222
776.745	1.40409	-0.04259
778.323	1.40401	-0.04297
779.9	1.40393	-0.04334
781.477	1.40387	-0.04372
783.054	1.4038	-0.04409
784.632	1.40375	-0.04447
786.209	1.40371	-0.04484
787.785	1.40367	-0.04522
789.362	1.40365	-0.04559
790.939	1.40364	-0.04595
792.515	1.40364	-0.04632
794.092	1.40366	-0.04668
795.668	1.4037	-0.04704
797.244	1.40375	-0.0474
798.82	1.40382	-0.04776
800.396	1.4039	-0.04811
