# Supplementary material for: Color construction of multi-colored carbon fibers using glucose
Source: Nat Commun. 2024 Mar 4;15:1979. doi: 10.1038/s41467-024-46395-5 (PMC10912437; doi:10.1038/s41467-024-46395-5)
Supplement: Supplementary file 3 — Source data [file 41467_2024_46395_MOESM3_ESM.zip › SourceData/Supplementary Fig. 16.xlsx]

## Sheet: Sheet1
Raw		4CC		7CC		10CC		13CC		17CC
Voltage (V)	Current (A)	Voltage (V)	Current (A)	Voltage (V)	Current (A)	Voltage (V)	Current (A)	Voltage (V)	Current (A)	Voltage (V)	Current (A)
1.99211e-05	-2.43821e-09	2.02744e-05	-1.31349e-08	1.73926e-05	-2.46024e-09	1.90736e-05	-1.16322e-08	1.88616e-05	-2.8903e-09	1.99564e-05	-2.93306e-09
0.001	0.000110656	0.000996295	3.30511e-05	0.001	2.16025e-05	0.000995147	9.41731e-06	0.000925031	7.43862e-06	0.000995751	4.56134e-06
0.002	0.000222941	0.002	7.11502e-05	0.002	4.26911e-05	0.002	1.94953e-05	0.002	2.11248e-05	0.00199	9.159e-06
0.003	0.000336113	0.003	0.000114026	0.003	6.47773e-05	0.003	2.93581e-05	0.003	3.17562e-05	0.003	1.50965e-05
0.004	0.000449095	0.004	0.000152278	0.004	8.67034e-05	0.004	3.92137e-05	0.004	4.2479e-05	0.004	2.01769e-05
0.005	0.00056207	0.00501	0.000190501	0.00501	0.000109697	0.005	4.90641e-05	0.005	5.30753e-05	0.005	2.52447e-05
0.006	0.000674932	0.00601	0.000228818	0.00601	0.000131703	0.006	5.89451e-05	0.00601	6.37742e-05	0.00601	3.03167e-05
0.007	0.000787887	0.00701	0.000267195	0.00701	0.000153727	0.00701	6.87495e-05	0.007	7.4382e-05	0.00701	3.53883e-05
0.00801	0.000900944	0.00801	0.00030539	0.00801	0.000175639	0.00801	7.87743e-05	0.00801	8.53707e-05	0.00801	4.04552e-05
0.00901	0.00101	0.00901	0.000343681	0.00901	0.000197549	0.00901	8.87071e-05	0.00901	9.61936e-05	0.00901	4.55271e-05
0.01001	0.00113	0.01001	0.00038169	0.01001	0.000219488	0.01001	9.85078e-05	0.01001	0.000106606	0.01001	5.05958e-05
0.01101	0.00124	0.01101	0.000419994	0.01101	0.000241681	0.01101	0.000108302	0.01101	0.000117199	0.01101	5.56733e-05
0.01201	0.00135	0.01201	0.000458251	0.01201	0.000263721	0.01201	0.000118211	0.01201	0.000127677	0.01201	6.0724e-05
0.01301	0.00147	0.01301	0.000496529	0.01301	0.000285573	0.01301	0.000127968	0.01301	0.000138249	0.01301	6.57812e-05
0.01401	0.00158	0.01401	0.000534845	0.01401	0.000307764	0.01401	0.000137933	0.01401	0.000148388	0.01401	7.08713e-05
0.01502	0.00169	0.01501	0.000573074	0.01501	0.000329606	0.01502	0.000147907	0.01502	0.000158696	0.01501	7.59354e-05
0.01602	0.00181	0.01601	0.000611337	0.01602	0.000351571	0.01602	0.000157583	0.01602	0.000169265	0.01601	8.09754e-05
0.01702	0.00192	0.01702	0.00064969	0.01702	0.000373637	0.01702	0.000167577	0.01702	0.000179585	0.01701	8.60413e-05
0.01802	0.00203	0.01802	0.000688167	0.01802	0.000395742	0.01802	0.000177593	0.01802	0.000190423	0.01802	9.11157e-05
0.01902	0.00215	0.01902	0.00072627	0.01902	0.000417541	0.01902	0.000187501	0.01902	0.000201613	0.01902	9.61604e-05
0.02002	0.00226	0.02002	0.000764496	0.02002	0.000439581	0.02002	0.000197358	0.02002	0.000212243	0.02002	0.000101251
0.02102	0.00237	0.021	0.00080157	0.02102	0.000460988	0.02102	0.000207209	0.02102	0.000223441	0.02103	0.000106421
0.02202	0.00248	0.022	0.00083897	0.02202	0.000483236	0.02202	0.000216854	0.02202	0.000234238	0.02202	0.000111489
0.02303	0.0026	0.02301	0.000877457	0.02302	0.000505574	0.02303	0.000226875	0.02303	0.000244656	0.02303	0.000116616
0.02402	0.00271	0.024	0.000915505	0.02402	0.000527854	0.02402	0.000236618	0.02402	0.000255091	0.02403	0.000121651
0.02502	0.00282	0.025	0.000953759	0.02502	0.000549834	0.02502	0.000246493	0.02502	0.000265013	0.02503	0.00012673
0.02602	0.00294	0.026	0.000992229	0.02602	0.000571884	0.02603	0.000256281	0.02602	0.000275528	0.02603	0.00013181
0.02702	0.00305	0.027	0.00103	0.02702	0.000594061	0.02703	0.000265984	0.02703	0.000287237	0.02703	0.0001369
0.02803	0.00316	0.02804	0.00107	0.02802	0.000616445	0.02803	0.000275818	0.02803	0.000298041	0.02804	0.000141968
0.02903	0.00328	0.02904	0.00111	0.02902	0.000638599	0.02903	0.000285813	0.02903	0.000309087	0.02904	0.000147026
0.03003	0.00339	0.03004	0.00115	0.03002	0.000660509	0.03003	0.000295665	0.03003	0.000320045	0.03003	0.000152094
0.03103	0.0035	0.03103	0.00119	0.03102	0.000682347	0.03103	0.000305589	0.03103	0.000330745	0.03103	0.000157117
0.03203	0.00362	0.03203	0.00122	0.03202	0.000704781	0.03203	0.000315526	0.03203	0.000342176	0.03203	0.000162234
0.03303	0.00373	0.03304	0.00126	0.03302	0.000727228	0.03303	0.000325632	0.03303	0.000353205	0.03304	0.000167317
0.03403	0.00384	0.03404	0.0013	0.03402	0.000749199	0.03403	0.000334945	0.03403	0.000364509	0.03404	0.000172418
0.03503	0.00395	0.03504	0.00134	0.03502	0.000771789	0.03503	0.000344617	0.03503	0.000375207	0.03504	0.000177504
0.03603	0.00407	0.03604	0.00138	0.03602	0.000794188	0.03603	0.000354382	0.03603	0.000384904	0.03604	0.000182578
0.03703	0.00418	0.03704	0.00141	0.03702	0.000815835	0.03703	0.000364718	0.03703	0.000395383	0.03704	0.000187628
0.03803	0.00429	0.03804	0.00145	0.03803	0.000837745	0.03804	0.000374744	0.03804	0.000407363	0.03804	0.000192762
0.03903	0.00441	0.03904	0.00149	0.03902	0.000859879	0.03904	0.000384831	0.03903	0.00041768	0.03904	0.00019776
0.04003	0.00452	0.04004	0.00153	0.04002	0.000882182	0.04003	0.000394785	0.04003	0.000428396	0.04004	0.000202851
0.04103	0.00463	0.04104	0.00157	0.04102	0.000904446	0.04103	0.000404835	0.04103	0.000439315	0.04104	0.000207919
0.04203	0.00475	0.04204	0.00161	0.04202	0.000926868	0.04204	0.000414487	0.04203	0.000449049	0.04204	0.00021299
0.04304	0.00486	0.04305	0.00165	0.04303	0.000948679	0.04304	0.000424362	0.04304	0.000459543	0.04305	0.000218057
0.04404	0.00497	0.04405	0.00168	0.04403	0.000970665	0.04404	0.000434024	0.04404	0.000470149	0.04405	0.000223088
0.04504	0.00509	0.04505	0.00172	0.04503	0.000991938	0.04504	0.000443856	0.04504	0.000482167	0.04504	0.000228192
0.04603	0.0052	0.04605	0.00176	0.04602	0.00101	0.04604	0.000453082	0.04604	0.000493063	0.04604	0.000233302
0.04703	0.00531	0.04705	0.0018	0.04702	0.00104	0.04704	0.000462933	0.04704	0.000504778	0.04704	0.000238335
0.04804	0.00543	0.04805	0.00184	0.04806	0.00106	0.04804	0.000473036	0.04804	0.000515796	0.04805	0.000243497
0.04904	0.00554	0.04905	0.00188	0.04906	0.00108	0.04904	0.000483288	0.04904	0.000527462	0.04905	0.00024858
0.05004	0.00565	0.05005	0.00192	0.05006	0.0011	0.05004	0.000492898	0.05004	0.000537662	0.05005	0.000253634
0.05104	0.00576	0.05105	0.00195	0.05106	0.00113	0.05104	0.000502416	0.05104	0.000548402	0.05105	0.000258688
0.05204	0.00588	0.05205	0.00199	0.05206	0.00115	0.05204	0.000512054	0.05204	0.000559128	0.05205	0.000263787
0.05304	0.00599	0.05306	0.00203	0.05306	0.00117	0.05305	0.00052244	0.05305	0.000569541	0.05306	0.000268889
0.05404	0.0061	0.05405	0.00207	0.05406	0.00119	0.05404	0.000532358	0.05404	0.000579714	0.05405	0.000274053
0.05504	0.00622	0.05506	0.00211	0.05506	0.00122	0.05504	0.000542274	0.05504	0.000590477	0.05505	0.000279136
0.05604	0.00633	0.05606	0.00215	0.05606	0.00124	0.05604	0.000552295	0.05604	0.00060117	0.05605	0.000284171
0.05704	0.00644	0.05706	0.00219	0.05706	0.00126	0.05704	0.00056167	0.05704	0.000612218	0.05705	0.000289191
0.05805	0.00656	0.05806	0.00222	0.05807	0.00128	0.05805	0.000571404	0.05805	0.000622821	0.05806	0.000294334
0.05905	0.00667	0.05906	0.00226	0.05907	0.0013	0.05905	0.000581665	0.05905	0.000634332	0.05906	0.000299369
0.06004	0.00678	0.06006	0.0023	0.06007	0.00133	0.06005	0.000590842	0.06005	0.000644955	0.06006	0.000304399
0.06104	0.0069	0.06106	0.00234	0.06107	0.00135	0.06105	0.000600407	0.06105	0.000655535	0.06106	0.00030956
0.06204	0.00701	0.06206	0.00238	0.06207	0.00137	0.06205	0.00061055	0.06204	0.000665475	0.06206	0.000314844
0.06305	0.00712	0.06306	0.00242	0.06307	0.00139	0.06305	0.000621226	0.06305	0.000676484	0.06306	0.000319881
0.06405	0.00724	0.06406	0.00246	0.06407	0.00142	0.06405	0.000630845	0.06405	0.000687737	0.06406	0.000324881
0.06505	0.00735	0.06506	0.00249	0.06507	0.00144	0.06505	0.000640603	0.06505	0.000698808	0.06506	0.000330053
0.06605	0.00746	0.06607	0.00253	0.06607	0.00146	0.06605	0.000650956	0.06605	0.000710086	0.06606	0.000335162
0.06705	0.00758	0.06706	0.00257	0.06707	0.00148	0.06705	0.00066051	0.06705	0.000720514	0.06706	0.000340194
0.06805	0.00769	0.06807	0.00261	0.06807	0.0015	0.06806	0.000670225	0.06805	0.000730861	0.06807	0.000345283
0.06905	0.0078	0.06907	0.00265	0.06907	0.00153	0.06905	0.000680499	0.06905	0.000741155	0.06906	0.000350334
0.07005	0.00792	0.07007	0.00269	0.07008	0.00155	0.07006	0.000689967	0.07005	0.000752017	0.07007	0.000355386
0.07105	0.00803	0.07107	0.00272	0.07108	0.00157	0.07106	0.00069967	0.07105	0.000762095	0.07107	0.000360504
0.07205	0.00814	0.07207	0.00276	0.07208	0.00159	0.07206	0.000710488	0.07205	0.000772504	0.07207	0.000365607
0.07305	0.00825	0.07307	0.0028	0.07308	0.00162	0.07306	0.000720317	0.07306	0.000783863	0.07307	0.000370677
0.07405	0.00837	0.07407	0.00284	0.07408	0.00164	0.07406	0.00072975	0.07406	0.000796031	0.07407	0.000375805
0.07505	0.00848	0.07507	0.00288	0.07508	0.00166	0.07506	0.000740109	0.07505	0.000805851	0.07507	0.000380859
0.07605	0.00859	0.07607	0.00292	0.07608	0.00168	0.07606	0.000750155	0.07606	0.000816698	0.07607	0.00038594
0.07705	0.00871	0.07707	0.00296	0.07708	0.0017	0.07706	0.000759741	0.07706	0.00082836	0.07707	0.000390985
0.07806	0.00882	0.07807	0.003	0.07808	0.00172	0.07806	0.000769992	0.07806	0.000839178	0.07807	0.000395966
0.07906	0.00893	0.07907	0.00304	0.07908	0.00175	0.07906	0.000780436	0.07906	0.000851308	0.07907	0.000401179
0.08006	0.00905	0.08008	0.00307	0.08009	0.00177	0.08006	0.000789949	0.08006	0.000862391	0.08007	0.000406265
0.08105	0.00916	0.08108	0.00311	0.08108	0.00179	0.08106	0.000799957	0.08106	0.000873932	0.08107	0.000411344
0.08206	0.00927	0.08208	0.00315	0.08208	0.00181	0.08206	0.000810264	0.08206	0.000883373	0.08207	0.000416393
0.08306	0.00939	0.08308	0.00319	0.08309	0.00183	0.08306	0.000819112	0.08306	0.000894352	0.08307	0.000421474
0.08406	0.0095	0.08408	0.00323	0.08409	0.00186	0.08406	0.00082913	0.08406	0.000905859	0.08408	0.000426543
0.08506	0.00961	0.08508	0.00327	0.08509	0.00188	0.08506	0.000838227	0.08506	0.000916028	0.08508	0.000431614
0.08606	0.00973	0.08608	0.00331	0.08609	0.0019	0.08606	0.00084957	0.08606	0.000927804	0.08608	0.000436747
0.08706	0.00984	0.08708	0.00334	0.08709	0.00192	0.08706	0.000858942	0.08706	0.000937675	0.08708	0.000441759
0.08806	0.00995	0.08808	0.00338	0.08809	0.00195	0.08807	0.000869241	0.08807	0.000949228	0.08808	0.000446879
0.08906	0.01007	0.08909	0.00342	0.08909	0.00197	0.08907	0.000878869	0.08907	0.000960427	0.08908	0.00045196
0.09006	0.01018	0.09008	0.00346	0.09009	0.00199	0.09007	0.000888247	0.09006	0.000972507	0.09008	0.000457044
0.09106	0.01029	0.09108	0.0035	0.09109	0.00201	0.09107	0.00089845	0.09106	0.000982083	0.09108	0.000462126
0.09206	0.01041	0.09209	0.00354	0.09209	0.00203	0.09207	0.000907918	0.09207	0.000992448	0.09208	0.000467122
0.0931	0.01053	0.09309	0.00358	0.0931	0.00206	0.09307	0.000918855	0.09307	0.001	0.09309	0.000472258
0.0941	0.01064	0.09409	0.00362	0.0941	0.00208	0.09407	0.000928844	0.09407	0.00102	0.09409	0.000477456
0.0951	0.01075	0.09509	0.00365	0.0951	0.0021	0.09507	0.000937328	0.09507	0.00103	0.09509	0.000482577
0.0961	0.01086	0.09609	0.00369	0.0961	0.00212	0.09607	0.000947597	0.09607	0.00104	0.09608	0.000487679
0.0971	0.01098	0.09709	0.00373	0.0971	0.00215	0.09707	0.000956854	0.09707	0.00105	0.09709	0.000492757
0.0981	0.01109	0.09809	0.00377	0.0981	0.00217	0.09808	0.000967638	0.0981	0.00106	0.09809	0.000497812
0.0991	0.0112	0.09909	0.00381	0.0991	0.00219	0.09907	0.000976441	0.0991	0.00107	0.09909	0.000502827
0.1001	0.01132	0.10009	0.00385	0.1001	0.00221	0.10007	0.000986806	0.1001	0.00108	0.10009	0.000507938
0.1011	0.01143	0.10109	0.00389	0.1011	0.00224	0.10108	0.00099644	0.1011	0.00109	0.10109	0.000513035
0.1021	0.01154	0.10209	0.00393	0.1021	0.00226	0.10207	0.00101	0.1021	0.0011	0.10209	0.000518059
0.10311	0.01166	0.1031	0.00396	0.10311	0.00228	0.10308	0.00102	0.10311	0.00111	0.1031	0.000523204
0.10411	0.01177	0.1041	0.004	0.10411	0.0023	0.10408	0.00103	0.10411	0.00112	0.10409	0.000528302
0.10511	0.01188	0.1051	0.00404	0.1051	0.00232	0.10508	0.00104	0.10511	0.00114	0.10509	0.000533446
0.10611	0.012	0.1061	0.00408	0.10611	0.00235	0.10608	0.00105	0.10611	0.00115	0.10609	0.000538505
0.10711	0.01211	0.1071	0.00412	0.10711	0.00237	0.10711	0.00106	0.10711	0.00116	0.10709	0.000543568
0.10811	0.01222	0.1081	0.00416	0.10811	0.00239	0.10811	0.00107	0.10811	0.00117	0.1081	0.000548685
0.10911	0.01234	0.1091	0.00419	0.10911	0.00241	0.10911	0.00108	0.10911	0.00118	0.1091	0.000553773
0.11011	0.01245	0.1101	0.00423	0.11011	0.00243	0.11011	0.00109	0.11011	0.00119	0.1101	0.00055891
0.11111	0.01256	0.1111	0.00427	0.11111	0.00245	0.11111	0.0011	0.11111	0.0012	0.1111	0.000564035
0.11211	0.01268	0.1121	0.00431	0.11211	0.00248	0.11211	0.00111	0.11211	0.00121	0.1121	0.000569112
0.11312	0.01279	0.11311	0.00435	0.11311	0.0025	0.11312	0.00111	0.11312	0.00122	0.1131	0.000574061
0.11412	0.01291	0.11411	0.00439	0.11412	0.00252	0.11412	0.00112	0.11412	0.00123	0.1141	0.000579138
0.11512	0.01302	0.11511	0.00443	0.11512	0.00255	0.11512	0.00113	0.11512	0.00124	0.1151	0.000584227
0.11612	0.01313	0.11611	0.00447	0.11612	0.00257	0.11612	0.00114	0.11612	0.00125	0.1161	0.000589238
0.11712	0.01325	0.11711	0.0045	0.11712	0.00259	0.11712	0.00115	0.11712	0.00126	0.1171	0.000594215
0.11812	0.01336	0.11811	0.00454	0.11812	0.00261	0.11812	0.00116	0.11812	0.00128	0.11811	0.000599461
0.11912	0.01347	0.11911	0.00458	0.11912	0.00263	0.11912	0.00117	0.11912	0.00129	0.11911	0.000604654
0.12012	0.01359	0.12011	0.00462	0.12012	0.00265	0.12012	0.00118	0.12012	0.0013	0.1201	0.000609764
0.12112	0.0137	0.12111	0.00466	0.12112	0.00268	0.12112	0.00119	0.12112	0.00131	0.1211	0.000614865
0.12212	0.01381	0.12211	0.0047	0.12212	0.0027	0.12212	0.0012	0.12212	0.00132	0.12211	0.000619913
0.12313	0.01393	0.12312	0.00473	0.12313	0.00272	0.12313	0.00121	0.12313	0.00133	0.12311	0.000624938
0.12413	0.01404	0.12412	0.00477	0.12413	0.00274	0.12413	0.00122	0.12413	0.00134	0.12411	0.000630095
0.12513	0.01415	0.12512	0.00481	0.12513	0.00277	0.12513	0.00123	0.12513	0.00135	0.12511	0.000635126
0.12613	0.01427	0.12611	0.00485	0.12612	0.00279	0.12612	0.00124	0.12612	0.00136	0.12611	0.000640101
0.12713	0.01438	0.12711	0.00489	0.12712	0.00281	0.12713	0.00125	0.12713	0.00138	0.12711	0.000645304
0.12813	0.01449	0.12812	0.00493	0.12813	0.00283	0.12813	0.00126	0.12813	0.00139	0.12811	0.000650523
0.12913	0.01461	0.12912	0.00497	0.12913	0.00286	0.12913	0.00127	0.12913	0.0014	0.12912	0.000655579
0.13013	0.01472	0.13012	0.00501	0.13013	0.00288	0.13013	0.00128	0.13013	0.00141	0.13012	0.000660705
0.13113	0.01483	0.13112	0.00504	0.13113	0.0029	0.13113	0.00129	0.13113	0.00142	0.13112	0.000665792
0.13213	0.01495	0.13212	0.00508	0.13213	0.00292	0.13213	0.0013	0.13213	0.00143	0.13211	0.000670731
0.13314	0.01506	0.13312	0.00512	0.13314	0.00295	0.13314	0.00131	0.13314	0.00144	0.13312	0.000675879
0.13414	0.01517	0.13412	0.00516	0.13414	0.00297	0.13414	0.00132	0.13414	0.00145	0.13412	0.000681081
0.13514	0.01529	0.13512	0.0052	0.13513	0.00299	0.13514	0.00133	0.13514	0.00146	0.13512	0.0006862
0.13614	0.0154	0.13612	0.00524	0.13614	0.00301	0.13614	0.00134	0.13614	0.00147	0.13612	0.000691272
0.13714	0.01551	0.13712	0.00528	0.13714	0.00304	0.13714	0.00135	0.13714	0.00148	0.13712	0.000696356
0.13814	0.01563	0.13813	0.00532	0.13814	0.00306	0.13814	0.00136	0.13814	0.00149	0.13812	0.000701552
0.13914	0.01574	0.13913	0.00535	0.13914	0.00308	0.13914	0.00137	0.13914	0.00151	0.13912	0.000706668
0.14014	0.01585	0.14013	0.00539	0.14014	0.0031	0.14014	0.00138	0.14014	0.00152	0.14012	0.000711779
0.14114	0.01597	0.14113	0.00543	0.14114	0.00313	0.14114	0.00139	0.14114	0.00153	0.14112	0.000716791
0.14214	0.01608	0.14213	0.00547	0.14214	0.00315	0.14214	0.0014	0.14214	0.00154	0.14212	0.000721924
0.14315	0.0162	0.14313	0.00551	0.14314	0.00317	0.14315	0.00141	0.14314	0.00155	0.14313	0.000727011
0.14415	0.01631	0.14413	0.00555	0.14414	0.00319	0.14415	0.00142	0.14415	0.00156	0.14413	0.000732244
0.14515	0.01642	0.14513	0.00559	0.14514	0.00322	0.14515	0.00143	0.14515	0.00157	0.14513	0.000737435
0.14615	0.01654	0.14613	0.00563	0.14615	0.00324	0.14615	0.00144	0.14615	0.00158	0.14613	0.00074252
0.14715	0.01665	0.14713	0.00567	0.14714	0.00326	0.14715	0.00145	0.14715	0.00159	0.14713	0.000747619
0.14815	0.01676	0.14814	0.00571	0.14815	0.00328	0.14815	0.00146	0.14815	0.0016	0.14813	0.000752651
0.14915	0.01688	0.14914	0.00574	0.14915	0.0033	0.14915	0.00147	0.14915	0.00161	0.14913	0.000757663
0.15015	0.01699	0.15014	0.00578	0.15015	0.00333	0.15015	0.00148	0.15015	0.00163	0.15013	0.00076284
0.15115	0.0171	0.15114	0.00582	0.15115	0.00335	0.15115	0.00149	0.15115	0.00164	0.15113	0.000768296
0.15215	0.01722	0.15214	0.00586	0.15215	0.00337	0.15215	0.0015	0.15215	0.00165	0.15213	0.000773026
0.15316	0.01733	0.15314	0.0059	0.15315	0.00339	0.15316	0.00151	0.15316	0.00166	0.15313	0.000778069
0.15416	0.01744	0.15414	0.00594	0.15415	0.00342	0.15416	0.00152	0.15416	0.00167	0.15414	0.000783247
0.15515	0.01756	0.15514	0.00597	0.15515	0.00344	0.15515	0.00153	0.15515	0.00167	0.15513	0.000788616
0.15616	0.01767	0.15614	0.00601	0.15615	0.00346	0.15616	0.00154	0.15616	0.00169	0.15614	0.000793589
0.15716	0.01778	0.15714	0.00605	0.15715	0.00349	0.15716	0.00155	0.15716	0.0017	0.15714	0.000798401
0.15816	0.0179	0.15815	0.00609	0.15816	0.00351	0.15816	0.00156	0.15816	0.0017	0.15814	0.000803465
0.15916	0.01801	0.15915	0.00613	0.15916	0.00353	0.15916	0.00157	0.15916	0.00172	0.15914	0.000808717
0.16016	0.01812	0.16015	0.00617	0.16016	0.00355	0.16016	0.00158	0.16016	0.00173	0.16014	0.000813835
0.16116	0.01824	0.16115	0.00621	0.16116	0.00358	0.16116	0.00159	0.16116	0.00174	0.16114	0.000818854
0.16216	0.01835	0.16214	0.00624	0.16216	0.0036	0.16216	0.0016	0.16216	0.00175	0.16214	0.000823912
0.16317	0.01846	0.16315	0.00628	0.16316	0.00362	0.16317	0.00161	0.16317	0.00176	0.16314	0.00082902
0.16417	0.01858	0.16415	0.00632	0.16416	0.00364	0.16417	0.00162	0.16416	0.00177	0.16414	0.000834018
0.16517	0.01869	0.16515	0.00636	0.16516	0.00366	0.16517	0.00163	0.16517	0.00178	0.16514	0.000839021
0.16617	0.0188	0.16615	0.0064	0.16616	0.00368	0.16617	0.00164	0.16617	0.00179	0.16614	0.000844068
0.16717	0.01892	0.16715	0.00644	0.16716	0.00371	0.16717	0.00165	0.16717	0.0018	0.16715	0.000849092
0.16817	0.01903	0.16816	0.00648	0.16817	0.00373	0.16817	0.00166	0.16817	0.00181	0.16815	0.000854293
0.16917	0.01915	0.16916	0.00652	0.16917	0.00375	0.16917	0.00167	0.16917	0.00182	0.16915	0.000859391
0.17017	0.01926	0.17015	0.00655	0.17017	0.00377	0.17017	0.00168	0.17017	0.00183	0.17015	0.000864386
0.17117	0.01937	0.17116	0.00659	0.17117	0.0038	0.17117	0.00169	0.17117	0.00184	0.17115	0.000869338
0.17217	0.01949	0.17216	0.00663	0.17217	0.00382	0.17217	0.0017	0.17217	0.00185	0.17215	0.000874501
0.17318	0.0196	0.17316	0.00667	0.17317	0.00384	0.17318	0.00171	0.17318	0.00187	0.17315	0.000879611
0.17418	0.01971	0.17416	0.00671	0.17417	0.00386	0.17418	0.00172	0.17418	0.00188	0.17415	0.000884745
0.17518	0.01983	0.17516	0.00675	0.17517	0.00388	0.17518	0.00173	0.17518	0.00189	0.17515	0.000889662
0.17618	0.01994	0.17616	0.00679	0.17617	0.00391	0.17618	0.00174	0.17618	0.0019	0.17615	0.000894581
0.17718	0.02005	0.17716	0.00682	0.17717	0.00393	0.17718	0.00175	0.17718	0.00191	0.17715	0.000899805
0.17818	0.02017	0.17816	0.00686	0.17818	0.00395	0.17818	0.00176	0.17818	0.00192	0.17816	0.000904795
0.17918	0.02028	0.17916	0.0069	0.17918	0.00398	0.17918	0.00177	0.17918	0.00193	0.17916	0.000909999
0.18018	0.02039	0.18016	0.00694	0.18018	0.004	0.18018	0.00178	0.18018	0.00194	0.18016	0.000915307
0.18118	0.02051	0.18117	0.00698	0.18118	0.00402	0.18118	0.00179	0.18118	0.00196	0.18116	0.000920325
0.18218	0.02062	0.18217	0.00702	0.18218	0.00404	0.18218	0.0018	0.18218	0.00197	0.18216	0.000925487
0.18319	0.02073	0.18317	0.00706	0.18318	0.00406	0.18319	0.00181	0.18319	0.00198	0.18316	0.000930442
0.18419	0.02085	0.18417	0.0071	0.18418	0.00409	0.18419	0.00182	0.18419	0.00199	0.18416	0.000935555
0.18519	0.02096	0.18517	0.00714	0.18518	0.00411	0.18519	0.00183	0.18519	0.002	0.18516	0.000940635
0.18619	0.02107	0.18617	0.00717	0.18618	0.00413	0.18619	0.00184	0.18619	0.00201	0.18616	0.000945812
0.18719	0.02119	0.18717	0.00721	0.18718	0.00415	0.18719	0.00185	0.18719	0.00202	0.18716	0.00095135
0.18819	0.0213	0.18818	0.00725	0.18819	0.00418	0.18819	0.00186	0.18819	0.00204	0.18817	0.00095588
0.18919	0.02141	0.18918	0.00729	0.18919	0.0042	0.18919	0.00187	0.18919	0.00205	0.18917	0.000960917
0.19019	0.02153	0.19017	0.00733	0.19019	0.00422	0.19019	0.00188	0.19019	0.00206	0.19017	0.000966098
0.19119	0.02164	0.19117	0.00737	0.19119	0.00424	0.19119	0.00189	0.19119	0.00207	0.19117	0.000971088
0.19219	0.02175	0.19217	0.00741	0.19219	0.00426	0.19219	0.0019	0.19219	0.00208	0.19217	0.000976154
0.1932	0.02187	0.19318	0.00745	0.19319	0.00428	0.1932	0.00191	0.1932	0.00209	0.19317	0.000981361
0.1942	0.02198	0.19418	0.00749	0.19419	0.00431	0.1942	0.00191	0.1942	0.0021	0.19417	0.000986186
0.1952	0.02209	0.19518	0.00753	0.19519	0.00433	0.1952	0.00192	0.1952	0.00211	0.19517	0.000991485
0.1962	0.02221	0.19618	0.00756	0.19619	0.00435	0.1962	0.00193	0.1962	0.00212	0.19617	0.000996631
0.1972	0.02232	0.19718	0.0076	0.19719	0.00437	0.1972	0.00194	0.1972	0.00213	0.19717	0.001
0.1982	0.02243	0.19819	0.00764	0.1982	0.00439	0.1982	0.00195	0.1982	0.00214	0.19818	0.00101
0.1992	0.02255	0.19918	0.00768	0.1992	0.00442	0.1992	0.00196	0.1992	0.00215	0.19918	0.00101
0.2002	0.02266	0.20018	0.00772	0.2002	0.00444	0.2002	0.00197	0.2002	0.00216	0.20018	0.00102
0.2012	0.02278	0.20118	0.00776	0.2012	0.00446	0.2012	0.00198	0.2012	0.00218	0.20118	0.00102
0.2022	0.02289	0.20218	0.00779	0.2022	0.00448	0.2022	0.00199	0.2022	0.00219	0.20218	0.00103
0.20321	0.023	0.20319	0.00783	0.2032	0.00451	0.20321	0.002	0.20321	0.0022	0.20318	0.00103
0.20421	0.02312	0.20419	0.00787	0.2042	0.00453	0.20421	0.00201	0.20421	0.00221	0.20418	0.00104
0.20521	0.02323	0.20519	0.00791	0.20521	0.00455	0.20521	0.00202	0.20521	0.00222	0.20518	0.00104
0.20621	0.02334	0.20619	0.00795	0.2062	0.00457	0.20621	0.00203	0.20621	0.00223	0.20618	0.00105
0.20721	0.02346	0.20719	0.00798	0.2072	0.0046	0.20721	0.00204	0.20721	0.00224	0.20721	0.00105
0.20821	0.02357	0.20819	0.00802	0.20821	0.00462	0.20821	0.00205	0.20821	0.00225	0.20822	0.00106
0.20921	0.02368	0.20919	0.00806	0.20921	0.00464	0.20921	0.00206	0.20921	0.00226	0.20922	0.00106
0.21018	0.02379	0.21016	0.0081	0.21017	0.00466	0.21018	0.00207	0.21018	0.00228	0.21018	0.00107
0.2112	0.02391	0.21118	0.00814	0.21119	0.00469	0.2112	0.00208	0.2112	0.00229	0.2112	0.00107
0.21219	0.02402	0.21217	0.00818	0.21218	0.00471	0.21219	0.00209	0.21219	0.0023	0.21219	0.00108
0.21321	0.02414	0.21319	0.00822	0.21321	0.00473	0.21321	0.0021	0.21321	0.00231	0.21321	0.00108
0.2142	0.02425	0.21418	0.00826	0.2142	0.00475	0.2142	0.00211	0.2142	0.00232	0.2142	0.00109
0.21518	0.02436	0.21516	0.0083	0.21517	0.00478	0.21518	0.00212	0.21518	0.00233	0.21518	0.00109
0.2162	0.02448	0.21618	0.00833	0.21619	0.0048	0.2162	0.00213	0.2162	0.00234	0.2162	0.0011
0.21719	0.02459	0.21717	0.00837	0.21718	0.00482	0.21719	0.00214	0.21719	0.00235	0.21719	0.0011
0.21818	0.0247	0.21816	0.00841	0.21817	0.00484	0.21818	0.00215	0.21818	0.00236	0.21818	0.00111
0.21921	0.02482	0.21918	0.00845	0.2192	0.00486	0.21921	0.00216	0.21921	0.00237	0.21921	0.00111
0.22019	0.02493	0.22017	0.00849	0.22019	0.00489	0.22019	0.00217	0.22019	0.00238	0.2202	0.00112
0.22118	0.02504	0.22116	0.00853	0.22118	0.00491	0.22118	0.00218	0.22118	0.00239	0.22119	0.00112
0.22221	0.02516	0.22218	0.00857	0.2222	0.00493	0.22221	0.00219	0.22221	0.0024	0.22221	0.00113
0.2232	0.02527	0.22318	0.00861	0.22319	0.00495	0.2232	0.0022	0.2232	0.00241	0.2232	0.00113
0.22418	0.02538	0.22415	0.00864	0.22417	0.00497	0.22418	0.00221	0.22418	0.00242	0.22418	0.00114
0.22523	0.0255	0.22521	0.00868	0.22523	0.005	0.22523	0.00222	0.22523	0.00243	0.22524	0.00114
0.22625	0.02562	0.22623	0.00873	0.22625	0.00502	0.22625	0.00223	0.22625	0.00244	0.22626	0.00115
0.22724	0.02573	0.22722	0.00876	0.22724	0.00505	0.22724	0.00224	0.22724	0.00245	0.22725	0.00115
0.22823	0.02584	0.22821	0.0088	0.22823	0.00507	0.22823	0.00225	0.22823	0.00246	0.22824	0.00116
0.22926	0.02596	0.22923	0.00884	0.22925	0.00509	0.22926	0.00226	0.22926	0.00247	0.22926	0.00117
0.23025	0.02607	0.23022	0.00888	0.23024	0.00511	0.23025	0.00227	0.23025	0.00248	0.23025	0.00117
0.23123	0.02618	0.23121	0.00892	0.23123	0.00514	0.23123	0.00228	0.23123	0.00249	0.23124	0.00118
0.23225	0.0263	0.23222	0.00896	0.23224	0.00516	0.23225	0.00229	0.23225	0.00251	0.23225	0.00118
0.23324	0.02641	0.23321	0.009	0.23323	0.00518	0.23324	0.0023	0.23324	0.00252	0.23324	0.00119
0.23422	0.02652	0.2342	0.00903	0.23422	0.0052	0.23422	0.00231	0.23422	0.00253	0.23423	0.00119
0.23525	0.02664	0.23522	0.00907	0.23524	0.00522	0.23525	0.00232	0.23525	0.00254	0.23525	0.0012
0.23624	0.02675	0.23622	0.00911	0.23623	0.00525	0.23624	0.00233	0.23624	0.00255	0.23624	0.0012
0.23726	0.02687	0.23724	0.00915	0.23725	0.00527	0.23726	0.00234	0.23726	0.00256	0.23726	0.00121
0.23825	0.02698	0.23823	0.00919	0.23824	0.00529	0.23825	0.00235	0.23825	0.00257	0.23825	0.00121
0.23924	0.02709	0.23922	0.00923	0.23923	0.00532	0.23924	0.00236	0.23924	0.00258	0.23924	0.00122
0.24025	0.02721	0.24023	0.00927	0.24024	0.00534	0.24025	0.00236	0.24025	0.00259	0.24026	0.00122
0.24124	0.02732	0.24122	0.0093	0.24123	0.00536	0.24124	0.00237	0.24124	0.00261	0.24124	0.00123
0.24223	0.02743	0.24221	0.00934	0.24222	0.00538	0.24223	0.00239	0.24223	0.00262	0.24223	0.00123
0.24325	0.02755	0.24323	0.00938	0.24325	0.0054	0.24325	0.0024	0.24325	0.00263	0.24326	0.00124
0.24424	0.02766	0.24422	0.00942	0.24424	0.00543	0.24424	0.00241	0.24424	0.00264	0.24425	0.00124
0.24523	0.02777	0.24521	0.00946	0.24523	0.00545	0.24523	0.00242	0.24523	0.00265	0.24524	0.00125
0.24626	0.02789	0.24623	0.0095	0.24625	0.00547	0.24626	0.00243	0.24626	0.00266	0.24626	0.00125
0.24724	0.028	0.24722	0.00954	0.24724	0.00549	0.24724	0.00244	0.24724	0.00267	0.24725	0.00126
0.24823	0.02811	0.24821	0.00958	0.24823	0.00551	0.24823	0.00245	0.24823	0.00268	0.24824	0.00126
0.24924	0.02823	0.24922	0.00962	0.24924	0.00554	0.24924	0.00246	0.24924	0.00269	0.24925	0.00127
0.25023	0.02834	0.25021	0.00966	0.25023	0.00556	0.25023	0.00247	0.25023	0.0027	0.25024	0.00127
0.25122	0.02845	0.2512	0.0097	0.25122	0.00558	0.25122	0.00248	0.25122	0.00271	0.25123	0.00128
0.25225	0.02857	0.25222	0.00974	0.25224	0.00561	0.25225	0.00249	0.25225	0.00272	0.25225	0.00128
0.25324	0.02868	0.25322	0.00978	0.25323	0.00563	0.25324	0.0025	0.25324	0.00273	0.25325	0.00129
0.25426	0.0288	0.25424	0.00982	0.25426	0.00565	0.25426	0.00251	0.25426	0.00275	0.25427	0.00129
0.25525	0.02891	0.25523	0.00986	0.25524	0.00567	0.25525	0.00252	0.25525	0.00276	0.25525	0.0013
0.25624	0.02902	0.25622	0.0099	0.25623	0.00569	0.25624	0.00253	0.25624	0.00277	0.25624	0.0013
0.25725	0.02914	0.25723	0.00993	0.25725	0.00571	0.25725	0.00254	0.25725	0.00278	0.25726	0.00131
0.25824	0.02925	0.25822	0.00997	0.25823	0.00573	0.25824	0.00255	0.25824	0.00279	0.25825	0.00131
0.25923	0.02936	0.25921	0.01001	0.25922	0.00576	0.25923	0.00256	0.25923	0.0028	0.25924	0.00132
0.26025	0.02948	0.26023	0.01005	0.26024	0.00578	0.26025	0.00257	0.26025	0.00281	0.26026	0.00132
0.26124	0.02959	0.26122	0.01009	0.26124	0.00579	0.26125	0.00258	0.26125	0.00282	0.26125	0.00133
0.26224	0.0297	0.26221	0.01013	0.26223	0.00582	0.26224	0.00259	0.26224	0.00284	0.26224	0.00133
0.26326	0.02982	0.26323	0.01016	0.26325	0.00584	0.26326	0.0026	0.26326	0.00285	0.26326	0.00134
0.26425	0.02993	0.26422	0.01021	0.26424	0.00586	0.26425	0.00261	0.26425	0.00286	0.26425	0.00134
0.26524	0.03004	0.26521	0.01024	0.26523	0.00589	0.26524	0.00262	0.26524	0.00287	0.26524	0.00135
0.26625	0.03016	0.26622	0.01028	0.26624	0.00591	0.26625	0.00263	0.26625	0.00288	0.26625	0.00135
0.26724	0.03027	0.26721	0.01032	0.26723	0.00593	0.26724	0.00264	0.26724	0.00288	0.26724	0.00136
0.26823	0.03038	0.2682	0.01036	0.26822	0.00595	0.26823	0.00265	0.26823	0.00289	0.26823	0.00136
0.26925	0.0305	0.26922	0.0104	0.26924	0.00598	0.26925	0.00266	0.26925	0.00291	0.26925	0.00137
0.27024	0.03061	0.27022	0.01044	0.27023	0.00599	0.27024	0.00267	0.27024	0.00292	0.27025	0.00137
0.27126	0.03073	0.27124	0.01048	0.27126	0.00602	0.27126	0.00268	0.27126	0.00293	0.27127	0.00138
0.27225	0.03084	0.27226	0.01052	0.27225	0.00604	0.27225	0.00269	0.27225	0.00294	0.27226	0.00138
0.27324	0.03095	0.27325	0.01056	0.27323	0.00606	0.27324	0.0027	0.27324	0.00295	0.27325	0.00139
0.27425	0.03107	0.27426	0.01059	0.27425	0.00608	0.27426	0.00271	0.27425	0.00296	0.27426	0.00139
0.27527	0.03118	0.27528	0.01063	0.27527	0.00611	0.27528	0.00272	0.27527	0.00297	0.27528	0.0014
0.2763	0.0313	0.27631	0.01068	0.27629	0.00613	0.2763	0.00273	0.2763	0.00298	0.2763	0.00141
0.27729	0.03141	0.2773	0.01072	0.27728	0.00615	0.27729	0.00274	0.27729	0.00299	0.27729	0.00141
0.27828	0.03152	0.27829	0.01076	0.27827	0.00618	0.27828	0.00275	0.27828	0.003	0.27829	0.00142
0.2793	0.03164	0.27931	0.0108	0.27929	0.0062	0.2793	0.00276	0.2793	0.00301	0.27931	0.00142
0.28029	0.03175	0.2803	0.01084	0.28028	0.00622	0.28029	0.00277	0.28029	0.00302	0.28029	0.00143
0.28131	0.03187	0.28132	0.01088	0.2813	0.00624	0.28131	0.00278	0.28131	0.00304	0.28132	0.00143
0.28229	0.03198	0.2823	0.01091	0.28228	0.00627	0.28229	0.00278	0.28229	0.00305	0.2823	0.00144
0.28328	0.03209	0.28329	0.01095	0.28327	0.00629	0.28328	0.0028	0.28328	0.00306	0.28329	0.00144
0.2843	0.03221	0.28431	0.01099	0.2843	0.00631	0.28431	0.00281	0.2843	0.00307	0.28431	0.00145
0.28529	0.03232	0.2853	0.01103	0.28528	0.00634	0.28529	0.00282	0.28529	0.00308	0.2853	0.00145
0.28628	0.03243	0.28629	0.01107	0.28627	0.00636	0.28628	0.00282	0.28628	0.00309	0.28629	0.00146
0.28731	0.03255	0.28732	0.0111	0.2873	0.00638	0.28731	0.00283	0.28731	0.0031	0.28731	0.00146
0.2883	0.03266	0.28831	0.01114	0.28829	0.0064	0.2883	0.00285	0.2883	0.00312	0.2883	0.00147
0.28929	0.03278	0.2893	0.01118	0.28928	0.00642	0.28929	0.00286	0.28929	0.00313	0.28929	0.00147
0.29031	0.03289	0.29032	0.01122	0.2903	0.00644	0.29031	0.00287	0.29031	0.00314	0.29031	0.00148
0.29129	0.033	0.2913	0.01126	0.29128	0.00647	0.29129	0.00288	0.29129	0.00315	0.29129	0.00148
0.29228	0.03312	0.29229	0.0113	0.29227	0.00649	0.29228	0.00289	0.29228	0.00316	0.29228	0.00149
0.2933	0.03323	0.29331	0.01134	0.29329	0.00651	0.2933	0.0029	0.2933	0.00318	0.2933	0.00149
0.29429	0.03334	0.2943	0.01137	0.29428	0.00653	0.29429	0.00291	0.29429	0.00319	0.29429	0.0015
0.29528	0.03346	0.29529	0.01141	0.29527	0.00655	0.29528	0.00292	0.29528	0.0032	0.29529	0.0015
0.2963	0.03357	0.29631	0.01145	0.29629	0.00657	0.2963	0.00293	0.2963	0.00321	0.29631	0.00151
0.29729	0.03368	0.2973	0.01149	0.29728	0.0066	0.29729	0.00294	0.29729	0.00322	0.2973	0.00151
0.29831	0.0338	0.29832	0.01153	0.2983	0.00662	0.29831	0.00295	0.29831	0.00323	0.29832	0.00152
0.29929	0.03391	0.2993	0.01157	0.29928	0.00664	0.29929	0.00295	0.29929	0.00324	0.2993	0.00152
0.30028	0.03402	0.30029	0.01161	0.30027	0.00666	0.30028	0.00296	0.30028	0.00325	0.30029	0.00153
0.3013	0.03414	0.30131	0.01165	0.30129	0.00669	0.3013	0.00297	0.3013	0.00327	0.30131	0.00153
0.30229	0.03425	0.3023	0.01169	0.30229	0.00671	0.3023	0.00298	0.30229	0.00328	0.3023	0.00154
0.30328	0.03437	0.30329	0.01173	0.30328	0.00673	0.30328	0.00299	0.30328	0.00329	0.30329	0.00154
0.30431	0.03448	0.30432	0.01177	0.3043	0.00676	0.30431	0.003	0.30431	0.0033	0.30431	0.00155
0.3053	0.0346	0.30531	0.01181	0.30529	0.00678	0.3053	0.00301	0.3053	0.00331	0.3053	0.00155
0.30629	0.03471	0.3063	0.01185	0.30628	0.0068	0.30629	0.00302	0.30629	0.00332	0.30629	0.00156
0.30731	0.03482	0.30732	0.01189	0.3073	0.00682	0.30731	0.00303	0.30731	0.00334	0.30731	0.00156
0.30829	0.03494	0.3083	0.01193	0.30828	0.00684	0.30829	0.00304	0.30829	0.00334	0.30829	0.00157
0.30928	0.03505	0.30928	0.01197	0.30927	0.00686	0.30928	0.00305	0.30928	0.00336	0.30928	0.00157
0.3103	0.03516	0.31031	0.01201	0.31029	0.00689	0.3103	0.00306	0.3103	0.00337	0.3103	0.00158
0.31129	0.03528	0.3113	0.01205	0.31128	0.00691	0.31129	0.00307	0.31129	0.00338	0.31129	0.00158
0.31228	0.03539	0.31229	0.01208	0.31227	0.00693	0.31228	0.00308	0.31228	0.00339	0.31228	0.00159
0.3133	0.03551	0.31331	0.01212	0.31329	0.00696	0.3133	0.00309	0.3133	0.00341	0.31331	0.00159
0.31429	0.03562	0.3143	0.01216	0.31428	0.00698	0.31429	0.0031	0.31429	0.00342	0.31429	0.0016
0.31531	0.03573	0.31532	0.0122	0.3153	0.007	0.31531	0.00311	0.31531	0.00343	0.31532	0.0016
0.31629	0.03585	0.3163	0.01224	0.31628	0.00703	0.31629	0.00312	0.31629	0.00344	0.3163	0.00161
0.31728	0.03596	0.31729	0.01228	0.31727	0.00705	0.31728	0.00313	0.31728	0.00345	0.31729	0.00161
0.3183	0.03607	0.31831	0.01232	0.31829	0.00708	0.3183	0.00314	0.3183	0.00346	0.31831	0.00162
0.31929	0.03619	0.3193	0.01236	0.31928	0.0071	0.31929	0.00315	0.31929	0.00348	0.3193	0.00162
0.32029	0.0363	0.3203	0.0124	0.32028	0.00712	0.32029	0.00316	0.32029	0.00349	0.32029	0.00163
0.32131	0.03642	0.32132	0.01244	0.3213	0.00714	0.32131	0.00317	0.32131	0.0035	0.32131	0.00163
0.3223	0.03653	0.32231	0.01248	0.32229	0.00716	0.3223	0.00318	0.3223	0.00351	0.32231	0.00164
0.32329	0.03664	0.3233	0.01252	0.32328	0.00718	0.32329	0.00319	0.32329	0.00352	0.32329	0.00164
0.32431	0.03676	0.32432	0.01256	0.3243	0.00721	0.32431	0.0032	0.32431	0.00354	0.32431	0.00165
0.32535	0.03688	0.32536	0.0126	0.32534	0.00723	0.32535	0.00321	0.32535	0.00355	0.32536	0.00165
0.32634	0.03699	0.32635	0.01264	0.32633	0.00725	0.32634	0.00322	0.32634	0.00356	0.32635	0.00166
0.32733	0.0371	0.32734	0.01268	0.32732	0.00727	0.32733	0.00323	0.32733	0.00356	0.32734	0.00166
0.32835	0.03722	0.32836	0.01272	0.32834	0.00729	0.32835	0.00324	0.32835	0.00358	0.32836	0.00167
0.32935	0.03733	0.32936	0.01276	0.32934	0.00732	0.32935	0.00325	0.32935	0.00359	0.32935	0.00167
0.33033	0.03744	0.33034	0.0128	0.33033	0.00734	0.33034	0.00326	0.33033	0.0036	0.33034	0.00168
0.33136	0.03756	0.33137	0.01284	0.33135	0.00736	0.33136	0.00328	0.33136	0.00362	0.33136	0.00168
0.33235	0.03767	0.33236	0.01287	0.33234	0.00738	0.33235	0.00329	0.33235	0.00363	0.33235	0.00169
0.33332	0.03778	0.33334	0.01291	0.33331	0.00741	0.33333	0.00329	0.33332	0.00364	0.33333	0.00169
0.33435	0.0379	0.33436	0.01295	0.33434	0.00743	0.33435	0.00331	0.33435	0.00365	0.33435	0.0017
0.33533	0.03801	0.33534	0.01299	0.33532	0.00746	0.33534	0.00331	0.33533	0.00366	0.33534	0.0017
0.33633	0.03812	0.33634	0.01303	0.33632	0.00748	0.33633	0.00332	0.33633	0.00367	0.33633	0.00171
0.33735	0.03824	0.33736	0.01307	0.33734	0.0075	0.33735	0.00334	0.33735	0.00368	0.33736	0.00172
0.33834	0.03835	0.33835	0.01311	0.33833	0.00753	0.33834	0.00335	0.33834	0.0037	0.33835	0.00172
0.33933	0.03846	0.33934	0.01315	0.33932	0.00755	0.33933	0.00335	0.33933	0.00371	0.33934	0.00172
0.34035	0.03858	0.34036	0.01319	0.34034	0.00757	0.34035	0.00337	0.34035	0.00372	0.34036	0.00173
0.34133	0.03869	0.34134	0.01323	0.34132	0.00759	0.34133	0.00338	0.34133	0.00373	0.34134	0.00174
0.34236	0.03881	0.34236	0.01327	0.34235	0.00762	0.34236	0.00339	0.34235	0.00374	0.34236	0.00174
0.34334	0.03892	0.34335	0.0133	0.34333	0.00764	0.34334	0.0034	0.34334	0.00376	0.34335	0.00175
0.34433	0.03903	0.34434	0.01334	0.34432	0.00766	0.34433	0.00341	0.34433	0.00376	0.34434	0.00175
0.34535	0.03915	0.34536	0.01338	0.34534	0.00768	0.34536	0.00342	0.34535	0.00378	0.34536	0.00176
0.34635	0.03926	0.34636	0.01342	0.34633	0.0077	0.34635	0.00343	0.34635	0.00379	0.34635	0.00176
0.34734	0.03937	0.34734	0.01346	0.34733	0.00772	0.34734	0.00344	0.34733	0.0038	0.34734	0.00177
0.34836	0.03949	0.34837	0.0135	0.34835	0.00775	0.34836	0.00345	0.34836	0.00381	0.34836	0.00177
0.34934	0.0396	0.34935	0.01354	0.34933	0.00777	0.34935	0.00346	0.34934	0.00382	0.34935	0.00178
0.35032	0.03971	0.35033	0.01358	0.35031	0.00779	0.35033	0.00347	0.35032	0.00383	0.35033	0.00178
0.35135	0.03983	0.35136	0.01362	0.35134	0.00782	0.35135	0.00348	0.35135	0.00384	0.35135	0.00179
0.35234	0.03994	0.35235	0.01366	0.35233	0.00784	0.35234	0.00349	0.35234	0.00385	0.35234	0.00179
0.35333	0.04006	0.35334	0.0137	0.35332	0.00786	0.35333	0.00349	0.35333	0.00386	0.35333	0.0018
0.35435	0.04017	0.35436	0.01374	0.35434	0.00788	0.35435	0.00351	0.35435	0.00388	0.35436	0.0018
0.35534	0.04028	0.35535	0.01378	0.35533	0.00791	0.35534	0.00351	0.35534	0.00389	0.35535	0.00181
0.35633	0.0404	0.35634	0.01381	0.35632	0.00793	0.35633	0.00353	0.35633	0.0039	0.35634	0.00181
0.35735	0.04051	0.35736	0.01386	0.35734	0.00795	0.35735	0.00354	0.35735	0.00391	0.35736	0.00182
0.35833	0.04063	0.35834	0.01389	0.35832	0.00797	0.35833	0.00355	0.35833	0.00392	0.35834	0.00182
0.35935	0.04074	0.35936	0.01393	0.35934	0.00799	0.35935	0.00356	0.35935	0.00393	0.35936	0.00183
0.36034	0.04086	0.36035	0.01397	0.36033	0.00801	0.36034	0.00357	0.36034	0.00394	0.36035	0.00183
0.36133	0.04097	0.36134	0.01401	0.36132	0.00804	0.36133	0.00358	0.36133	0.00395	0.36134	0.00184
0.36236	0.04108	0.36237	0.01405	0.36234	0.00806	0.36236	0.00359	0.36236	0.00396	0.36236	0.00184
0.36335	0.0412	0.36336	0.01409	0.36334	0.00809	0.36335	0.0036	0.36335	0.00398	0.36335	0.00185
0.36434	0.04131	0.36435	0.01413	0.36432	0.00811	0.36434	0.00361	0.36434	0.00398	0.36434	0.00185
0.36536	0.04143	0.36537	0.01417	0.36535	0.00813	0.36536	0.00362	0.36536	0.00399	0.36536	0.00186
0.36635	0.04154	0.36636	0.01421	0.36634	0.00815	0.36635	0.00363	0.36635	0.00401	0.36635	0.00186
0.36732	0.04165	0.36733	0.01425	0.36731	0.00817	0.36733	0.00364	0.36732	0.00402	0.36733	0.00187
0.36835	0.04177	0.36836	0.01429	0.36834	0.00819	0.36835	0.00365	0.36835	0.00403	0.36836	0.00187
0.36934	0.04188	0.36935	0.01432	0.36933	0.00822	0.36934	0.00366	0.36934	0.00403	0.36934	0.00188
0.37033	0.04199	0.37034	0.01436	0.37032	0.00824	0.37033	0.00367	0.37033	0.00405	0.37034	0.00188
0.37135	0.04211	0.37136	0.0144	0.37134	0.00827	0.37135	0.00368	0.37135	0.00406	0.37136	0.00189
0.37234	0.04222	0.37235	0.01444	0.37233	0.00829	0.37234	0.00369	0.37234	0.00407	0.37235	0.00189
0.37333	0.04233	0.37334	0.01447	0.37332	0.00831	0.37333	0.0037	0.37333	0.00409	0.37334	0.0019
0.37435	0.04245	0.37436	0.01452	0.37434	0.00833	0.37435	0.00371	0.37435	0.0041	0.37436	0.0019
0.3754	0.04257	0.37541	0.01455	0.37539	0.00835	0.3754	0.00372	0.3754	0.00411	0.3754	0.00191
0.37638	0.04268	0.37639	0.01459	0.37637	0.00838	0.37639	0.00373	0.37638	0.00412	0.37639	0.00191
0.37737	0.04279	0.37738	0.01463	0.37736	0.0084	0.37737	0.00374	0.37737	0.00413	0.37738	0.00192
0.3784	0.04291	0.37841	0.01467	0.37838	0.00843	0.3784	0.00375	0.37839	0.00414	0.3784	0.00192
0.37939	0.04302	0.3794	0.01471	0.37938	0.00845	0.37939	0.00376	0.37939	0.00415	0.3794	0.00193
0.38038	0.04313	0.38039	0.01475	0.38036	0.00847	0.38038	0.00377	0.38038	0.00417	0.38038	0.00193
0.3814	0.04325	0.38141	0.01479	0.38139	0.00849	0.3814	0.00378	0.3814	0.00418	0.38141	0.00194
0.38239	0.04336	0.3824	0.01483	0.38238	0.00851	0.38239	0.00379	0.38239	0.00419	0.3824	0.00194
0.38341	0.04348	0.38342	0.01487	0.3834	0.00854	0.38341	0.0038	0.38341	0.0042	0.38342	0.00195
0.38439	0.04359	0.3844	0.01492	0.38438	0.00856	0.38439	0.00381	0.38439	0.00421	0.3844	0.00196
0.38538	0.0437	0.38539	0.01496	0.38537	0.00858	0.38538	0.00382	0.38538	0.00421	0.38539	0.00196
0.3864	0.04382	0.38641	0.015	0.38639	0.00861	0.3864	0.00383	0.3864	0.00423	0.38641	0.00197
0.38739	0.04393	0.3874	0.01504	0.38738	0.00863	0.38739	0.00384	0.38739	0.00424	0.3874	0.00197
0.38838	0.04404	0.38839	0.01507	0.38837	0.00865	0.38838	0.00385	0.38838	0.00425	0.38839	0.00198
0.3894	0.04416	0.38942	0.01511	0.38939	0.00867	0.38941	0.00386	0.3894	0.00426	0.38941	0.00198
0.39039	0.04427	0.3904	0.01515	0.39038	0.0087	0.39039	0.00387	0.39039	0.00427	0.3904	0.00199
0.39138	0.04439	0.39139	0.01519	0.39137	0.00872	0.39138	0.00388	0.39138	0.00428	0.39139	0.00199
0.39239	0.0445	0.39241	0.01523	0.39238	0.00874	0.3924	0.00389	0.3924	0.00429	0.3924	0.002
0.39338	0.04461	0.39339	0.01527	0.39337	0.00876	0.39338	0.0039	0.39338	0.00431	0.39339	0.002
0.39437	0.04473	0.39438	0.01531	0.39436	0.00879	0.39437	0.00391	0.39437	0.00432	0.39438	0.00201
0.39539	0.04484	0.39541	0.01535	0.39538	0.00881	0.3954	0.00392	0.39539	0.00433	0.3954	0.00201
0.39639	0.04495	0.3964	0.01539	0.39638	0.00883	0.39639	0.00393	0.39639	0.00434	0.3964	0.00202
0.39738	0.04507	0.39739	0.01543	0.39736	0.00885	0.39738	0.00394	0.39737	0.00435	0.39738	0.00202
0.3984	0.04518	0.39841	0.01547	0.39839	0.00887	0.3984	0.00395	0.3984	0.00436	0.39841	0.00203
0.39939	0.0453	0.3994	0.0155	0.39937	0.0089	0.39939	0.00396	0.39939	0.00437	0.3994	0.00203
0.4004	0.04541	0.40041	0.01555	0.40039	0.00892	0.4004	0.00397	0.4004	0.00438	0.40041	0.00204
0.40139	0.04553	0.4014	0.01558	0.40138	0.00894	0.40139	0.00398	0.40139	0.00439	0.4014	0.00204
0.40238	0.04564	0.40239	0.01562	0.40237	0.00896	0.40238	0.00399	0.40238	0.0044	0.40239	0.00205
0.4034	0.04576	0.40341	0.01567	0.40339	0.00899	0.4034	0.004	0.4034	0.0044	0.40341	0.00205
0.40439	0.04587	0.4044	0.0157	0.40438	0.00901	0.40439	0.00401	0.40439	0.00442	0.4044	0.00206
0.40539	0.04598	0.4054	0.01574	0.40537	0.00903	0.40539	0.00402	0.40539	0.00443	0.40539	0.00206
0.40641	0.0461	0.40642	0.01578	0.40639	0.00906	0.40641	0.00403	0.40641	0.00443	0.40641	0.00207
0.40739	0.04621	0.4074	0.01582	0.40738	0.00908	0.4074	0.00404	0.40739	0.00444	0.4074	0.00207
0.40838	0.04632	0.40839	0.01586	0.40837	0.0091	0.40838	0.00405	0.40838	0.00446	0.40839	0.00208
0.4094	0.04644	0.40941	0.0159	0.40938	0.00912	0.4094	0.00406	0.4094	0.00448	0.4094	0.00208
0.41039	0.04655	0.4104	0.01594	0.41037	0.00914	0.41039	0.00407	0.41039	0.00449	0.41039	0.00209
0.41137	0.04666	0.41139	0.01597	0.41136	0.00916	0.41138	0.00408	0.41137	0.00449	0.41138	0.00209
0.4124	0.04678	0.41241	0.01601	0.41238	0.00918	0.4124	0.00409	0.4124	0.0045	0.4124	0.0021
0.41339	0.04689	0.4134	0.01605	0.41337	0.00921	0.41339	0.0041	0.41339	0.00451	0.4134	0.0021
0.41437	0.04701	0.41439	0.01609	0.41436	0.00923	0.41438	0.00411	0.41437	0.00453	0.41438	0.00211
0.4154	0.04712	0.41541	0.01613	0.41539	0.00925	0.4154	0.00412	0.4154	0.00454	0.41541	0.00211
0.41639	0.04724	0.4164	0.01617	0.41637	0.00927	0.41639	0.00413	0.41639	0.00455	0.4164	0.00212
0.41737	0.04735	0.41738	0.01621	0.41735	0.00929	0.41737	0.00414	0.41737	0.00456	0.41738	0.00212
0.41839	0.04747	0.4184	0.01625	0.41837	0.00932	0.41839	0.00414	0.41839	0.00458	0.4184	0.00213
0.41938	0.04758	0.41939	0.01629	0.41936	0.00934	0.41938	0.00415	0.41938	0.00458	0.41939	0.00213
0.4204	0.0477	0.42041	0.01634	0.42039	0.00936	0.4204	0.00416	0.4204	0.0046	0.42041	0.00214
0.42139	0.04781	0.42141	0.01637	0.42138	0.00939	0.42139	0.00418	0.42139	0.0046	0.4214	0.00214
0.42239	0.04792	0.4224	0.01641	0.42237	0.00941	0.42239	0.00419	0.42239	0.00462	0.42239	0.00215
0.42341	0.04804	0.42342	0.01646	0.42339	0.00943	0.42341	0.0042	0.42341	0.00463	0.42341	0.00215
0.42439	0.04815	0.42441	0.01649	0.42438	0.00946	0.4244	0.00421	0.42439	0.00464	0.4244	0.00216
0.42545	0.04827	0.42546	0.01653	0.42543	0.00949	0.42545	0.00422	0.42545	0.00465	0.42546	0.00217
0.42643	0.04838	0.42644	0.01657	0.42641	0.00951	0.42643	0.00423	0.42643	0.00467	0.42644	0.00217
0.42745	0.0485	0.42746	0.01662	0.42744	0.00953	0.42745	0.00423	0.42745	0.00468	0.42746	0.00218
0.42844	0.04861	0.42845	0.01665	0.42843	0.00956	0.42844	0.00425	0.42844	0.00469	0.42845	0.00218
0.42943	0.04873	0.42944	0.01669	0.42942	0.00958	0.42943	0.00425	0.42943	0.0047	0.42944	0.00219
0.43045	0.04884	0.43047	0.01673	0.43044	0.00961	0.43046	0.00426	0.43045	0.00471	0.43046	0.00219
0.43144	0.04896	0.43146	0.01677	0.43143	0.00963	0.43144	0.00427	0.43144	0.00472	0.43145	0.0022
0.43243	0.04907	0.43244	0.01681	0.43242	0.00965	0.43243	0.00428	0.43243	0.00474	0.43244	0.0022
0.43345	0.04919	0.43347	0.01685	0.43344	0.00968	0.43346	0.00429	0.43346	0.00475	0.43346	0.00221
0.43443	0.0493	0.43444	0.01688	0.43442	0.0097	0.43443	0.0043	0.43443	0.00476	0.43444	0.00221
0.43542	0.04941	0.43543	0.01692	0.43541	0.00972	0.43542	0.00432	0.43542	0.00477	0.43543	0.00222
0.43644	0.04953	0.43646	0.01696	0.43643	0.00975	0.43645	0.00433	0.43644	0.00478	0.43645	0.00222
0.43743	0.04964	0.43744	0.017	0.43742	0.00977	0.43743	0.00434	0.43743	0.00479	0.43744	0.00223
0.43843	0.04975	0.43844	0.01704	0.43841	0.00979	0.43843	0.00435	0.43843	0.0048	0.43844	0.00223
0.43945	0.04987	0.43946	0.01708	0.43943	0.00982	0.43945	0.00436	0.43945	0.00481	0.43946	0.00224
0.44044	0.04998	0.44045	0.01711	0.44042	0.00984	0.44044	0.00436	0.44044	0.00482	0.44045	0.00224
0.44143	0.0501	0.44144	0.01715	0.44141	0.00986	0.44143	0.00438	0.44143	0.00483	0.44144	0.00225
0.44245	0.05021	0.44246	0.01719	0.44244	0.00989	0.44245	0.00439	0.44245	0.00484	0.44246	0.00225
0.44343	0.05033	0.44344	0.01723	0.44341	0.00991	0.44343	0.0044	0.44343	0.00485	0.44344	0.00226
0.44445	0.05044	0.44446	0.01727	0.44444	0.00993	0.44445	0.00441	0.44445	0.00486	0.44446	0.00226
0.44544	0.05056	0.44545	0.01731	0.44543	0.00995	0.44544	0.00442	0.44544	0.00487	0.44545	0.00227
0.44643	0.05067	0.44644	0.01735	0.44641	0.00997	0.44643	0.00443	0.44643	0.00488	0.44644	0.00227
0.44745	0.05079	0.44747	0.01739	0.44744	0.01	0.44745	0.00444	0.44745	0.00489	0.44746	0.00228
0.44844	0.0509	0.44845	0.01743	0.44843	0.01002	0.44844	0.00445	0.44844	0.0049	0.44845	0.00228
0.44943	0.05101	0.44944	0.01747	0.44941	0.01004	0.44943	0.00446	0.44943	0.00491	0.44944	0.00229
0.45045	0.05113	0.45047	0.01751	0.45044	0.01007	0.45046	0.00447	0.45045	0.00493	0.45046	0.00229
0.45143	0.05124	0.45144	0.01755	0.45142	0.01009	0.45143	0.00448	0.45143	0.00493	0.45144	0.0023
0.45242	0.05135	0.45243	0.01759	0.45241	0.01011	0.45242	0.00449	0.45242	0.00494	0.45243	0.0023
0.45344	0.05147	0.45345	0.01763	0.45343	0.01013	0.45344	0.0045	0.45344	0.00496	0.45345	0.00231
0.45443	0.05158	0.45444	0.01767	0.45442	0.01015	0.45443	0.00451	0.45443	0.00497	0.45444	0.00231
0.45543	0.0517	0.45544	0.01771	0.45541	0.01018	0.45543	0.00452	0.45543	0.00498	0.45544	0.00232
0.45645	0.05181	0.45646	0.01775	0.45643	0.0102	0.45645	0.00453	0.45645	0.00499	0.45646	0.00232
0.45744	0.05193	0.45745	0.01779	0.45742	0.01022	0.45744	0.00454	0.45744	0.005	0.45745	0.00233
0.45843	0.05204	0.45844	0.01782	0.45841	0.01025	0.45843	0.00455	0.45843	0.00501	0.45844	0.00233
0.45944	0.05216	0.45945	0.01786	0.45942	0.01027	0.45944	0.00456	0.45944	0.00502	0.45945	0.00234
0.46043	0.05227	0.46044	0.01791	0.46042	0.01029	0.46043	0.00457	0.46043	0.00503	0.46044	0.00234
0.46145	0.05239	0.46146	0.01794	0.46144	0.01032	0.46145	0.00458	0.46145	0.00505	0.46146	0.00235
0.46244	0.0525	0.46245	0.01798	0.46243	0.01034	0.46244	0.00459	0.46244	0.00506	0.46245	0.00235
0.46343	0.05261	0.46344	0.01802	0.46341	0.01037	0.46343	0.0046	0.46343	0.00507	0.46344	0.00236
0.46445	0.05273	0.46447	0.01806	0.46444	0.01039	0.46446	0.00461	0.46445	0.00508	0.46446	0.00236
0.46544	0.05284	0.46546	0.0181	0.46543	0.01041	0.46544	0.00462	0.46544	0.00509	0.46545	0.00237
0.46643	0.05295	0.46644	0.01814	0.46641	0.01044	0.46643	0.00463	0.46643	0.00511	0.46644	0.00237
0.46745	0.05307	0.46747	0.01818	0.46744	0.01046	0.46746	0.00464	0.46745	0.00512	0.46746	0.00238
0.46843	0.05318	0.46844	0.01822	0.46842	0.01048	0.46843	0.00465	0.46843	0.00513	0.46844	0.00238
0.46942	0.05329	0.46944	0.01826	0.46944	0.01051	0.46942	0.00466	0.46942	0.00514	0.46943	0.00239
0.47044	0.05341	0.47046	0.0183	0.47046	0.01053	0.47045	0.00467	0.47044	0.00515	0.47045	0.00239
0.47143	0.05352	0.47145	0.01834	0.47145	0.01056	0.47143	0.00468	0.47143	0.00516	0.47144	0.0024
0.47243	0.05364	0.47244	0.01837	0.47244	0.01058	0.47243	0.00469	0.47243	0.00517	0.47244	0.0024
0.47345	0.05375	0.47346	0.01841	0.47346	0.01061	0.47345	0.0047	0.47345	0.00518	0.47346	0.00241
0.47444	0.05387	0.47445	0.01845	0.47445	0.01063	0.47444	0.00471	0.47444	0.00519	0.47445	0.00242
0.47549	0.05399	0.47551	0.01849	0.47551	0.01065	0.4755	0.00473	0.47549	0.00521	0.4755	0.00242
0.47647	0.0541	0.47649	0.01853	0.47649	0.01067	0.47647	0.00473	0.47647	0.00522	0.47648	0.00242
0.47749	0.05421	0.4775	0.01857	0.47751	0.0107	0.47749	0.00475	0.47749	0.00523	0.4775	0.00243
0.47848	0.05433	0.47849	0.01861	0.4785	0.01072	0.47848	0.00476	0.47848	0.00524	0.47849	0.00243
0.47947	0.05444	0.47948	0.01865	0.47949	0.01074	0.47947	0.00477	0.47947	0.00525	0.47948	0.00244
0.4805	0.05456	0.48051	0.01869	0.48052	0.01077	0.4805	0.00478	0.4805	0.00526	0.48051	0.00245
0.48149	0.05467	0.4815	0.01873	0.4815	0.01079	0.48149	0.00479	0.48149	0.00527	0.4815	0.00245
0.48248	0.05478	0.48249	0.01877	0.48249	0.01081	0.48248	0.0048	0.48248	0.00527	0.48249	0.00246
0.4835	0.0549	0.48351	0.01881	0.48351	0.01084	0.4835	0.00481	0.4835	0.00529	0.48351	0.00246
0.48449	0.05501	0.4845	0.01885	0.4845	0.01086	0.48449	0.00482	0.48449	0.0053	0.4845	0.00246
0.48547	0.05512	0.48548	0.01889	0.48548	0.01088	0.48547	0.00483	0.48546	0.00531	0.48548	0.00247
0.48649	0.05524	0.4865	0.01892	0.48651	0.0109	0.48649	0.00484	0.48649	0.00532	0.4865	0.00247
0.48748	0.05535	0.48749	0.01896	0.48749	0.01093	0.48748	0.00485	0.48748	0.00533	0.48749	0.00248
0.4885	0.05547	0.48851	0.019	0.48851	0.01095	0.4885	0.00486	0.4885	0.00534	0.48851	0.00248
0.48949	0.05558	0.48951	0.01904	0.48951	0.01097	0.48949	0.00487	0.48949	0.00535	0.4895	0.00249
0.49048	0.0557	0.4905	0.01908	0.4905	0.01099	0.49048	0.00488	0.49048	0.00536	0.49049	0.00249
0.4915	0.05581	0.49152	0.01912	0.49152	0.01102	0.4915	0.00489	0.4915	0.00537	0.49151	0.0025
0.49249	0.05593	0.49251	0.01916	0.49251	0.01104	0.49249	0.0049	0.49249	0.00538	0.4925	0.0025
0.49347	0.05604	0.49348	0.0192	0.49349	0.01106	0.49347	0.00491	0.49347	0.00539	0.49348	0.00251
0.49449	0.05615	0.49451	0.01924	0.49451	0.01108	0.49449	0.00492	0.49449	0.0054	0.4945	0.00252
0.49548	0.05627	0.49549	0.01928	0.4955	0.01111	0.49548	0.00493	0.49548	0.00541	0.49549	0.00252
0.49647	0.05638	0.49648	0.01932	0.49649	0.01113	0.49647	0.00494	0.49647	0.00543	0.49648	0.00253
0.4975	0.0565	0.49751	0.01936	0.49751	0.01115	0.4975	0.00495	0.4975	0.00544	0.49751	0.00253
0.49848	0.05661	0.4985	0.0194	0.4985	0.01118	0.49849	0.00496	0.49848	0.00545	0.4985	0.00253
0.49948	0.05672	0.49949	0.01944	0.49949	0.0112	0.49948	0.00497	0.49948	0.00546	0.49949	0.00254
0.5005	0.05684	0.50051	0.01948	0.50051	0.01122	0.5005	0.00498	0.5005	0.00547	0.50051	0.00254
0.50149	0.05695	0.5015	0.01952	0.50151	0.01124	0.50149	0.00499	0.50149	0.00548	0.5015	0.00255
0.50247	0.05707	0.50248	0.01956	0.50248	0.01127	0.50247	0.005	0.50246	0.00549	0.50248	0.00256
0.50349	0.05718	0.5035	0.0196	0.50351	0.01129	0.50349	0.00501	0.50349	0.0055	0.5035	0.00256
0.50448	0.0573	0.50449	0.01964	0.5045	0.01131	0.50448	0.00502	0.50448	0.00551	0.50449	0.00257
0.5055	0.05741	0.50551	0.01968	0.50552	0.01133	0.5055	0.00503	0.5055	0.00553	0.50551	0.00257
0.50649	0.05753	0.50651	0.01972	0.50651	0.01135	0.50649	0.00504	0.50649	0.00554	0.5065	0.00258
0.50748	0.05764	0.50749	0.01976	0.5075	0.01137	0.50748	0.00505	0.50748	0.00555	0.50749	0.00258
0.5085	0.05776	0.50852	0.0198	0.50852	0.0114	0.5085	0.00506	0.5085	0.00557	0.50851	0.00259
0.50949	0.05787	0.50951	0.01984	0.50951	0.01142	0.50949	0.00507	0.50949	0.00559	0.5095	0.00259
0.51047	0.05798	0.51048	0.01988	0.51049	0.01144	0.51047	0.00508	0.51047	0.00561	0.51048	0.0026
0.51149	0.0581	0.51151	0.01992	0.51151	0.01147	0.51149	0.00509	0.51149	0.00562	0.5115	0.0026
0.51248	0.05821	0.51249	0.01996	0.5125	0.01149	0.51248	0.0051	0.51248	0.00563	0.51249	0.00261
0.51347	0.05833	0.51348	0.02	0.51349	0.01151	0.51347	0.00511	0.51347	0.00564	0.51348	0.00261
0.5145	0.05845	0.51451	0.02004	0.51451	0.01154	0.5145	0.00512	0.5145	0.00566	0.51451	0.00262
0.51548	0.05856	0.5155	0.02008	0.5155	0.01156	0.51548	0.00513	0.51548	0.00567	0.51549	0.00262
0.51647	0.05867	0.51649	0.02012	0.51649	0.01159	0.51648	0.00514	0.51647	0.00568	0.51649	0.00263
0.51749	0.05879	0.51751	0.02016	0.51751	0.01161	0.5175	0.00515	0.51749	0.00569	0.51751	0.00263
0.51848	0.0589	0.51849	0.0202	0.51849	0.01163	0.51848	0.00516	0.51847	0.00571	0.51849	0.00264
0.51947	0.05902	0.51948	0.02023	0.51948	0.01165	0.51947	0.00517	0.51946	0.00572	0.51948	0.00264
0.52049	0.05913	0.5205	0.02028	0.52051	0.01168	0.52049	0.00518	0.52049	0.00573	0.5205	0.00265
0.52148	0.05925	0.52149	0.02032	0.5215	0.0117	0.52148	0.00519	0.52148	0.00575	0.52149	0.00265
0.5225	0.05936	0.52251	0.02036	0.52252	0.01172	0.5225	0.0052	0.5225	0.00576	0.52251	0.00266
0.52349	0.05948	0.52351	0.02039	0.52351	0.01174	0.52349	0.00521	0.52349	0.00577	0.5235	0.00266
0.52448	0.05959	0.5245	0.02043	0.5245	0.01177	0.52448	0.00522	0.52448	0.00578	0.52449	0.00267
0.52553	0.05971	0.52555	0.02047	0.52555	0.01179	0.52554	0.00523	0.52553	0.0058	0.52555	0.00267
0.52652	0.05982	0.52654	0.02051	0.52654	0.01181	0.52653	0.00524	0.52652	0.00581	0.52654	0.00268
0.52754	0.05994	0.52755	0.02055	0.52756	0.01184	0.52754	0.00525	0.52754	0.00582	0.52755	0.00268
0.52853	0.06005	0.52854	0.02059	0.52854	0.01186	0.52853	0.00526	0.52853	0.00583	0.52854	0.00269
0.52955	0.06017	0.52956	0.02063	0.52957	0.01188	0.52955	0.00527	0.52955	0.00584	0.52956	0.00269
0.53054	0.06028	0.53055	0.02067	0.53056	0.0119	0.53054	0.00528	0.53054	0.00585	0.53055	0.0027
0.53153	0.0604	0.53154	0.02071	0.53155	0.01193	0.53153	0.00529	0.53153	0.00586	0.53154	0.0027
0.53255	0.06051	0.53257	0.02075	0.53257	0.01195	0.53255	0.0053	0.53255	0.00588	0.53256	0.00271
0.53354	0.06063	0.53355	0.02079	0.53356	0.01197	0.53354	0.00531	0.53354	0.00589	0.53355	0.00271
0.53453	0.06074	0.53454	0.02083	0.53455	0.01199	0.53453	0.00532	0.53453	0.0059	0.53454	0.00272
0.53554	0.06086	0.53556	0.02086	0.53556	0.01201	0.53554	0.00533	0.53554	0.00591	0.53555	0.00273
0.53653	0.06097	0.53654	0.0209	0.53655	0.01204	0.53653	0.00534	0.53653	0.00592	0.53654	0.00273
0.53752	0.06108	0.53753	0.02094	0.53754	0.01206	0.53752	0.00535	0.53752	0.00593	0.53753	0.00273
0.53854	0.0612	0.53856	0.02098	0.53856	0.01208	0.53854	0.00536	0.53854	0.00594	0.53855	0.00274
0.53954	0.06131	0.53955	0.02102	0.53956	0.01211	0.53954	0.00537	0.53954	0.00595	0.53955	0.00275
0.54053	0.06143	0.54054	0.02106	0.54055	0.01213	0.54053	0.00538	0.54053	0.00596	0.54054	0.00275
0.54155	0.06154	0.54156	0.0211	0.54156	0.01215	0.54155	0.00539	0.54155	0.00598	0.54156	0.00276
0.54253	0.06166	0.54255	0.02114	0.54255	0.01217	0.54254	0.0054	0.54253	0.00599	0.54255	0.00276
0.54352	0.06177	0.54354	0.02118	0.54354	0.01219	0.54353	0.00541	0.54353	0.006	0.54354	0.00277
0.54454	0.06188	0.54455	0.02122	0.54456	0.01222	0.54454	0.00542	0.54454	0.00601	0.54455	0.00277
0.54553	0.062	0.54554	0.02126	0.54554	0.01224	0.54553	0.00543	0.54553	0.00602	0.54554	0.00278
0.54652	0.06211	0.54653	0.0213	0.54653	0.01226	0.54652	0.00544	0.54652	0.00604	0.54653	0.00278
0.54754	0.06222	0.54755	0.02134	0.54756	0.01229	0.54754	0.00545	0.54754	0.00604	0.54755	0.00279
0.54853	0.06234	0.54854	0.02138	0.54855	0.01231	0.54853	0.00546	0.54853	0.00606	0.54854	0.00279
0.54955	0.06245	0.54957	0.02142	0.54957	0.01233	0.54955	0.00547	0.54955	0.00607	0.54956	0.0028
0.55054	0.06257	0.55055	0.02146	0.55056	0.01235	0.55054	0.00548	0.55054	0.00608	0.55055	0.0028
0.55153	0.06268	0.55154	0.0215	0.55155	0.01238	0.55153	0.00549	0.55153	0.00609	0.55154	0.00281
0.55254	0.06279	0.55255	0.02155	0.55256	0.0124	0.55254	0.0055	0.55254	0.0061	0.55255	0.00281
0.55353	0.06291	0.55354	0.02159	0.55355	0.01241	0.55353	0.00551	0.55353	0.00612	0.55354	0.00282
0.55452	0.06302	0.55453	0.02162	0.55454	0.01244	0.55452	0.00552	0.55452	0.00612	0.55453	0.00282
0.55554	0.06314	0.55556	0.02166	0.55556	0.01246	0.55554	0.00553	0.55554	0.00614	0.55555	0.00283
0.55654	0.06325	0.55655	0.0217	0.55656	0.01248	0.55654	0.00554	0.55654	0.00615	0.55655	0.00283
0.55752	0.06336	0.55754	0.02174	0.55754	0.01251	0.55753	0.00555	0.55752	0.00616	0.55754	0.00284
0.55855	0.06348	0.55856	0.02178	0.55856	0.01253	0.55855	0.00556	0.55855	0.00618	0.55856	0.00284
0.55954	0.06359	0.55955	0.02182	0.55956	0.01255	0.55954	0.00557	0.55954	0.00619	0.55955	0.00285
0.56053	0.06371	0.56054	0.02185	0.56055	0.01257	0.56053	0.00558	0.56053	0.0062	0.56054	0.00285
0.56154	0.06382	0.56155	0.02189	0.56156	0.0126	0.56154	0.00559	0.56154	0.00621	0.56155	0.00286
0.56253	0.06394	0.56254	0.02193	0.56255	0.01262	0.56253	0.0056	0.56253	0.00622	0.56254	0.00286
0.56352	0.06405	0.56353	0.02197	0.56353	0.01264	0.56352	0.00561	0.56352	0.00623	0.56353	0.00287
0.56454	0.06417	0.56455	0.02201	0.56456	0.01266	0.56454	0.00562	0.56454	0.00624	0.56455	0.00287
0.56553	0.06428	0.56554	0.02205	0.56555	0.01268	0.56553	0.00563	0.56553	0.00624	0.56554	0.00288
0.56655	0.0644	0.56657	0.02209	0.56657	0.01271	0.56655	0.00564	0.56655	0.00626	0.56656	0.00288
0.56754	0.06451	0.56755	0.02213	0.56756	0.01273	0.56754	0.00565	0.56754	0.00626	0.56755	0.00289
0.56853	0.06462	0.56855	0.02217	0.56855	0.01275	0.56853	0.00566	0.56853	0.00627	0.56854	0.00289
0.56954	0.06474	0.56956	0.02221	0.56956	0.01277	0.56954	0.00567	0.56954	0.00628	0.56955	0.0029
0.57053	0.06485	0.57055	0.02225	0.57055	0.0128	0.57053	0.00568	0.57053	0.00629	0.57054	0.0029
0.57152	0.06497	0.57153	0.02228	0.57154	0.01282	0.57152	0.00569	0.57152	0.0063	0.57153	0.00291
0.57254	0.06508	0.57256	0.02233	0.57256	0.01284	0.57254	0.0057	0.57254	0.00632	0.57255	0.00291
0.57354	0.0652	0.57355	0.02237	0.57356	0.01286	0.57354	0.00571	0.57354	0.00632	0.57355	0.00292
0.57452	0.06531	0.57454	0.0224	0.57454	0.01289	0.57452	0.00572	0.57452	0.00634	0.57454	0.00292
0.57558	0.06543	0.57559	0.02244	0.5756	0.01291	0.57558	0.00573	0.57558	0.00635	0.57559	0.00293
0.5766	0.06555	0.57661	0.02248	0.57662	0.01293	0.5766	0.00574	0.5766	0.00636	0.57661	0.00293
0.57758	0.06566	0.5776	0.02253	0.5776	0.01296	0.57758	0.00575	0.57758	0.00637	0.57759	0.00294
0.57857	0.06578	0.57858	0.02256	0.57859	0.01298	0.57857	0.00576	0.57857	0.00639	0.57858	0.00294
0.57959	0.06589	0.57961	0.02261	0.57961	0.013	0.57959	0.00577	0.57959	0.0064	0.57961	0.00295
0.58058	0.06601	0.5806	0.02265	0.5806	0.01302	0.58058	0.00578	0.58058	0.00641	0.5806	0.00296
0.58157	0.06612	0.58159	0.02268	0.58159	0.01305	0.58157	0.00579	0.58157	0.00642	0.58159	0.00296
0.58259	0.06624	0.58261	0.02272	0.58261	0.01307	0.5826	0.0058	0.58259	0.00643	0.58261	0.00297
0.58358	0.06635	0.5836	0.02276	0.5836	0.01309	0.58358	0.00581	0.58358	0.00644	0.5836	0.00297
0.58457	0.06646	0.58459	0.0228	0.58459	0.01311	0.58457	0.00582	0.58457	0.00646	0.58458	0.00298
0.5856	0.06658	0.58561	0.02284	0.58562	0.01314	0.5856	0.00583	0.58559	0.00647	0.58561	0.00298
0.58658	0.06669	0.58659	0.02288	0.58659	0.01316	0.58658	0.00584	0.58657	0.00648	0.58659	0.00299
0.58756	0.06681	0.58758	0.02292	0.58758	0.01318	0.58756	0.00585	0.58756	0.00648	0.58758	0.00299
0.58858	0.06692	0.5886	0.02296	0.5886	0.01321	0.58859	0.00586	0.58858	0.0065	0.5886	0.003
0.58958	0.06704	0.58959	0.023	0.58959	0.01323	0.58958	0.00587	0.58957	0.00651	0.58959	0.003
0.5906	0.06715	0.59062	0.02304	0.59062	0.01326	0.5906	0.00588	0.5906	0.00652	0.59062	0.00301
0.59159	0.06727	0.59161	0.02308	0.59161	0.01328	0.59159	0.00589	0.59159	0.00653	0.5916	0.00301
0.59258	0.06738	0.5926	0.02312	0.5926	0.0133	0.59258	0.0059	0.59258	0.00654	0.59259	0.00302
0.5936	0.0675	0.59362	0.02316	0.59362	0.01332	0.5936	0.00592	0.5936	0.00655	0.59361	0.00302
0.59458	0.06761	0.5946	0.0232	0.5946	0.01335	0.59458	0.00593	0.59458	0.00657	0.59459	0.00303
0.59557	0.06772	0.59558	0.02324	0.59559	0.01337	0.59557	0.00594	0.59557	0.00658	0.59558	0.00303
0.59659	0.06784	0.59661	0.02328	0.59661	0.01339	0.59659	0.00595	0.59659	0.00659	0.5966	0.00304
0.59758	0.06795	0.5976	0.02332	0.5976	0.01342	0.59758	0.00596	0.59758	0.0066	0.59759	0.00304
0.59858	0.06806	0.59859	0.02336	0.5986	0.01344	0.59858	0.00597	0.59857	0.00661	0.59859	0.00305
0.5996	0.06818	0.59961	0.0234	0.59962	0.01346	0.5996	0.00598	0.5996	0.00662	0.59961	0.00305
0.60059	0.06829	0.6006	0.02344	0.6006	0.01348	0.60059	0.00599	0.60058	0.00663	0.6006	0.00306
0.60157	0.06841	0.60159	0.02348	0.60159	0.01351	0.60157	0.006	0.60157	0.00664	0.60158	0.00306
0.6026	0.06852	0.60261	0.02352	0.60262	0.01353	0.6026	0.00601	0.6026	0.00666	0.60261	0.00307
0.60358	0.06864	0.60359	0.02356	0.60359	0.01355	0.60358	0.00601	0.60357	0.00666	0.60359	0.00307
0.60456	0.06875	0.60458	0.0236	0.60458	0.01357	0.60457	0.00602	0.60456	0.00668	0.60458	0.00308
0.60558	0.06887	0.6056	0.02364	0.6056	0.0136	0.60559	0.00604	0.60558	0.00669	0.6056	0.00308
0.60658	0.06898	0.60659	0.02369	0.60659	0.01362	0.60658	0.00605	0.60657	0.0067	0.60659	0.00309
0.6076	0.0691	0.60762	0.02372	0.60762	0.01365	0.6076	0.00606	0.6076	0.00671	0.60761	0.0031
0.60859	0.06921	0.60861	0.02376	0.60861	0.01367	0.60859	0.00607	0.60859	0.00672	0.6086	0.0031
0.60958	0.06932	0.6096	0.0238	0.6096	0.0137	0.60958	0.00607	0.60958	0.00673	0.60959	0.00311
0.6106	0.06944	0.61062	0.02384	0.61062	0.01372	0.6106	0.00608	0.6106	0.00674	0.61061	0.00311
0.61158	0.06955	0.61159	0.02388	0.6116	0.01374	0.61158	0.00609	0.61158	0.00675	0.61159	0.00312
0.61257	0.06966	0.61258	0.02392	0.61259	0.01377	0.61257	0.0061	0.61257	0.00676	0.61258	0.00312
0.61359	0.06978	0.61361	0.02396	0.61361	0.01379	0.61359	0.00611	0.61359	0.00677	0.6136	0.00313
0.61458	0.06989	0.6146	0.024	0.6146	0.01381	0.61458	0.00612	0.61458	0.00678	0.61459	0.00313
0.61557	0.07	0.61559	0.02404	0.61559	0.01383	0.61557	0.00613	0.61557	0.00679	0.61559	0.00314
0.61659	0.07012	0.61661	0.02408	0.61661	0.01386	0.61659	0.00614	0.61659	0.00681	0.6166	0.00314
0.61758	0.07023	0.6176	0.02411	0.6176	0.01388	0.61758	0.00615	0.61758	0.00682	0.6176	0.00315
0.61857	0.07034	0.61859	0.02415	0.61859	0.0139	0.61857	0.00616	0.61857	0.00683	0.61859	0.00315
0.6196	0.07046	0.61962	0.02419	0.61962	0.01393	0.6196	0.00617	0.6196	0.00684	0.61961	0.00316
0.62057	0.07057	0.62059	0.02423	0.6206	0.01395	0.62058	0.00618	0.62057	0.00685	0.62059	0.00316
0.62156	0.07068	0.62158	0.02427	0.62158	0.01397	0.62156	0.00619	0.62156	0.00686	0.62158	0.00317
0.62258	0.0708	0.6226	0.02432	0.6226	0.01399	0.62259	0.0062	0.62258	0.00687	0.6226	0.00317
0.62358	0.07091	0.62359	0.02435	0.6236	0.01402	0.62358	0.00621	0.62357	0.00688	0.62359	0.00318
0.62457	0.07102	0.62459	0.02439	0.62459	0.01404	0.62457	0.00622	0.62457	0.00689	0.62458	0.00318
0.62562	0.07115	0.62564	0.02443	0.62564	0.01407	0.62562	0.00623	0.62562	0.0069	0.62563	0.00319
0.62665	0.07126	0.62666	0.02448	0.62667	0.01409	0.62665	0.00624	0.62664	0.00692	0.62666	0.00319
0.62763	0.07138	0.62765	0.02452	0.62765	0.01413	0.62764	0.00625	0.62763	0.00692	0.62765	0.0032
0.62862	0.07149	0.62863	0.02456	0.62864	0.01415	0.62862	0.00626	0.62861	0.00693	0.62863	0.0032
0.62963	0.07161	0.62965	0.0246	0.62966	0.01418	0.62964	0.00627	0.62963	0.00694	0.62965	0.00321
0.63062	0.07172	0.63064	0.02464	0.63064	0.0142	0.63062	0.00628	0.63062	0.00695	0.63064	0.00321
0.63161	0.07184	0.63163	0.02468	0.63163	0.01422	0.63161	0.00629	0.63161	0.00696	0.63162	0.00322
0.63264	0.07195	0.63265	0.02472	0.63266	0.01425	0.63264	0.0063	0.63264	0.00697	0.63265	0.00322
0.63363	0.07207	0.63365	0.02475	0.63365	0.01427	0.63363	0.00631	0.63363	0.00698	0.63364	0.00323
0.63465	0.07218	0.63467	0.0248	0.63467	0.01429	0.63465	0.00632	0.63465	0.007	0.63466	0.00323
0.63564	0.0723	0.63565	0.02484	0.63566	0.01431	0.63564	0.00633	0.63564	0.00701	0.63565	0.00324
0.63662	0.07241	0.63663	0.02487	0.63664	0.01434	0.63662	0.00634	0.63662	0.00702	0.63663	0.00324
0.63764	0.07253	0.63766	0.02491	0.63766	0.01436	0.63764	0.00635	0.63764	0.00704	0.63765	0.00325
0.63863	0.07264	0.63865	0.02495	0.63865	0.01438	0.63863	0.00636	0.63863	0.00704	0.63864	0.00325
0.63962	0.07276	0.63964	0.02499	0.63964	0.01441	0.63962	0.00637	0.63962	0.00706	0.63963	0.00326
0.64064	0.07287	0.64066	0.02503	0.64066	0.01443	0.64064	0.00639	0.64064	0.00706	0.64066	0.00327
0.64163	0.07299	0.64165	0.02508	0.64165	0.01446	0.64163	0.0064	0.64163	0.00708	0.64165	0.00327
0.64262	0.0731	0.64264	0.02511	0.64264	0.01448	0.64262	0.00641	0.64262	0.00708	0.64263	0.00328
0.64364	0.07322	0.64366	0.02516	0.64367	0.0145	0.64365	0.00641	0.64365	0.0071	0.64366	0.00328
0.64463	0.07333	0.64465	0.0252	0.64466	0.01452	0.64463	0.00642	0.64463	0.00711	0.64465	0.00329
0.64561	0.07344	0.64563	0.02523	0.64563	0.01455	0.64561	0.00643	0.64561	0.00712	0.64563	0.00329
0.64663	0.07356	0.64665	0.02527	0.64666	0.01457	0.64663	0.00644	0.64663	0.00713	0.64665	0.0033
0.64762	0.07368	0.64764	0.02531	0.64764	0.01459	0.64762	0.00645	0.64762	0.00714	0.64763	0.0033
0.64861	0.07379	0.64863	0.02535	0.64863	0.01462	0.64861	0.00647	0.64861	0.00716	0.64863	0.00331
0.64964	0.07391	0.64966	0.02539	0.64966	0.01464	0.64964	0.00648	0.64964	0.00716	0.64965	0.00331
0.65063	0.07402	0.65064	0.02543	0.65065	0.01467	0.65063	0.00649	0.65063	0.00717	0.65064	0.00332
0.65164	0.07414	0.65166	0.02547	0.65167	0.01469	0.65165	0.0065	0.65164	0.00719	0.65166	0.00332
0.65263	0.07425	0.65265	0.02551	0.65266	0.01471	0.65264	0.00651	0.65263	0.0072	0.65265	0.00333
0.65362	0.07436	0.65363	0.02555	0.65364	0.01472	0.65362	0.00652	0.65362	0.00721	0.65363	0.00333
0.65464	0.07448	0.65465	0.02559	0.65466	0.01475	0.65464	0.00653	0.65464	0.00722	0.65465	0.00334
0.65563	0.07459	0.65565	0.02563	0.65565	0.01478	0.65563	0.00654	0.65563	0.00724	0.65564	0.00334
0.65662	0.07471	0.65663	0.02566	0.65664	0.0148	0.65662	0.00655	0.65662	0.00725	0.65663	0.00335
0.65765	0.07483	0.65766	0.02571	0.65767	0.01482	0.65765	0.00656	0.65765	0.00726	0.65766	0.00335
0.65864	0.07494	0.65865	0.02575	0.65866	0.01484	0.65864	0.00657	0.65864	0.00727	0.65865	0.00336
0.65962	0.07505	0.65964	0.02579	0.65965	0.01486	0.65963	0.00659	0.65962	0.00728	0.65964	0.00336
0.66065	0.07517	0.66066	0.02583	0.66067	0.01488	0.66065	0.0066	0.66065	0.00729	0.66066	0.00337
0.66163	0.07529	0.66165	0.02587	0.66166	0.01491	0.66164	0.00661	0.66164	0.0073	0.66165	0.00337
0.66261	0.0754	0.66263	0.0259	0.66264	0.01493	0.66262	0.00662	0.66261	0.00731	0.66263	0.00338
0.66363	0.07552	0.66365	0.02594	0.66366	0.01496	0.66364	0.00662	0.66363	0.00732	0.66365	0.00338
0.66462	0.07563	0.66464	0.02598	0.66465	0.01498	0.66462	0.00664	0.66462	0.00733	0.66464	0.00339
0.66561	0.07575	0.66563	0.02602	0.66564	0.015	0.66562	0.00664	0.66561	0.00734	0.66563	0.00339
0.66664	0.07586	0.66666	0.02606	0.66666	0.01503	0.66664	0.00666	0.66664	0.00735	0.66665	0.0034
0.66763	0.07598	0.66765	0.0261	0.66765	0.01505	0.66763	0.00667	0.66763	0.00736	0.66764	0.0034
0.66865	0.0761	0.66867	0.02614	0.66867	0.01507	0.66865	0.00667	0.66865	0.00738	0.66866	0.00341
0.66964	0.07621	0.66965	0.02618	0.66966	0.01509	0.66964	0.00668	0.66964	0.00739	0.66965	0.00341
0.67062	0.07632	0.67064	0.02622	0.67064	0.01511	0.67062	0.00669	0.67062	0.0074	0.67063	0.00342
0.67164	0.07644	0.67166	0.02626	0.67166	0.01514	0.67164	0.0067	0.67164	0.0074	0.67165	0.00342
0.67263	0.07655	0.67265	0.0263	0.67265	0.01516	0.67263	0.00671	0.67263	0.00742	0.67264	0.00343
0.67362	0.07667	0.67364	0.02634	0.67364	0.01518	0.67362	0.00672	0.67362	0.00743	0.67363	0.00343
0.67464	0.07678	0.67466	0.02639	0.67467	0.0152	0.67465	0.00673	0.67464	0.00744	0.67466	0.00344
0.67567	0.0769	0.67569	0.02642	0.67569	0.01522	0.67567	0.00674	0.67567	0.00746	0.67568	0.00345
0.67669	0.07702	0.67671	0.02646	0.67671	0.01524	0.67669	0.00675	0.67669	0.00746	0.6767	0.00345
0.67768	0.07713	0.67769	0.0265	0.6777	0.01526	0.67768	0.00676	0.67767	0.00748	0.67769	0.00346
0.67869	0.07724	0.67871	0.02654	0.67872	0.01528	0.67869	0.00677	0.67869	0.00749	0.67871	0.00346
0.67968	0.07736	0.6797	0.02658	0.6797	0.0153	0.67968	0.00678	0.67968	0.00751	0.67969	0.00347
0.68067	0.07747	0.68069	0.02662	0.68069	0.01533	0.68067	0.00679	0.68067	0.00751	0.68068	0.00347
0.68169	0.07758	0.68171	0.02665	0.68171	0.01535	0.68169	0.0068	0.68169	0.00752	0.6817	0.00348
0.68268	0.07769	0.6827	0.02669	0.6827	0.01538	0.68268	0.00681	0.68268	0.00753	0.68269	0.00348
0.68367	0.0778	0.68369	0.02673	0.68369	0.0154	0.68367	0.00682	0.68367	0.00755	0.68368	0.00349
0.68469	0.07792	0.68471	0.02677	0.68471	0.01543	0.68469	0.00683	0.68469	0.00756	0.68471	0.00349
0.68568	0.07803	0.6857	0.02681	0.6857	0.01545	0.68568	0.00684	0.68568	0.00757	0.6857	0.0035
0.68667	0.07814	0.68669	0.02685	0.68669	0.01548	0.68667	0.00685	0.68667	0.00758	0.68669	0.0035
0.68768	0.07826	0.6877	0.02689	0.68771	0.0155	0.68768	0.00686	0.68768	0.0076	0.6877	0.00351
0.68867	0.07837	0.68869	0.02693	0.68869	0.01552	0.68867	0.00687	0.68867	0.00761	0.68869	0.00351
0.68966	0.07848	0.68968	0.02697	0.68968	0.01554	0.68966	0.00688	0.68966	0.00761	0.68967	0.00352
0.69068	0.0786	0.6907	0.02701	0.69071	0.01557	0.69069	0.00689	0.69068	0.00762	0.6907	0.00352
0.69168	0.07871	0.6917	0.02705	0.6917	0.01559	0.69168	0.0069	0.69168	0.00764	0.69169	0.00353
0.69267	0.07882	0.69269	0.0271	0.69269	0.01561	0.69267	0.00691	0.69267	0.00765	0.69268	0.00353
0.69369	0.07894	0.69371	0.02713	0.69371	0.01564	0.69369	0.00692	0.69369	0.00766	0.6937	0.00354
0.69467	0.07905	0.69469	0.02717	0.6947	0.01566	0.69468	0.00693	0.69467	0.00767	0.69469	0.00354
0.69569	0.07917	0.69571	0.02721	0.69571	0.01568	0.69569	0.00694	0.69569	0.00768	0.6957	0.00355
0.69668	0.07928	0.6967	0.02725	0.6967	0.0157	0.69668	0.00695	0.69668	0.00769	0.69669	0.00355
0.69767	0.07939	0.69769	0.0273	0.69769	0.01573	0.69767	0.00696	0.69767	0.0077	0.69768	0.00356
0.69869	0.07951	0.69871	0.02734	0.69871	0.01575	0.69869	0.00697	0.69869	0.00771	0.69871	0.00356
0.69968	0.07962	0.6997	0.02738	0.6997	0.01577	0.69968	0.00698	0.69968	0.00773	0.6997	0.00357
0.70067	0.07974	0.70069	0.02742	0.70069	0.01579	0.70067	0.00699	0.70067	0.00774	0.70068	0.00358
0.70169	0.07985	0.70171	0.02746	0.70172	0.01582	0.7017	0.007	0.70169	0.00775	0.70171	0.00358
0.70268	0.07997	0.7027	0.0275	0.70271	0.01584	0.70268	0.00701	0.70268	0.00776	0.7027	0.00359
0.70367	0.08008	0.70369	0.02754	0.7037	0.01586	0.70367	0.00702	0.70367	0.00777	0.70369	0.00359
0.70468	0.0802	0.7047	0.02758	0.70471	0.01589	0.70468	0.00703	0.70468	0.00778	0.7047	0.0036
0.70567	0.08031	0.70569	0.02762	0.70569	0.01591	0.70567	0.00704	0.70567	0.0078	0.70568	0.0036
0.70666	0.08042	0.70668	0.02766	0.70668	0.01593	0.70666	0.00705	0.70666	0.00781	0.70667	0.00361
0.70769	0.08054	0.70771	0.0277	0.70771	0.01596	0.70769	0.00706	0.70769	0.00782	0.7077	0.00361
0.70868	0.08066	0.7087	0.02774	0.7087	0.01598	0.70868	0.00707	0.70868	0.00783	0.70869	0.00362
0.70967	0.08077	0.70968	0.02778	0.70969	0.016	0.70967	0.00708	0.70966	0.00784	0.70968	0.00362
0.71068	0.08089	0.7107	0.02782	0.71071	0.01603	0.71069	0.00709	0.71068	0.00786	0.7107	0.00363
0.71167	0.081	0.71169	0.02786	0.7117	0.01606	0.71168	0.0071	0.71167	0.00787	0.71169	0.00363
0.71269	0.08112	0.71271	0.0279	0.71271	0.01608	0.71269	0.00711	0.71269	0.00788	0.7127	0.00364
0.71368	0.08124	0.7137	0.02794	0.7137	0.0161	0.71368	0.00712	0.71368	0.00789	0.71369	0.00364
0.71467	0.08135	0.71469	0.02797	0.71469	0.01612	0.71467	0.00713	0.71467	0.0079	0.71468	0.00365
0.71569	0.08147	0.71571	0.02801	0.71571	0.01614	0.71569	0.00714	0.71569	0.00791	0.7157	0.00365
0.71668	0.08159	0.7167	0.02805	0.7167	0.01616	0.71668	0.00715	0.71668	0.00792	0.7167	0.00366
0.71767	0.0817	0.71769	0.02809	0.7177	0.01619	0.71767	0.00716	0.71767	0.00793	0.71769	0.00366
0.71869	0.08182	0.71871	0.02813	0.71872	0.01621	0.7187	0.00717	0.71869	0.00794	0.71871	0.00367
0.71968	0.08193	0.7197	0.02817	0.71971	0.01624	0.71968	0.00718	0.71968	0.00796	0.7197	0.00367
0.72067	0.08205	0.72069	0.02821	0.72069	0.01626	0.72067	0.00719	0.72067	0.00797	0.72069	0.00368
0.72168	0.08217	0.7217	0.02825	0.7217	0.01629	0.72168	0.0072	0.72168	0.00798	0.7217	0.00368
0.72267	0.08228	0.72269	0.02829	0.7227	0.01631	0.72267	0.00721	0.72267	0.00799	0.72269	0.00369
0.72366	0.0824	0.72368	0.02833	0.72368	0.01633	0.72366	0.00722	0.72366	0.008	0.72367	0.00369
0.72469	0.08252	0.7247	0.02837	0.72471	0.01636	0.72469	0.00723	0.72468	0.00801	0.7247	0.0037
0.72574	0.08264	0.72576	0.02842	0.72577	0.01639	0.72575	0.00724	0.72574	0.00802	0.72576	0.0037
0.72673	0.08276	0.72675	0.02846	0.72676	0.01641	0.72673	0.00725	0.72673	0.00803	0.72675	0.00371
0.72772	0.08287	0.72774	0.0285	0.72775	0.01643	0.72772	0.00726	0.72772	0.00805	0.72774	0.00371
0.72874	0.08299	0.72876	0.02854	0.72877	0.01645	0.72874	0.00727	0.72874	0.00806	0.72876	0.00372
0.72972	0.08311	0.72974	0.02857	0.72974	0.01647	0.72972	0.00728	0.72972	0.00807	0.72974	0.00372
0.73071	0.08322	0.73073	0.02861	0.73073	0.01649	0.73071	0.00729	0.73071	0.00808	0.73072	0.00373
0.73173	0.08334	0.73175	0.02866	0.73176	0.01652	0.73173	0.0073	0.73173	0.00809	0.73175	0.00373
0.73272	0.08345	0.73274	0.0287	0.73275	0.01654	0.73272	0.00731	0.73272	0.0081	0.73274	0.00374
0.73371	0.08357	0.73373	0.02873	0.73374	0.01656	0.73372	0.00732	0.73371	0.00811	0.73373	0.00374
0.73473	0.08369	0.73475	0.02877	0.73476	0.01658	0.73474	0.00733	0.73473	0.00812	0.73475	0.00375
0.73572	0.0838	0.73574	0.02881	0.73575	0.01661	0.73573	0.00734	0.73572	0.00814	0.73574	0.00376
0.73671	0.08392	0.73673	0.02885	0.73674	0.01662	0.73672	0.00735	0.73671	0.00815	0.73673	0.00376
0.73773	0.08403	0.73775	0.0289	0.73775	0.01664	0.73773	0.00735	0.73773	0.00816	0.73774	0.00377
0.73872	0.08415	0.73874	0.02894	0.73874	0.01667	0.73872	0.00736	0.73872	0.00817	0.73873	0.00377
0.73974	0.08426	0.73976	0.02898	0.73976	0.01669	0.73974	0.00737	0.73974	0.00819	0.73975	0.00378
0.74073	0.08438	0.74075	0.02901	0.74075	0.01671	0.74073	0.00738	0.74072	0.0082	0.74074	0.00378
0.74172	0.08449	0.74174	0.02905	0.74174	0.01674	0.74172	0.00739	0.74172	0.00821	0.74173	0.00379
0.74274	0.08461	0.74276	0.02909	0.74277	0.01676	0.74275	0.0074	0.74274	0.00822	0.74276	0.00379
0.74373	0.08472	0.74375	0.02913	0.74375	0.01678	0.74373	0.00741	0.74373	0.00823	0.74374	0.0038
0.74472	0.08483	0.74474	0.02917	0.74475	0.0168	0.74472	0.00742	0.74472	0.00824	0.74473	0.0038
0.74574	0.08495	0.74576	0.02921	0.74577	0.01683	0.74574	0.00743	0.74574	0.00825	0.74576	0.00381
0.74672	0.08506	0.74674	0.02924	0.74675	0.01685	0.74672	0.00744	0.74672	0.00826	0.74674	0.00381
0.74771	0.08518	0.74773	0.02929	0.74773	0.01687	0.74771	0.00745	0.74771	0.00827	0.74772	0.00382
0.74873	0.08529	0.74875	0.02933	0.74876	0.01689	0.74873	0.00746	0.74873	0.00828	0.74875	0.00382
0.74972	0.0854	0.74974	0.02937	0.74975	0.01691	0.74972	0.00748	0.74972	0.0083	0.74974	0.00383
0.75071	0.08552	0.75073	0.02941	0.75074	0.01693	0.75072	0.00749	0.75071	0.0083	0.75073	0.00383
0.75173	0.08563	0.75175	0.02945	0.75176	0.01696	0.75174	0.00749	0.75173	0.00831	0.75175	0.00384
0.75272	0.08574	0.75274	0.02948	0.75275	0.01698	0.75272	0.00751	0.75272	0.00833	0.75274	0.00384
0.75371	0.08585	0.75373	0.02952	0.75374	0.01701	0.75371	0.00752	0.75371	0.00833	0.75373	0.00385
0.75473	0.08597	0.75475	0.02956	0.75475	0.01704	0.75473	0.00753	0.75473	0.00835	0.75474	0.00385
0.75571	0.08608	0.75574	0.0296	0.75574	0.01705	0.75571	0.00753	0.75571	0.00836	0.75573	0.00386
0.75674	0.0862	0.75676	0.02964	0.75676	0.01708	0.75674	0.00755	0.75674	0.00837	0.75675	0.00386
0.75773	0.08631	0.75775	0.02968	0.75775	0.01709	0.75773	0.00756	0.75773	0.00838	0.75774	0.00387
0.75872	0.08642	0.75874	0.02972	0.75874	0.01711	0.75872	0.00757	0.75872	0.00839	0.75873	0.00387
0.75974	0.08654	0.75976	0.02976	0.75977	0.01714	0.75975	0.00758	0.75974	0.0084	0.75976	0.00388
0.76073	0.08665	0.76075	0.0298	0.76076	0.01716	0.76073	0.00759	0.76073	0.00841	0.76075	0.00388
0.76172	0.08677	0.76174	0.02984	0.76175	0.01719	0.76172	0.0076	0.76172	0.00842	0.76174	0.00389
0.76274	0.08688	0.76276	0.02989	0.76277	0.01721	0.76274	0.00761	0.76274	0.00843	0.76276	0.00389
0.76372	0.08699	0.76374	0.02992	0.76374	0.01724	0.76372	0.00762	0.76372	0.00844	0.76373	0.0039
0.76471	0.08711	0.76473	0.02996	0.76473	0.01726	0.76471	0.00763	0.76471	0.00845	0.76472	0.0039
0.76573	0.08722	0.76575	0.03	0.76576	0.01728	0.76573	0.00765	0.76573	0.00846	0.76575	0.00391
0.76672	0.08734	0.76674	0.03003	0.76675	0.01731	0.76673	0.00765	0.76672	0.00847	0.76674	0.00391
0.76771	0.08745	0.76773	0.03007	0.76774	0.01733	0.76772	0.00766	0.76771	0.00848	0.76773	0.00392
0.76873	0.08757	0.76875	0.03011	0.76876	0.01736	0.76874	0.00767	0.76873	0.00849	0.76875	0.00392
0.76972	0.08768	0.76974	0.03015	0.76975	0.01738	0.76972	0.00768	0.76972	0.0085	0.76974	0.00393
0.77071	0.0878	0.77073	0.03019	0.77074	0.0174	0.77071	0.00769	0.77071	0.00851	0.77073	0.00393
0.77173	0.08791	0.77175	0.03023	0.77175	0.01743	0.77173	0.0077	0.77172	0.00852	0.77174	0.00394
0.77271	0.08803	0.77273	0.03027	0.77274	0.01745	0.77271	0.00771	0.77271	0.00854	0.77273	0.00394
0.77373	0.08814	0.77376	0.03032	0.77376	0.01748	0.77374	0.00772	0.77373	0.00855	0.77375	0.00395
0.77472	0.08826	0.77474	0.03036	0.77475	0.0175	0.77473	0.00773	0.77472	0.00856	0.77474	0.00396
0.77578	0.08838	0.77581	0.0304	0.77581	0.01753	0.77579	0.00774	0.77578	0.00856	0.7758	0.00396
0.77677	0.08849	0.77679	0.03044	0.7768	0.01755	0.77677	0.00776	0.77677	0.00858	0.77679	0.00396
0.77776	0.0886	0.77779	0.03048	0.77779	0.01758	0.77777	0.00777	0.77777	0.00859	0.77778	0.00397
0.77879	0.08872	0.77881	0.03052	0.77881	0.0176	0.77879	0.00778	0.77879	0.0086	0.7788	0.00398
0.77978	0.08883	0.7798	0.03056	0.7798	0.01763	0.77978	0.00779	0.77978	0.00862	0.77979	0.00398
0.78078	0.08894	0.78081	0.0306	0.78081	0.01765	0.78078	0.00779	0.78078	0.00862	0.7808	0.00399
0.78177	0.08906	0.7818	0.03064	0.7818	0.01767	0.78177	0.0078	0.78177	0.00863	0.78179	0.00399
0.78276	0.08917	0.78278	0.03068	0.78279	0.01769	0.78276	0.00782	0.78276	0.00864	0.78278	0.004
0.78379	0.08929	0.78381	0.03072	0.78381	0.01771	0.78379	0.00783	0.78379	0.00865	0.7838	0.004
0.78478	0.0894	0.7848	0.03076	0.7848	0.01774	0.78478	0.00784	0.78478	0.00866	0.78479	0.00401
0.78576	0.08951	0.78579	0.0308	0.78579	0.01776	0.78577	0.00785	0.78576	0.00867	0.78578	0.00401
0.78679	0.08963	0.78681	0.03084	0.78681	0.01779	0.78679	0.00786	0.78679	0.00869	0.7868	0.00402
0.78778	0.08975	0.7878	0.03088	0.7878	0.01781	0.78778	0.00787	0.78778	0.0087	0.78779	0.00402
0.78876	0.08986	0.78878	0.03092	0.78878	0.01783	0.78876	0.00787	0.78875	0.0087	0.78877	0.00403
0.78978	0.08998	0.7898	0.03096	0.78981	0.01786	0.78978	0.00788	0.78978	0.00871	0.7898	0.00403
0.79077	0.09009	0.79079	0.031	0.79079	0.01789	0.79077	0.00789	0.79077	0.00872	0.79078	0.00404
0.79176	0.09021	0.79178	0.03104	0.79179	0.0179	0.79176	0.0079	0.79176	0.00873	0.79178	0.00404
0.79278	0.09033	0.7928	0.03108	0.79281	0.01793	0.79279	0.00791	0.79278	0.00874	0.7928	0.00405
0.79377	0.09044	0.79379	0.03112	0.7938	0.01795	0.79377	0.00792	0.79377	0.00874	0.79379	0.00405
0.79476	0.09056	0.79478	0.03116	0.79479	0.01797	0.79476	0.00793	0.79476	0.00875	0.79478	0.00406
0.79578	0.09068	0.7958	0.03121	0.79581	0.018	0.79578	0.00795	0.79578	0.00877	0.7958	0.00406
0.79677	0.09079	0.79679	0.03125	0.79679	0.01801	0.79677	0.00796	0.79676	0.00878	0.79678	0.00407
0.79779	0.09091	0.79781	0.03129	0.79781	0.01803	0.79779	0.00797	0.79778	0.00879	0.7978	0.00407
0.79877	0.09102	0.7988	0.03133	0.7988	0.01806	0.79878	0.00798	0.79877	0.0088	0.79879	0.00408
0.79976	0.09114	0.79978	0.03137	0.79979	0.01808	0.79976	0.00798	0.79976	0.00881	0.79978	0.00409
0.80079	0.09126	0.80081	0.03141	0.80081	0.0181	0.80079	0.00799	0.80078	0.00882	0.8008	0.00409
0.80178	0.09137	0.8018	0.03145	0.8018	0.01813	0.80178	0.008	0.80178	0.00883	0.80179	0.00409
0.80276	0.09148	0.80279	0.03149	0.80279	0.01815	0.80277	0.00801	0.80276	0.00885	0.80278	0.0041
0.80378	0.0916	0.80381	0.03153	0.80381	0.01817	0.80379	0.00802	0.80378	0.00886	0.8038	0.00411
0.80477	0.09171	0.8048	0.03156	0.8048	0.01819	0.80478	0.00804	0.80477	0.00887	0.80479	0.00411
0.80576	0.09182	0.80578	0.0316	0.80578	0.01821	0.80576	0.00805	0.80575	0.00888	0.80577	0.00412
0.80678	0.09194	0.8068	0.03164	0.8068	0.01824	0.80678	0.00806	0.80678	0.00889	0.8068	0.00412
0.80777	0.09205	0.80779	0.03168	0.80779	0.01826	0.80777	0.00807	0.80777	0.0089	0.80778	0.00413
0.80876	0.09217	0.80878	0.03173	0.80878	0.01828	0.80876	0.00807	0.80876	0.00891	0.80877	0.00413
0.80978	0.09228	0.8098	0.03177	0.80981	0.01831	0.80978	0.00809	0.80978	0.00893	0.8098	0.00414
0.81077	0.0924	0.81079	0.03181	0.8108	0.01833	0.81077	0.0081	0.81077	0.00894	0.81079	0.00414
0.81176	0.09251	0.81178	0.03185	0.81179	0.01835	0.81176	0.00811	0.81176	0.00895	0.81177	0.00415
0.81278	0.09263	0.8128	0.03189	0.81281	0.01837	0.81278	0.00812	0.81278	0.00896	0.8128	0.00415
0.81376	0.09274	0.81379	0.03193	0.81379	0.0184	0.81376	0.00813	0.81376	0.00897	0.81378	0.00416
0.81475	0.09286	0.81477	0.03197	0.81477	0.01842	0.81475	0.00814	0.81475	0.00898	0.81476	0.00416
0.81577	0.09297	0.81579	0.03201	0.8158	0.01844	0.81577	0.00815	0.81577	0.00899	0.81579	0.00417
0.81676	0.09308	0.81679	0.03206	0.81679	0.01846	0.81676	0.00816	0.81676	0.009	0.81678	0.00417
0.81779	0.0932	0.81781	0.0321	0.81782	0.01849	0.81779	0.00817	0.81779	0.00902	0.8178	0.00418
0.81878	0.09331	0.8188	0.03213	0.8188	0.01851	0.81878	0.00819	0.81878	0.00903	0.81879	0.00418
0.81976	0.09342	0.81979	0.03217	0.81979	0.01853	0.81977	0.00819	0.81976	0.00904	0.81978	0.00419
0.82078	0.09354	0.82081	0.03221	0.82081	0.01856	0.82079	0.0082	0.82078	0.00906	0.8208	0.00419
0.82177	0.09365	0.8218	0.03225	0.8218	0.01858	0.82178	0.00821	0.82177	0.00907	0.82179	0.0042
0.82275	0.09376	0.82277	0.03229	0.82278	0.01861	0.82275	0.00822	0.82275	0.00908	0.82277	0.0042
0.82378	0.09388	0.8238	0.03233	0.8238	0.01863	0.82378	0.00823	0.82378	0.00909	0.82379	0.00421
0.82476	0.09399	0.82479	0.03237	0.82479	0.01865	0.82477	0.00824	0.82476	0.0091	0.82478	0.00421
0.82582	0.09411	0.82584	0.03242	0.82585	0.01868	0.82583	0.00825	0.82582	0.00911	0.82584	0.00422
0.82682	0.09422	0.82684	0.03246	0.82685	0.01871	0.82682	0.00826	0.82682	0.00913	0.82684	0.00422
0.82784	0.09433	0.82786	0.03249	0.82786	0.01873	0.82784	0.00827	0.82783	0.00914	0.82785	0.00423
0.82882	0.09445	0.82884	0.03253	0.82885	0.01875	0.82883	0.00828	0.82882	0.00915	0.82884	0.00423
0.82981	0.09456	0.82984	0.03257	0.82984	0.01877	0.82981	0.00829	0.82981	0.00916	0.82983	0.00424
0.83083	0.09468	0.83085	0.03261	0.83085	0.01879	0.83083	0.00831	0.83082	0.00917	0.83084	0.00424
0.83181	0.09479	0.83184	0.03264	0.83184	0.01882	0.83182	0.00832	0.83182	0.00918	0.83183	0.00425
0.8328	0.09491	0.83283	0.03268	0.83283	0.01884	0.8328	0.00833	0.8328	0.00919	0.83282	0.00425
0.83382	0.09502	0.83385	0.03273	0.83385	0.01886	0.83383	0.00834	0.83382	0.00921	0.83384	0.00426
0.83482	0.09514	0.83484	0.03277	0.83485	0.01889	0.83482	0.00835	0.83482	0.00921	0.83484	0.00426
0.83581	0.09525	0.83583	0.03281	0.83583	0.01891	0.83581	0.00837	0.83581	0.00922	0.83582	0.00427
0.83683	0.09537	0.83686	0.03285	0.83686	0.01893	0.83684	0.00838	0.83683	0.00924	0.83685	0.00428
0.83782	0.09549	0.83784	0.03289	0.83785	0.01896	0.83782	0.00839	0.83782	0.00924	0.83784	0.00428
0.83881	0.0956	0.83883	0.03292	0.83884	0.01897	0.83881	0.0084	0.83881	0.00926	0.83883	0.00429
0.83982	0.09572	0.83984	0.03296	0.83985	0.01901	0.83982	0.00841	0.83982	0.00927	0.83984	0.00429
0.84081	0.09584	0.84083	0.03301	0.84084	0.01903	0.84081	0.00842	0.84081	0.00928	0.84083	0.0043
0.84183	0.09596	0.84186	0.03304	0.84186	0.01904	0.84184	0.00843	0.84183	0.00929	0.84185	0.0043
0.84282	0.09607	0.84285	0.03308	0.84285	0.01907	0.84282	0.00844	0.84282	0.00931	0.84284	0.00431
0.84381	0.09619	0.84384	0.03312	0.84384	0.0191	0.84382	0.00845	0.84381	0.00932	0.84383	0.00431
0.84483	0.09631	0.84486	0.03316	0.84486	0.01912	0.84484	0.00846	0.84483	0.00934	0.84485	0.00432
0.84582	0.09643	0.84585	0.0332	0.84585	0.01915	0.84583	0.00847	0.84582	0.00934	0.84584	0.00432
0.84681	0.09654	0.84684	0.03323	0.84684	0.01917	0.84682	0.00848	0.84681	0.00935	0.84683	0.00433
0.84782	0.09666	0.84785	0.03328	0.84785	0.01919	0.84783	0.00849	0.84782	0.00936	0.84784	0.00433
0.84881	0.09678	0.84884	0.03332	0.84884	0.01922	0.84882	0.00851	0.84881	0.00937	0.84883	0.00434
0.8498	0.09689	0.84982	0.03335	0.84983	0.01924	0.8498	0.00852	0.8498	0.00938	0.84982	0.00434
0.85082	0.09701	0.85085	0.0334	0.85085	0.01926	0.85083	0.00853	0.85082	0.00939	0.85084	0.00435
0.85182	0.09713	0.85184	0.03344	0.85185	0.01928	0.85182	0.00854	0.85182	0.00941	0.85184	0.00435
0.8528	0.09724	0.85283	0.03348	0.85283	0.01931	0.85281	0.00855	0.8528	0.00942	0.85282	0.00436
0.85383	0.09736	0.85385	0.03352	0.85386	0.01933	0.85383	0.00856	0.85383	0.00943	0.85385	0.00436
0.85481	0.09748	0.85484	0.03356	0.85484	0.01935	0.85482	0.00857	0.85481	0.00944	0.85483	0.00437
0.8558	0.09759	0.85582	0.0336	0.85583	0.01937	0.8558	0.00858	0.8558	0.00945	0.85582	0.00437
0.85682	0.09771	0.85684	0.03364	0.85685	0.0194	0.85682	0.00859	0.85682	0.00946	0.85684	0.00438
0.85781	0.09783	0.85783	0.03368	0.85784	0.01942	0.85781	0.0086	0.85781	0.00947	0.85783	0.00438
0.85883	0.09794	0.85886	0.03372	0.85886	0.01944	0.85884	0.0086	0.85883	0.00948	0.85885	0.00439
0.85982	0.09806	0.85985	0.03376	0.85985	0.01946	0.85982	0.00861	0.85982	0.00949	0.85984	0.00439
0.86081	0.09818	0.86084	0.0338	0.86084	0.01949	0.86082	0.00863	0.86082	0.00951	0.86083	0.0044
0.86183	0.0983	0.86186	0.03384	0.86187	0.01951	0.86184	0.00864	0.86183	0.00952	0.86185	0.0044
0.86282	0.09841	0.86285	0.03388	0.86285	0.01954	0.86282	0.00864	0.86282	0.00953	0.86284	0.00441
0.86381	0.09853	0.86384	0.03392	0.86384	0.01956	0.86381	0.00865	0.86381	0.00954	0.86383	0.00442
0.86482	0.09865	0.86485	0.03396	0.86485	0.01958	0.86483	0.00866	0.86482	0.00956	0.86484	0.00442
0.86582	0.09877	0.86584	0.034	0.86585	0.01959	0.86582	0.00868	0.86582	0.00958	0.86583	0.00443
0.8668	0.09888	0.86683	0.03404	0.86683	0.01962	0.8668	0.00868	0.8668	0.00958	0.86682	0.00443
0.86782	0.099	0.86785	0.03408	0.86785	0.01964	0.86783	0.0087	0.86782	0.00959	0.86784	0.00444
0.86882	0.09912	0.86884	0.03412	0.86884	0.01967	0.86882	0.00871	0.86882	0.00961	0.86884	0.00444
0.8698	0.09924	0.86983	0.03415	0.86983	0.01969	0.86981	0.00872	0.8698	0.00962	0.86982	0.00444
0.87083	0.09936	0.87085	0.03419	0.87086	0.01972	0.87083	0.00873	0.87083	0.00963	0.87085	0.00445
0.87182	0.09947	0.87184	0.03423	0.87184	0.01974	0.87182	0.00874	0.87181	0.00964	0.87183	0.00446
0.8728	0.09959	0.87282	0.03427	0.87283	0.01976	0.8728	0.00875	0.8728	0.00965	0.87282	0.00446
0.87382	0.09971	0.87384	0.03431	0.87384	0.01978	0.87382	0.00876	0.87382	0.00966	0.87383	0.00447
0.87481	0.09982	0.87483	0.03435	0.87484	0.01981	0.87481	0.00877	0.87481	0.00967	0.87482	0.00447
0.87586	0.09994	0.87589	0.0344	0.87589	0.01983	0.87586	0.00878	0.87586	0.00968	0.87588	0.00448
0.87686	0.10006	0.87688	0.03444	0.87689	0.01985	0.87686	0.00879	0.87686	0.00969	0.87688	0.00448
0.87788	0.10018	0.8779	0.03448	0.87791	0.01988	0.87788	0.0088	0.87788	0.0097	0.8779	0.00449
0.87887	0.10029	0.87889	0.03452	0.8789	0.01991	0.87887	0.0088	0.87887	0.00972	0.87889	0.00449
0.87986	0.10041	0.87988	0.03455	0.87989	0.01993	0.87986	0.00881	0.87985	0.00973	0.87987	0.0045
0.88088	0.10052	0.8809	0.0346	0.88091	0.01995	0.88088	0.00882	0.88088	0.00974	0.8809	0.0045
0.88186	0.10064	0.88188	0.03464	0.88188	0.01998	0.88186	0.00883	0.88186	0.00976	0.88187	0.00451
0.88284	0.10075	0.88287	0.03468	0.88287	0.02	0.88285	0.00885	0.88284	0.00977	0.88286	0.00451
0.88387	0.10087	0.88389	0.03472	0.8839	0.02003	0.88387	0.00886	0.88387	0.00977	0.88389	0.00452
0.88486	0.10099	0.88488	0.03476	0.88489	0.02005	0.88486	0.00886	0.88486	0.00979	0.88488	0.00452
0.88588	0.10111	0.88591	0.03481	0.88591	0.02008	0.88588	0.00887	0.88588	0.0098	0.8859	0.00453
0.88687	0.10122	0.8869	0.03485	0.8869	0.0201	0.88687	0.00888	0.88687	0.00981	0.88689	0.00453
0.88786	0.10134	0.88788	0.03489	0.88789	0.02012	0.88786	0.00889	0.88786	0.00983	0.88788	0.00454
0.88888	0.10146	0.88891	0.03493	0.88891	0.02014	0.88888	0.0089	0.88888	0.00985	0.8889	0.00454
0.88986	0.10157	0.88988	0.03497	0.88989	0.02016	0.88986	0.00892	0.88986	0.00986	0.88988	0.00455
0.89085	0.10169	0.89088	0.03501	0.89088	0.02019	0.89085	0.00893	0.89085	0.00987	0.89087	0.00455
0.89187	0.1018	0.89189	0.03505	0.8919	0.02021	0.89187	0.00894	0.89187	0.00987	0.89189	0.00456
0.89286	0.10192	0.89288	0.03509	0.89289	0.02024	0.89286	0.00894	0.89286	0.00989	0.89288	0.00456
0.89386	0.10203	0.89388	0.03513	0.89389	0.02026	0.89386	0.00896	0.89386	0.00991	0.89388	0.00457
0.89488	0.10215	0.8949	0.03517	0.89491	0.02028	0.89488	0.00897	0.89488	0.00992	0.8949	0.00458
0.89587	0.10226	0.8959	0.03521	0.8959	0.0203	0.89587	0.00898	0.89587	0.00993	0.89589	0.00458
0.89686	0.10238	0.89688	0.03525	0.89689	0.02033	0.89686	0.00899	0.89686	0.00995	0.89688	0.00459
0.89788	0.10249	0.8979	0.03529	0.89791	0.02035	0.89788	0.009	0.89788	0.00996	0.8979	0.00459
0.89885	0.1026	0.89888	0.03533	0.89889	0.02037	0.89886	0.00901	0.89885	0.00997	0.89887	0.0046
0.89984	0.10272	0.89987	0.03537	0.89987	0.0204	0.89985	0.00902	0.89984	0.00998	0.89987	0.0046
0.90087	0.10283	0.90089	0.03541	0.9009	0.02042	0.90087	0.00903	0.90087	0.01	0.90089	0.00461
0.90186	0.10294	0.90188	0.03545	0.90189	0.02045	0.90186	0.00903	0.90186	0.01	0.90188	0.00461
0.90288	0.10306	0.9029	0.03549	0.90291	0.02047	0.90288	0.00905	0.90288	0.01002	0.9029	0.00462
0.90387	0.10317	0.90389	0.03553	0.9039	0.0205	0.90387	0.00905	0.90387	0.01003	0.90389	0.00462
0.90486	0.10329	0.90488	0.03557	0.90489	0.02052	0.90486	0.00906	0.90486	0.01004	0.90488	0.00463
0.90588	0.10341	0.90591	0.03561	0.90592	0.02055	0.90589	0.00907	0.90588	0.01006	0.9059	0.00463
0.90686	0.10352	0.90689	0.03565	0.90689	0.02057	0.90686	0.00909	0.90686	0.01007	0.90688	0.00464
0.90785	0.10363	0.90787	0.03569	0.90788	0.02059	0.90785	0.00909	0.90785	0.01008	0.90787	0.00464
0.90887	0.10375	0.90889	0.03573	0.9089	0.02062	0.90887	0.0091	0.90887	0.01009	0.90889	0.00465
0.90986	0.10387	0.90989	0.03577	0.90989	0.02064	0.90986	0.00911	0.90986	0.0101	0.90988	0.00465
0.91085	0.10398	0.91088	0.03581	0.91089	0.02066	0.91086	0.00912	0.91085	0.0101	0.91087	0.00466
0.91188	0.1041	0.9119	0.03585	0.91191	0.02069	0.91188	0.00913	0.91187	0.01012	0.9119	0.00466
0.91286	0.10421	0.91289	0.03589	0.9129	0.02071	0.91287	0.00914	0.91286	0.01013	0.91288	0.00467
0.91385	0.10432	0.91388	0.03594	0.91388	0.02074	0.91385	0.00915	0.91385	0.01014	0.91387	0.00467
0.91487	0.10444	0.91489	0.03597	0.9149	0.02076	0.91487	0.00916	0.91487	0.01016	0.91489	0.00468
0.91586	0.10455	0.91588	0.03601	0.91589	0.02078	0.91586	0.00917	0.91586	0.01017	0.91588	0.00468
0.91684	0.10466	0.91687	0.03606	0.91688	0.0208	0.91685	0.00918	0.91684	0.01018	0.91687	0.00469
0.91787	0.10478	0.91789	0.0361	0.9179	0.02082	0.91787	0.00919	0.91787	0.01019	0.91789	0.00469
0.91886	0.10489	0.91888	0.03614	0.91889	0.02085	0.91886	0.0092	0.91886	0.0102	0.91888	0.0047
0.91992	0.105	0.91991	0.03619	0.91991	0.02087	0.91988	0.00921	0.91988	0.01021	0.9199	0.0047
0.92091	0.10511	0.9209	0.03622	0.9209	0.02089	0.92087	0.00922	0.92087	0.01022	0.92089	0.00471
0.9219	0.10522	0.92188	0.03626	0.92189	0.02092	0.92186	0.00923	0.92186	0.01023	0.92188	0.00471
0.92292	0.10533	0.92291	0.0363	0.92291	0.02094	0.92289	0.00925	0.92288	0.01025	0.9229	0.00472
0.9239	0.10544	0.92389	0.03634	0.92389	0.02095	0.92386	0.00926	0.92386	0.01025	0.92388	0.00472
0.92489	0.10555	0.92488	0.03638	0.92488	0.02097	0.92485	0.00927	0.92485	0.01027	0.92487	0.00473
0.92595	0.10567	0.92593	0.03642	0.92594	0.021	0.92591	0.00928	0.92591	0.01028	0.92593	0.00474
0.92697	0.10579	0.92695	0.03646	0.92696	0.02103	0.92693	0.00929	0.92693	0.01029	0.92695	0.00474
0.92796	0.1059	0.92795	0.0365	0.92796	0.02105	0.92793	0.0093	0.92792	0.0103	0.92795	0.00475
0.92895	0.10601	0.92894	0.03654	0.92894	0.02107	0.92891	0.00931	0.92891	0.01031	0.92893	0.00475
0.92997	0.10613	0.92996	0.03659	0.92996	0.0211	0.92994	0.00932	0.92993	0.01032	0.92995	0.00476
0.93096	0.10625	0.93095	0.03663	0.93095	0.02112	0.93093	0.00933	0.93092	0.01033	0.93095	0.00476
0.93194	0.10636	0.93193	0.03667	0.93193	0.02115	0.9319	0.00934	0.9319	0.01034	0.93192	0.00477
0.93296	0.10648	0.93295	0.03671	0.93295	0.02118	0.93292	0.00935	0.93292	0.01036	0.93294	0.00477
0.93395	0.10659	0.93394	0.03675	0.93394	0.0212	0.93391	0.00936	0.93391	0.01037	0.93393	0.00477
0.93494	0.10671	0.93493	0.03679	0.93493	0.02122	0.9349	0.00937	0.9349	0.01038	0.93492	0.00478
0.93597	0.10683	0.93596	0.03683	0.93596	0.02123	0.93594	0.00939	0.93593	0.01039	0.93595	0.00478
0.93696	0.10694	0.93695	0.03687	0.93695	0.02126	0.93692	0.00939	0.93692	0.01041	0.93694	0.00479
0.93795	0.10706	0.93794	0.03691	0.93794	0.02128	0.93791	0.00941	0.93791	0.01041	0.93793	0.0048
0.93896	0.10718	0.93895	0.03696	0.93896	0.02131	0.93893	0.00942	0.93893	0.01043	0.93895	0.0048
0.93996	0.10729	0.93994	0.037	0.93995	0.02134	0.93992	0.00942	0.93991	0.01044	0.93994	0.00481
0.94094	0.10741	0.94092	0.03704	0.94093	0.02135	0.9409	0.00944	0.94089	0.01045	0.94092	0.00481
0.94196	0.10752	0.94195	0.03708	0.94195	0.02137	0.94192	0.00945	0.94192	0.01046	0.94194	0.00482
0.94295	0.10764	0.94293	0.03712	0.94294	0.0214	0.94291	0.00946	0.94291	0.01047	0.94293	0.00482
0.94394	0.10775	0.94393	0.03716	0.94393	0.02142	0.9439	0.00947	0.9439	0.01048	0.94392	0.00483
0.94496	0.10787	0.94495	0.0372	0.94495	0.02144	0.94492	0.00948	0.94492	0.01049	0.94494	0.00483
0.94595	0.10798	0.94594	0.03724	0.94594	0.02147	0.94591	0.00948	0.9459	0.0105	0.94593	0.00484
0.94697	0.1081	0.94696	0.03729	0.94697	0.0215	0.94694	0.00949	0.94697	0.01051	0.94695	0.00484
0.94796	0.10821	0.94795	0.03731	0.94795	0.02152	0.94792	0.00951	0.94796	0.01053	0.94794	0.00485
0.94894	0.10832	0.94893	0.03736	0.94893	0.02155	0.9489	0.00952	0.94894	0.01053	0.94892	0.00485
0.94996	0.10844	0.94995	0.0374	0.94995	0.02157	0.94992	0.00953	0.94996	0.01054	0.94994	0.00486
0.95095	0.10855	0.95094	0.03744	0.95094	0.0216	0.95091	0.00954	0.95095	0.01055	0.95093	0.00486
0.95194	0.10867	0.95192	0.03749	0.95193	0.02163	0.9519	0.00955	0.95194	0.01057	0.95192	0.00487
0.95297	0.10879	0.95296	0.03753	0.95296	0.02165	0.95293	0.00956	0.95297	0.01058	0.95295	0.00487
0.95395	0.10891	0.95394	0.03757	0.95395	0.02169	0.95392	0.00957	0.95395	0.01059	0.95393	0.00488
0.95495	0.10902	0.95493	0.0376	0.95494	0.02171	0.95491	0.00958	0.95495	0.0106	0.95493	0.00488
0.95597	0.10914	0.95595	0.03764	0.95596	0.02174	0.95593	0.00959	0.95597	0.01062	0.95595	0.00489
0.95696	0.10926	0.95694	0.03768	0.95695	0.02176	0.95692	0.00961	0.95695	0.01063	0.95694	0.00489
0.95793	0.10938	0.95792	0.03772	0.95793	0.02179	0.9579	0.00962	0.95793	0.01064	0.95792	0.0049
0.95896	0.1095	0.95895	0.03776	0.95895	0.02181	0.95892	0.00963	0.95896	0.01065	0.95894	0.0049
0.95995	0.10961	0.95994	0.0378	0.95994	0.02184	0.95991	0.00963	0.95995	0.01066	0.95993	0.00491
0.96094	0.10973	0.96092	0.03784	0.96093	0.02185	0.9609	0.00965	0.96094	0.01067	0.96092	0.00491
0.96196	0.10985	0.96195	0.03788	0.96195	0.02188	0.96192	0.00966	0.96196	0.01068	0.96194	0.00492
0.96295	0.10996	0.96294	0.03792	0.96294	0.0219	0.96291	0.00967	0.96295	0.01069	0.96293	0.00492
0.96397	0.11008	0.96396	0.03796	0.96397	0.02193	0.96393	0.00968	0.96397	0.0107	0.96395	0.00493
0.96497	0.1102	0.96495	0.038	0.96496	0.02195	0.96493	0.00969	0.96496	0.01071	0.96495	0.00494
0.96594	0.11031	0.96593	0.03804	0.96593	0.02198	0.9659	0.0097	0.96594	0.01072	0.96592	0.00494
0.96696	0.11043	0.96695	0.03809	0.96695	0.022	0.96692	0.00971	0.96696	0.01074	0.96694	0.00495
0.96795	0.11055	0.96794	0.03813	0.96794	0.02203	0.96791	0.00972	0.96795	0.01075	0.96793	0.00495
0.96894	0.11067	0.96893	0.03817	0.96893	0.02205	0.9689	0.00973	0.96894	0.01076	0.96892	0.00496
0.96997	0.11078	0.96996	0.0382	0.96996	0.02208	0.96993	0.00974	0.96997	0.01077	0.96995	0.00496
0.97095	0.1109	0.97094	0.03824	0.97095	0.02211	0.97091	0.00975	0.97095	0.01079	0.97093	0.00497
0.97195	0.11102	0.97193	0.03828	0.97194	0.02213	0.97191	0.00976	0.97194	0.0108	0.97192	0.00497
0.97296	0.11114	0.97295	0.03832	0.97296	0.02215	0.97293	0.00977	0.97296	0.0108	0.97294	0.00498
0.97395	0.11125	0.97393	0.03836	0.97394	0.02218	0.97391	0.00978	0.97394	0.01081	0.97393	0.00498
0.97494	0.11137	0.97492	0.0384	0.97493	0.02221	0.9749	0.00979	0.97493	0.01083	0.97492	0.00499
0.97599	0.1115	0.97598	0.03845	0.97599	0.02224	0.97596	0.0098	0.97599	0.01084	0.97597	0.00499
0.97701	0.11161	0.977	0.03849	0.97701	0.02226	0.97698	0.00981	0.97701	0.01085	0.977	0.005
0.97801	0.11173	0.97799	0.03852	0.978	0.02228	0.97797	0.00982	0.97801	0.01086	0.97799	0.005
0.97899	0.11185	0.97898	0.03856	0.97899	0.02231	0.97896	0.00983	0.97899	0.01088	0.97898	0.00501
0.98002	0.11197	0.98	0.03861	0.98001	0.02233	0.97998	0.00984	0.98001	0.01089	0.98	0.00501
0.981	0.11209	0.98099	0.03865	0.981	0.02236	0.98097	0.00985	0.981	0.0109	0.98099	0.00502
0.98199	0.11221	0.98198	0.03869	0.98199	0.02238	0.98195	0.00986	0.98199	0.01091	0.98197	0.00502
0.98301	0.11233	0.98299	0.03873	0.983	0.02241	0.98297	0.00987	0.983	0.01092	0.98299	0.00503
0.984	0.11244	0.98398	0.03877	0.98399	0.02243	0.98396	0.00988	0.98399	0.01093	0.98398	0.00503
0.98499	0.11256	0.98497	0.03881	0.98498	0.02245	0.98495	0.00989	0.98499	0.01095	0.98497	0.00504
0.98601	0.11268	0.98599	0.03885	0.986	0.02247	0.98597	0.0099	0.98601	0.01096	0.98599	0.00504
0.987	0.11281	0.98698	0.03889	0.98699	0.02249	0.98696	0.00992	0.98699	0.01097	0.98698	0.00505
0.98802	0.11293	0.98801	0.03893	0.98801	0.02252	0.98798	0.00993	0.98802	0.01098	0.988	0.00505
0.98901	0.11304	0.98899	0.03897	0.989	0.02254	0.98897	0.00994	0.98901	0.01099	0.98899	0.00506
0.99	0.11316	0.98999	0.03901	0.98999	0.02256	0.98996	0.00994	0.99	0.011	0.98998	0.00506
0.99101	0.11329	0.991	0.03905	0.991	0.02258	0.99097	0.00995	0.99101	0.01101	0.99099	0.00507
0.992	0.11341	0.99198	0.03909	0.99199	0.0226	0.99196	0.00997	0.992	0.01101	0.99198	0.00507
0.99299	0.11352	0.99297	0.03913	0.99298	0.02263	0.99295	0.00997	0.99299	0.01102	0.99297	0.00508
0.99401	0.11364	0.994	0.03917	0.994	0.02266	0.99397	0.00999	0.99401	0.01104	0.99399	0.00509
0.99501	0.11376	0.995	0.03921	0.99501	0.02268	0.99498	0.01	0.99501	0.01105	0.99499	0.00509
0.996	0.11388	0.99599	0.03925	0.99599	0.0227	0.99596	0.01	0.996	0.01107	0.99598	0.0051
0.99702	0.114	0.997	0.03929	0.99701	0.02272	0.99698	0.01001	0.99702	0.01108	0.997	0.0051
0.99801	0.11412	0.99799	0.03933	0.998	0.02274	0.99796	0.01002	0.998	0.01109	0.99798	0.00511
0.999	0.11423	0.99898	0.03937	0.99899	0.02277	0.99896	0.01003	0.99899	0.0111	0.99898	0.00511
1.00001	0.11435	1	0.03942	1	0.02279	0.99997	0.01004	1.00001	0.01111	0.99999	0.00512
