# Supplementary material for: Color construction of multi-colored carbon fibers using glucose
Source: Nat Commun. 2024 Mar 4;15:1979. doi: 10.1038/s41467-024-46395-5 (PMC10912437; doi:10.1038/s41467-024-46395-5)
Supplement: Supplementary file 3 — Source data [file 41467_2024_46395_MOESM3_ESM.zip › SourceData/Supplementary Fig. 17.xlsx]

## Sheet: Sheet1
Raw		4CC		7CC		10CC		13CC		17CC
Elongation (mm)	Force (N)	Elongation (mm)	Force (N)	Elongation (mm)	Force (N)	Elongation (mm)	Force (N)	Elongation (mm)	Force (N)	Elongation (mm)	Force (N)
0.00222	1.25304	0.00128	1.75382	0.00222	1.24211	0.00132	1.60512	0.00222	1.24211	0.00226	1.25523
0.00334	1.32739	0.00152	1.87191	0.00334	1.31719	0.00159	1.66416	0.00334	1.3201	0.00334	1.32083
0.00443	1.41049	0.00175	1.95982	0.00447	1.39606	0.00183	1.70746	0.00443	1.39868	0.00447	1.38862
0.00556	1.49359	0.00206	2.03904	0.00556	1.47797	0.00214	1.76382	0.00556	1.47797	0.00556	1.45641
0.00669	1.57231	0.00249	2.15182	0.00669	1.56211	0.00257	1.82963	0.00665	1.55846	0.00669	1.51764
0.00778	1.65979	0.00303	2.29118	0.00778	1.64885	0.00311	1.91624	0.00778	1.6409	0.00778	1.57887
0.0089	1.74507	0.00369	2.45528	0.00886	1.73683	0.00377	2.02128	0.0089	1.72556	0.0089	1.63792
0.00999	1.82598	0.00443	2.63977	0.00995	1.82934	0.00451	2.13811	0.00999	1.8117	0.01003	1.70571
0.01112	1.91127	0.00529	2.83809	0.01104	1.92465	0.00533	2.26785	0.01112	1.89956	0.01112	1.76913
0.01225	1.99437	0.00618	3.04691	0.01217	2.02291	0.00622	2.40537	0.01225	1.98896	0.01225	1.83036
0.01334	2.08621	0.00712	3.26105	0.01326	2.12318	0.00715	2.54794	0.01334	2.08059	0.01334	1.88721
0.01446	2.17806	0.00809	3.47807	0.01439	2.22636	0.00813	2.69576	0.01442	2.17359	0.01446	1.95063
0.01555	2.26553	0.00914	3.69841	0.01547	2.33254	0.00918	2.846	0.01551	2.26842	0.01555	2.01842
0.01664	2.35738	0.01019	3.92151	0.0166	2.44193	0.01023	2.99787	0.01664	2.36596	0.01668	2.09059
0.01773	2.44485	0.01124	4.14724	0.01773	2.55464	0.01128	3.15292	0.01773	2.46536	0.01781	2.15619
0.01886	2.54107	0.01233	4.37636	0.01882	2.67037	0.01236	3.30977	0.01886	2.56675	0.0189	2.22836
0.01995	2.63729	0.01345	4.61078	0.01995	2.78957	0.01349	3.4696	0.01998	2.67029	0.02002	2.29615
0.02107	2.7357	0.01454	4.85146	0.02103	2.91208	0.01458	3.63241	0.02107	2.77587	0.02111	2.35956
0.0222	2.83629	0.01567	5.09756	0.02216	3.03753	0.01571	3.7973	0.0222	2.88392	0.02224	2.44048
0.02333	2.93032	0.01676	5.34893	0.02325	3.16571	0.0168	3.96462	0.02329	2.99396	0.02337	2.51701
0.02442	3.02654	0.01788	5.60409	0.02438	3.29728	0.01792	4.13456	0.02438	3.10607	0.02446	2.58262
0.02554	3.13369	0.01897	5.86308	0.02547	3.43227	0.01901	4.30669	0.02547	3.22086	0.02558	2.65916
0.02663	3.24085	0.0201	6.12617	0.02659	3.57047	0.02014	4.48164	0.02656	3.33794	0.02667	2.73351
0.02772	3.34144	0.02123	6.39376	0.02776	3.71138	0.02127	4.65948	0.02768	3.45715	0.0278	2.80567
0.02881	3.45078	0.02232	6.6644	0.02885	3.85534	0.02236	4.8394	0.02881	3.57855	0.02889	2.88658
0.02994	3.55356	0.02344	6.93715	0.02998	4.00186	0.02348	5.02228	0.0299	3.70209	0.03002	2.96531
0.03107	3.65853	0.02453	7.20738	0.03107	4.15217	0.02457	5.20773	0.03103	3.82724	0.0311	3.03966
0.03215	3.76349	0.02566	7.48035	0.03219	4.30578	0.0257	5.39581	0.03212	3.9543	0.03223	3.1162
0.03328	3.87721	0.02675	7.75564	0.03332	4.46231	0.02679	5.58691	0.03324	4.08315	0.03336	3.20148
0.03437	3.99311	0.02788	8.03459	0.03445	4.62154	0.02792	5.77999	0.03433	4.21401	0.03449	3.28021
0.0355	4.10245	0.029	8.31513	0.03554	4.78391	0.029	5.9755	0.03546	4.34708	0.03561	3.36112
0.03659	4.21398	0.03009	8.59852	0.03666	4.9494	0.03013	6.17315	0.03659	4.48174	0.03674	3.44859
0.03771	4.32988	0.03122	8.88325	0.03779	5.11763	0.0313	6.37269	0.03767	4.61843	0.03783	3.52513
0.03884	4.45015	0.03231	9.16905	0.03888	5.28894	0.03239	6.57455	0.0388	4.75722	0.03896	3.5973
0.03993	4.56168	0.03344	9.45347	0.04001	5.4629	0.03351	6.77828	0.03989	4.89765	0.04005	3.68477
0.04106	4.67758	0.03456	9.74022	0.04114	5.64005	0.0346	6.98414	0.04102	5.0401	0.04114	3.77443
0.04215	4.79785	0.03565	10.0279	0.04226	5.81975	0.03569	7.16506	0.04211	5.18426	0.04226	3.85315
0.04327	4.9225	0.03678	10.3176	0.04335	6.00194	0.03678	7.34829	0.04323	5.33021	0.04335	3.93844
0.04436	5.04715	0.03787	10.6069	0.04448	6.1865	0.03791	7.53426	0.04432	5.47795	0.04448	4.02591
0.04549	5.16742	0.039	10.8981	0.04557	6.37363	0.03904	7.7222	0.04545	5.62715	0.04561	4.1112
0.04662	5.29645	0.04009	11.1906	0.0467	6.56266	0.04012	7.91264	0.04654	5.77795	0.04673	4.19867
0.04771	5.42547	0.04121	11.485	0.04778	6.75431	0.04125	8.10575	0.04767	5.93057	0.04786	4.29489
0.04883	5.55011	0.04234	11.781	0.04887	6.94838	0.04238	8.30133	0.04883	6.0848	0.04895	4.38455
0.04992	5.68132	0.04343	12.0787	0.04996	7.1444	0.04347	8.49922	0.04996	6.24079	0.05008	4.46765
0.05105	5.81472	0.04456	12.3773	0.05109	7.34295	0.0446	8.6993	0.05105	6.39855	0.05121	4.55512
0.05214	5.94593	0.04565	12.6778	0.05218	7.54366	0.04568	8.90138	0.05218	6.55811	0.05229	4.64696
0.05327	6.07932	0.04677	12.9791	0.05327	7.74633	0.04681	9.10512	0.0533	6.71935	0.05342	4.73662
0.05435	6.21928	0.0479	13.2812	0.05435	7.95132	0.04794	9.31031	0.05443	6.88197	0.05451	4.82847
0.05548	6.35486	0.04899	13.5841	0.05548	8.15839	0.04903	9.51704	0.05552	7.04639	0.05564	4.9225
0.05665	6.48607	0.05012	13.8884	0.05657	8.36723	0.05016	9.72537	0.05665	7.21244	0.05677	5.01435
0.05774	6.63258	0.05121	14.1941	0.0577	8.57824	0.05124	9.93515	0.05774	7.38008	0.05785	5.11275
0.05886	6.77254	0.05233	14.4709	0.05886	8.75814	0.05237	10.1459	0.05883	7.54947	0.05898	5.20679
0.05995	6.90812	0.05346	14.7485	0.05995	8.9399	0.0535	10.358	0.05991	7.72036	0.06007	5.30082
0.06108	7.04808	0.05455	15.0283	0.06108	9.12359	0.05459	10.5716	0.061	7.89292	0.0612	5.39266
0.06221	7.19459	0.05568	15.3099	0.06221	9.30897	0.05572	10.7866	0.06213	8.06697	0.06233	5.49326
0.06334	7.34111	0.05677	15.5939	0.06334	9.49624	0.05684	11.003	0.06326	8.2427	0.06341	5.58948
0.06442	7.47888	0.05789	15.8812	0.06442	9.68541	0.05797	11.221	0.06435	8.42011	0.06454	5.68132
0.06555	7.61446	0.05898	16.1707	0.06555	9.87651	0.0591	11.4405	0.06547	8.59915	0.06563	5.77536
0.06668	7.76535	0.06011	16.4615	0.06668	10.0695	0.06019	11.6614	0.0666	8.77977	0.06672	5.86501
0.06777	7.91624	0.0612	16.7542	0.06781	10.2643	0.06131	11.8841	0.06773	8.96223	0.06781	5.96123
0.0689	8.06057	0.06233	17.0488	0.0689	10.461	0.06244	12.1089	0.06886	9.14636	0.0689	6.0662
0.07002	8.20052	0.06341	17.3444	0.06998	10.6596	0.06353	12.3356	0.06995	9.33212	0.07002	6.16898
0.07115	8.3536	0.06454	17.6393	0.07111	10.8603	0.06466	12.5639	0.07107	9.5195	0.07111	6.27613
0.07224	8.50012	0.06567	17.9346	0.07224	11.0628	0.06575	12.7939	0.0722	9.70856	0.07224	6.37673
0.07337	8.64882	0.0668	18.2306	0.07337	11.2672	0.06687	13.026	0.07329	9.89925	0.07333	6.47951
0.07446	8.79971	0.06792	18.5272	0.07446	11.4735	0.068	13.2596	0.07442	10.0916	0.07446	6.58666
0.07558	8.95497	0.06905	18.8249	0.07554	11.6817	0.06909	13.4947	0.07551	10.2858	0.07558	6.69381
0.07667	9.10368	0.07014	19.1239	0.07667	11.8917	0.07022	13.7315	0.07663	10.4819	0.07667	6.80097
0.07776	9.25456	0.07127	19.4236	0.0778	12.1036	0.07131	13.9696	0.07776	10.6799	0.0778	6.90812
0.07885	9.41639	0.07236	19.7243	0.07893	12.3174	0.07243	14.209	0.07885	10.8799	0.07889	7.01309
0.07998	9.57384	0.07344	20.0256	0.08002	12.533	0.07356	14.4503	0.07998	11.0816	0.08002	7.12462
0.08107	9.73348	0.07457	20.327	0.08114	12.7505	0.07465	14.6936	0.08107	11.2537	0.0811	7.23395
0.08219	9.90405	0.07566	20.6293	0.08223	12.9698	0.07578	14.9385	0.08219	11.4271	0.08223	7.35423
0.08332	10.0746	0.07679	20.9326	0.08332	13.1908	0.07687	15.1851	0.08332	11.602	0.0834	7.4745
0.08445	10.2474	0.07788	21.2368	0.08441	13.4136	0.07795	15.4334	0.08441	11.7782	0.08449	7.59259
0.08554	10.4201	0.079	21.5418	0.08554	13.6381	0.07904	15.6829	0.08554	11.9558	0.08561	7.70412
0.08666	10.6082	0.08013	21.8477	0.08663	13.8645	0.08017	15.9324	0.08663	12.1348	0.0867	7.82439
0.08779	10.7897	0.08122	22.1547	0.08771	14.0925	0.08126	16.1836	0.08771	12.3152	0.08779	7.94029
0.08892	10.9821	0.08235	22.4628	0.0888	14.3221	0.08239	16.4363	0.0888	12.4971	0.08888	8.06275
0.09001	11.1746	0.08348	22.7713	0.08993	14.5534	0.08351	16.6898	0.08989	12.6802	0.09001	8.17647
0.09114	11.3714	0.0846	23.0794	0.09106	14.7864	0.08464	16.9448	0.09102	12.8647	0.09114	8.30549
0.09222	11.5617	0.08573	23.3884	0.09215	15.021	0.08573	17.2017	0.09211	13.0507	0.09222	8.43451
0.09331	11.7628	0.08682	23.6979	0.09327	15.2571	0.08686	17.4599	0.09323	13.2381	0.09335	8.56791
0.0944	11.9728	0.08795	24.0074	0.09436	15.4948	0.08795	17.7195	0.09432	13.4268	0.09444	8.69693
0.09553	12.1827	0.08907	24.3172	0.09549	15.7343	0.08904	17.9807	0.09545	13.6169	0.09557	8.83032
0.09662	12.397	0.09016	24.6265	0.09658	15.975	0.09012	18.2434	0.09654	13.8085	0.09666	8.96809
0.09774	12.6135	0.09129	24.9353	0.09774	16.2174	0.09125	18.507	0.09767	14.0014	0.09778	9.11242
0.09887	12.83	0.09238	25.2439	0.09887	16.4615	0.09238	18.7719	0.09883	14.1956	0.09895	9.26331
0.1	13.0596	0.09351	25.552	0.09996	16.7071	0.09347	19.0383	0.09992	14.3911	0.10004	9.41858
0.10109	13.2805	0.09463	25.8603	0.10105	16.9539	0.0946	19.3058	0.10105	14.588	0.10117	9.57165
0.10222	13.5079	0.09572	26.1696	0.10214	17.2023	0.09568	19.574	0.10214	14.7862	0.10226	9.71817
0.10334	13.7485	0.09685	26.4794	0.10327	17.4521	0.09681	19.8433	0.10323	14.9856	0.10334	9.87562
0.10443	13.9912	0.09794	26.7894	0.10439	17.7032	0.0979	20.1141	0.10432	15.1865	0.10443	10.0309
0.10556	14.2274	0.09903	27.0996	0.10548	17.9555	0.09903	20.3865	0.10544	15.3887	0.10556	10.1752
0.10669	14.4701	0.10012	27.4107	0.10661	18.2093	0.10012	20.66	0.10653	15.5921	0.10669	10.3305
0.10781	14.7128	0.10124	27.7219	0.1077	18.4645	0.10124	20.9346	0.1077	15.7968	0.10778	10.5054
0.1089	14.9556	0.10233	28.0327	0.10883	18.7212	0.10241	21.2096	0.10879	16.0029	0.1089	10.6716
0.11003	15.1961	0.10346	28.3439	0.10995	18.9792	0.1035	21.4809	0.10991	16.2101	0.10999	10.8203
0.11112	15.4476	0.10459	28.6557	0.11104	19.2384	0.10463	21.7523	0.111	16.4186	0.11112	10.9887
0.11221	15.6882	0.10572	28.967	0.11217	19.4988	0.10572	22.0248	0.11213	16.6284	0.11229	11.1768
0.1133	15.9309	0.10684	29.2782	0.11326	19.7605	0.1068	22.2979	0.11322	16.8394	0.11337	11.3364
0.11442	16.1758	0.10793	29.5906	0.11439	20.0232	0.10789	22.5723	0.11435	17.0517	0.1145	11.4873
0.11551	16.4317	0.10906	29.9041	0.11547	20.287	0.10898	22.8478	0.11547	17.2652	0.11559	11.6732
0.1166	16.6832	0.11019	30.2176	0.1166	20.552	0.11011	23.1225	0.11656	17.48	0.11668	11.8525
0.11769	16.9281	0.11128	30.5297	0.11773	20.8182	0.11124	23.3978	0.11769	17.6959	0.11777	12.0012
0.11882	17.1817	0.1124	30.8412	0.11882	21.0854	0.11236	23.6744	0.11878	17.913	0.1189	12.1543
0.11995	17.4376	0.11349	31.1528	0.11995	21.3532	0.11349	23.9513	0.11991	18.1314	0.12002	12.3445
0.12107	17.6934	0.11462	31.4643	0.12103	21.6212	0.11462	24.2289	0.12103	18.3509	0.12111	12.5282
0.12216	17.9602	0.11575	31.7763	0.12216	21.8903	0.11575	24.5083	0.12212	18.5715	0.12224	12.6878
0.12329	18.2183	0.11684	32.0886	0.12325	22.1605	0.11684	24.7886	0.12325	18.7934	0.12333	12.8606
0.12442	18.4807	0.11796	32.3999	0.12438	22.4316	0.11796	25.0697	0.12438	19.0165	0.12446	13.0552
0.12554	18.7453	0.11905	32.7109	0.12551	22.7037	0.11905	25.351	0.12551	19.2407	0.12558	13.2367
0.12667	19.0143	0.12014	33.0218	0.12659	22.9767	0.12014	25.6333	0.12663	19.4659	0.12667	13.4029
0.12776	19.2745	0.12123	33.3302	0.12772	23.2507	0.12123	25.9164	0.12772	19.6922	0.1278	13.5866
0.12889	19.5369	0.12232	33.6385	0.12881	23.5257	0.12232	26.2002	0.12885	19.9198	0.12889	13.7812
0.13002	19.7972	0.12344	33.9475	0.12994	23.8017	0.12344	26.4851	0.12998	20.1483	0.13002	13.9496
0.1311	20.0639	0.12453	34.2565	0.13107	24.0785	0.12457	26.7707	0.13107	20.3779	0.1311	14.1224
0.13223	20.3351	0.12566	34.5648	0.13215	24.3561	0.1257	27.0566	0.13219	20.6088	0.13223	14.3126
0.13336	20.6041	0.12675	34.8735	0.13328	24.6346	0.12683	27.3434	0.13332	20.8407	0.1334	14.5073
0.13449	20.8709	0.12788	35.1799	0.13437	24.9138	0.12795	27.6314	0.13445	21.0735	0.13449	14.6931
0.13558	21.1486	0.129	35.4842	0.1355	25.1938	0.12908	27.9197	0.13554	21.3074	0.13561	14.879
0.1367	21.4263	0.13013	35.7889	0.13659	25.4745	0.13017	28.208	0.13666	21.5426	0.1367	15.0584
0.13779	21.6909	0.13126	36.0937	0.13771	25.7561	0.1313	28.4972	0.13775	21.7788	0.13779	15.2355
0.13888	21.9621	0.13239	36.3963	0.13884	26.0385	0.13239	28.7874	0.13888	22.0161	0.13888	15.4148
0.14001	22.2376	0.13348	36.6946	0.13993	26.3207	0.13348	29.0776	0.13997	22.2543	0.14001	15.5854
0.14114	22.5001	0.1346	36.9941	0.14106	26.6015	0.13456	29.3678	0.14106	22.4937	0.1411	15.7625
0.14226	22.7712	0.13569	37.2927	0.14215	26.883	0.13569	29.6588	0.14215	22.734	0.14226	15.9484
0.14335	23.0446	0.13678	37.585	0.14327	27.1649	0.13678	29.9501	0.14327	22.9753	0.14335	16.1321
0.14444	23.3114	0.13787	37.8752	0.14436	27.4474	0.13795	30.2414	0.14436	23.2175	0.14448	16.3048
0.14557	23.5694	0.139	38.1592	0.14549	27.7306	0.13904	30.5333	0.14545	23.4608	0.14561	16.4951
0.14666	23.8384	0.14012	38.4386	0.14662	28.0138	0.14016	30.8254	0.14654	23.705	0.14673	16.6875
0.14778	24.1074	0.14121	38.7168	0.14771	28.2975	0.14129	31.1173	0.14767	23.9502	0.14782	16.8712
0.14891	24.3676	0.14234	38.9914	0.14883	28.5819	0.14242	31.4093	0.14879	24.1963	0.14895	17.0593
0.15	24.6322	0.14343	39.265	0.14992	28.8669	0.14355	31.7016	0.14988	24.4435	0.15004	17.2539
0.15113	24.9012	0.14456	39.5394	0.15105	29.1525	0.14463	31.9936	0.15101	24.6916	0.15113	17.4485
0.15222	25.1614	0.14565	39.8142	0.15218	29.4381	0.14576	32.285	0.15214	24.9405	0.15226	17.6213
0.1533	25.4041	0.14677	40.0879	0.15327	29.7241	0.14689	32.5767	0.15323	25.1903	0.15334	17.805
0.15439	25.6578	0.14786	40.361	0.15439	30.0107	0.14798	32.8688	0.15435	25.4411	0.15447	18.0193
0.15552	25.9311	0.14899	40.6354	0.15548	30.2977	0.14911	33.1602	0.15544	25.6928	0.15556	18.2139
0.15661	26.187	0.15008	40.9096	0.15661	30.5849	0.15019	33.4511	0.15657	25.9453	0.15669	18.3976
0.15774	26.4188	0.15124	41.1818	0.1577	30.8693	0.15132	33.7425	0.15766	26.1988	0.15781	18.5966
0.15886	26.6878	0.15233	41.4537	0.15883	31.1511	0.15245	34.0336	0.15879	26.4532	0.1589	18.8043
0.15999	26.9677	0.15346	41.7265	0.15991	31.4325	0.15354	34.3242	0.15991	26.7084	0.16003	19.0034
0.16112	27.2082	0.15459	41.9985	0.16104	31.7134	0.15467	34.6146	0.161	26.9644	0.16112	19.198
0.16221	27.4379	0.15572	42.2689	0.16221	31.9918	0.15575	34.9048	0.16213	27.2213	0.16225	19.4014
0.16334	27.7068	0.15684	42.5394	0.1633	32.2684	0.15684	35.1942	0.16322	27.4789	0.16334	19.6091
0.16446	27.978	0.15793	42.8091	0.16442	32.5449	0.15793	35.484	0.16435	27.7373	0.16446	19.8125
0.16555	28.2032	0.15906	43.0784	0.16551	32.8212	0.15906	35.7754	0.16544	27.9966	0.16559	20.0071
0.16668	28.4241	0.16019	43.3482	0.1666	33.0965	0.16015	36.0663	0.16656	28.2568	0.16668	20.2127
0.16777	28.6865	0.16128	43.6172	0.16769	33.3723	0.16128	36.3559	0.16765	28.5178	0.16781	20.4379
0.1689	28.938	0.1624	43.8854	0.16882	33.6484	0.1624	36.6442	0.16878	28.7797	0.1689	20.6456
0.17002	29.1676	0.16349	44.1539	0.16995	33.9246	0.16353	36.9325	0.16991	29.0424	0.17002	20.8424
0.17111	29.3994	0.16462	44.4239	0.17107	34.2009	0.16462	37.2196	0.17103	29.3054	0.17115	21.048
0.17224	29.6553	0.16575	44.6945	0.17216	34.4776	0.16575	37.5062	0.17216	29.5693	0.17224	21.2864
0.17333	29.8849	0.16684	44.9624	0.17329	34.7546	0.16684	37.7933	0.17329	29.8342	0.17337	21.4919
0.17442	30.1036	0.16796	45.2289	0.17442	35.0321	0.16792	38.0796	0.17438	30.0997	0.17449	21.6909
0.17551	30.3288	0.16905	45.4941	0.17554	35.3098	0.16901	38.365	0.17551	30.3659	0.17562	21.9184
0.17659	30.5737	0.17014	45.7537	0.17667	35.5877	0.17014	38.6506	0.17659	30.6331	0.17675	22.1523
0.17772	30.788	0.17123	46.0101	0.17776	35.8657	0.17127	38.9362	0.17768	30.901	0.17784	22.3492
0.17881	31.0111	0.17236	46.265	0.17889	36.1438	0.17236	39.2207	0.17881	31.1695	0.17897	22.5591
0.17994	31.2429	0.17344	46.5187	0.18002	36.4222	0.17348	39.5048	0.1799	31.4388	0.18009	22.7953
0.18107	31.4791	0.17457	46.7713	0.1811	36.7007	0.17457	39.7893	0.18103	31.709	0.18118	23.0205
0.18215	31.6956	0.1757	47.0249	0.18223	36.9794	0.1757	40.0735	0.18212	31.9797	0.18231	23.2151
0.18328	31.9121	0.17683	47.2787	0.18336	37.2573	0.17683	40.3564	0.18324	32.2509	0.18344	23.4404
0.18437	32.1417	0.17792	47.5298	0.18449	37.5335	0.17792	40.6385	0.18433	32.5229	0.18456	23.6809
0.1855	32.3669	0.17904	47.7791	0.18558	37.8094	0.17904	40.9205	0.18546	32.7957	0.18565	23.8909
0.18659	32.5681	0.18013	48.0284	0.18666	38.0851	0.18013	41.202	0.18655	33.069	0.18678	24.0855
0.18771	32.7737	0.18122	48.2757	0.18779	38.3608	0.18126	41.4838	0.18768	33.343	0.18787	24.3151
0.18884	33.012	0.18231	48.5209	0.18888	38.6367	0.18235	41.7698	0.1888	33.6178	0.189	24.5578
0.18993	33.2307	0.18344	48.7646	0.19001	38.9127	0.18348	42.0566	0.18989	33.8935	0.19009	24.7547
0.19106	33.421	0.18456	49.0071	0.19114	39.1882	0.18456	42.3425	0.19102	34.1696	0.19117	24.9558
0.19215	33.6353	0.18565	49.2473	0.19222	39.4631	0.18569	42.6278	0.19211	34.4465	0.19226	25.1811
0.19327	33.8714	0.18678	49.4879	0.19335	39.7362	0.18678	42.9108	0.19323	34.7242	0.19339	25.4063
0.19436	34.0748	0.18787	49.7282	0.19444	40.0074	0.18791	43.1864	0.19432	35.0023	0.19448	25.6141
0.19549	34.2476	0.189	49.968	0.19553	40.278	0.18907	43.4624	0.19545	35.2804	0.19557	25.8284
0.19658	34.4575	0.19012	50.2072	0.19662	40.5483	0.19016	43.7384	0.19658	35.5589	0.19666	26.0558
0.19771	34.6849	0.19121	50.4458	0.19775	40.8187	0.19129	44.0113	0.19767	35.8381	0.19778	26.2745
0.19887	34.8796	0.19234	50.6835	0.19883	41.0891	0.19238	44.2839	0.19879	36.1177	0.19891	26.4822
0.19996	35.0545	0.19343	50.9204	0.19996	41.3586	0.19351	44.5545	0.19988	36.3976	0.2	26.7031
0.20109	35.2732	0.19456	51.1566	0.20109	41.6257	0.19463	44.8203	0.20101	36.6782	0.20113	26.9261
0.20218	35.4897	0.19565	51.392	0.20222	41.8925	0.19576	45.0859	0.2021	36.9595	0.20222	27.1514
0.20327	35.6581	0.19677	51.6271	0.2033	42.1589	0.19685	45.3522	0.20323	37.2413	0.20334	27.3723
0.20435	35.8155	0.1979	51.8603	0.20443	42.4251	0.19798	45.6183	0.20435	37.5236	0.20447	27.5822
0.20548	35.9861	0.19899	52.0898	0.20552	42.6913	0.19911	45.8835	0.20544	37.8065	0.20556	27.8009
0.20661	36.1588	0.20012	52.3159	0.20661	42.9572	0.20019	46.1491	0.20657	38.0899	0.20669	28.0392
0.2077	36.3338	0.20121	52.5394	0.2077	43.2228	0.20132	46.4144	0.20766	38.3737	0.20778	28.2535
0.20883	36.4978	0.20233	52.7604	0.20883	43.4884	0.20245	46.6785	0.20879	38.6578	0.2089	28.4547
0.20991	36.6859	0.20342	52.9792	0.20995	43.754	0.20358	46.942	0.20988	38.9425	0.21003	28.6865
0.21104	36.8805	0.20455	53.1981	0.21104	44.0189	0.20467	47.2056	0.21104	39.2275	0.21112	28.9227
0.21221	37.0576	0.20564	53.4175	0.21217	44.2821	0.20579	47.4685	0.21213	39.5123	0.21225	29.1283
0.2133	37.2347	0.20677	53.6343	0.21326	44.5433	0.20688	47.73	0.21326	39.7974	0.21334	29.3295
0.21442	37.4163	0.20789	53.8461	0.21439	44.8024	0.20801	47.9877	0.21439	40.0829	0.21446	29.5613
0.21551	37.5868	0.20902	54.0519	0.21551	45.0609	0.2091	48.2427	0.21547	40.3676	0.21555	29.7865
0.2166	37.7596	0.21015	54.2569	0.2166	45.3191	0.21019	48.4962	0.2166	40.6521	0.21668	29.9811
0.21769	37.917	0.21128	54.4605	0.21773	45.5763	0.21128	48.7484	0.21773	40.9365	0.21781	30.1911
0.21882	38.0767	0.21236	54.6621	0.21882	45.8321	0.2124	49.0002	0.21882	41.2211	0.2189	30.425
0.21995	38.256	0.21349	54.8621	0.21995	46.0862	0.21349	49.2516	0.21991	41.5061	0.22002	30.6481
0.22103	38.4309	0.21458	55.0618	0.22103	46.3374	0.21458	49.5025	0.221	41.7916	0.22111	30.8427
0.22216	38.5796	0.21567	55.2605	0.22216	46.5859	0.21567	49.7535	0.22212	42.0776	0.22224	31.0526
0.22325	38.7327	0.2168	55.4586	0.22325	46.8319	0.2168	50.0038	0.22321	42.3639	0.22333	31.2844
0.22438	38.9142	0.21788	55.6565	0.22438	47.0766	0.21792	50.2529	0.22434	42.6507	0.22446	31.5031
0.22551	39.0804	0.21901	55.8526	0.22547	47.3187	0.21901	50.5012	0.22547	42.9379	0.22558	31.6978
0.22659	39.2116	0.22014	56.0476	0.22659	47.5596	0.22014	50.7493	0.22656	43.2254	0.22667	31.8968
0.22772	39.3713	0.22127	56.242	0.22776	47.7995	0.22123	50.9962	0.22768	43.5133	0.2278	32.1198
0.22881	39.5571	0.2224	56.4356	0.22885	48.0385	0.2224	51.2416	0.22877	43.8016	0.22889	32.3319
0.22994	39.7037	0.22348	56.6303	0.22998	48.2774	0.22348	51.4865	0.2299	44.0902	0.23002	32.5244
0.23103	39.8305	0.22461	56.8257	0.23107	48.5155	0.22461	51.7311	0.23099	44.3791	0.23114	32.7212
0.23215	39.9967	0.22574	57.0211	0.23215	48.7513	0.22574	51.9753	0.23212	44.6674	0.23223	32.9333
0.23328	40.1629	0.22683	57.2162	0.23324	48.9835	0.22683	52.2192	0.23324	44.9554	0.23336	33.1542
0.23437	40.2963	0.22795	57.4082	0.23437	49.214	0.22795	52.4627	0.23433	45.2437	0.23445	33.3466
0.2355	40.4428	0.22904	57.5959	0.2355	49.4436	0.22908	52.7054	0.23546	45.5325	0.23558	33.5391
0.23659	40.6003	0.23017	57.7844	0.23659	49.6728	0.23017	52.9475	0.23655	45.8214	0.23666	33.749
0.23771	40.7468	0.2313	57.9728	0.23771	49.9021	0.23126	53.1896	0.23768	46.1105	0.23779	33.9589
0.23884	40.8845	0.23239	58.1561	0.2388	50.1312	0.23235	53.4303	0.2388	46.4	0.23888	34.147
0.23993	41.0311	0.23351	58.3361	0.23997	50.3592	0.23348	53.6681	0.23989	46.6899	0.24001	34.3263
0.24106	41.1732	0.2346	58.5154	0.24106	50.5868	0.23456	53.9054	0.24102	46.9799	0.24117	34.5428
0.24215	41.311	0.23573	58.6903	0.24219	50.8144	0.23569	54.1389	0.24211	47.2699	0.24226	34.7746
0.24327	41.4553	0.23686	58.8642	0.24331	51.0411	0.23678	54.3699	0.24323	47.5603	0.24339	34.9561
0.2444	41.5974	0.23795	59.0388	0.24444	51.2669	0.23791	54.6004	0.24436	47.8511	0.24448	35.131
0.24549	41.7199	0.23907	59.2118	0.24553	51.4909	0.23904	54.83	0.24545	48.1412	0.24557	35.3541
0.24662	41.862	0.24016	59.386	0.24662	51.7112	0.24016	55.0594	0.24658	48.431	0.24666	35.564
0.24771	42.0085	0.24125	59.5569	0.24774	51.9291	0.24129	55.2899	0.24767	48.7212	0.24778	35.7127
0.24883	42.1354	0.24234	59.7231	0.24887	52.1467	0.24242	55.5198	0.24879	49.0106	0.24891	35.8942
0.24992	42.2491	0.24347	59.8888	0.25	52.364	0.24355	55.7489	0.24988	49.2996	0.25004	36.1523
0.25105	42.3934	0.24456	60.0548	0.25109	52.5803	0.24463	55.9774	0.25101	49.5888	0.25113	36.3666
0.25218	42.5399	0.24568	60.2187	0.25222	52.7931	0.24576	56.2051	0.2521	49.8779	0.25226	36.5044
0.25327	42.6559	0.24681	60.3786	0.25334	53.0068	0.24689	56.4322	0.25323	50.167	0.25338	36.7121
0.25439	42.7739	0.24794	60.5366	0.25447	53.22	0.24798	56.6588	0.25432	50.4564	0.25451	36.9811
0.25548	42.9205	0.24903	60.6976	0.25556	53.4323	0.24911	56.8843	0.25544	50.7461	0.25564	37.167
0.25661	43.0495	0.25016	60.8603	0.25669	53.6444	0.25019	57.1091	0.25661	51.0356	0.25673	37.3069
0.25774	43.1479	0.25124	61.028	0.25778	53.8537	0.25132	57.3336	0.2577	51.3247	0.25785	37.5431
0.25883	43.2703	0.25233	61.1973	0.25886	54.0615	0.25245	57.5578	0.25883	51.614	0.25898	37.8077
0.25995	43.4256	0.25342	61.3671	0.25995	54.2689	0.25354	57.7811	0.25991	51.9033	0.26007	37.9673
0.26104	43.5415	0.25455	61.5392	0.26108	54.4759	0.25467	58.0036	0.26104	52.1927	0.2612	38.1073
0.26217	43.6377	0.25564	61.7102	0.26217	54.682	0.25575	58.2257	0.26217	52.4823	0.26232	38.3697
0.26326	43.7624	0.2568	61.8789	0.2633	54.887	0.25684	58.4474	0.2633	52.772	0.26345	38.6277
0.26439	43.9089	0.25789	62.0461	0.26442	55.09	0.25793	58.6684	0.26439	53.0616	0.26454	38.748
0.26547	44.0117	0.25902	62.2115	0.26551	55.2924	0.25902	58.8882	0.26551	53.3509	0.26567	38.9033
0.2666	44.1144	0.26015	62.3742	0.26664	55.4943	0.26015	59.1065	0.26664	53.6401	0.26676	39.1941
0.26769	44.2347	0.26128	62.5297	0.26773	55.6956	0.26128	59.3238	0.26773	53.9285	0.26788	39.415
0.26882	44.3594	0.26236	62.6814	0.26886	55.8964	0.26236	59.538	0.26886	54.2157	0.26897	39.5222
0.26998	44.4709	0.26349	62.8301	0.26998	56.0953	0.26349	59.751	0.26998	54.5034	0.27006	39.7124
0.27107	44.5802	0.26458	62.9707	0.27107	56.2945	0.26462	59.9637	0.27111	54.791	0.27115	39.9967
0.2722	44.6961	0.26567	63.1094	0.2722	56.4939	0.26575	60.1747	0.2722	55.0779	0.27228	40.1694
0.27329	44.8077	0.26676	63.2473	0.27329	56.6933	0.26687	60.3903	0.27329	55.3645	0.27337	40.2832
0.27438	44.9148	0.26788	63.3852	0.27438	56.8945	0.26796	60.6062	0.27442	55.6515	0.27446	40.5062
0.27547	45.0198	0.26897	63.5194	0.27547	57.0975	0.26909	60.8205	0.27551	55.9381	0.27554	40.7708
0.27659	45.1116	0.2701	63.6507	0.27659	57.3002	0.27022	61.036	0.27663	56.2247	0.27667	40.9151
0.27772	45.2166	0.27119	63.7791	0.27772	57.5018	0.27131	61.2516	0.27776	56.5112	0.27776	41.0551
0.27881	45.3303	0.27232	63.9055	0.27881	57.7038	0.27243	61.4679	0.27885	56.7973	0.27893	41.311
0.27994	45.444	0.27348	64.0315	0.27994	57.902	0.27356	61.6864	0.27998	57.0833	0.28002	41.5384
0.28103	45.5381	0.27457	64.1572	0.28103	58.094	0.27469	61.9042	0.28107	57.3695	0.28114	41.6893
0.28215	45.6365	0.2757	64.2815	0.28215	58.2849	0.27578	62.1213	0.28215	57.6558	0.28227	41.8839
0.28328	45.7392	0.27679	64.4043	0.28324	58.4755	0.27691	62.3379	0.28324	57.9419	0.2834	42.1266
0.28437	45.8442	0.27788	64.5255	0.28437	58.6646	0.27799	62.5543	0.28433	58.2275	0.28449	42.3213
0.2855	45.9492	0.27897	64.6473	0.28554	58.8531	0.27912	62.7695	0.28546	58.5128	0.28561	42.4787
0.28659	46.0476	0.28009	64.7703	0.28663	59.0398	0.28021	62.9835	0.28655	58.7973	0.2867	42.6865
0.28771	46.135	0.28122	64.8913	0.28775	59.2245	0.2813	63.1965	0.28768	59.08	0.28779	42.9008
0.28884	46.2335	0.28235	65.0126	0.28884	59.4085	0.28239	63.4074	0.2888	59.3612	0.28888	43.0626
0.28993	46.345	0.28344	65.1354	0.28997	59.5913	0.28351	63.6174	0.28989	59.6412	0.29001	43.2375
0.29106	46.439	0.28456	65.259	0.2911	59.7732	0.2846	63.8256	0.29102	59.9205	0.2911	43.4453
0.29215	46.5068	0.28565	65.3814	0.29222	59.9546	0.28569	64.0326	0.29211	60.1999	0.29222	43.653
0.29327	46.5987	0.28678	65.4993	0.29331	60.1346	0.28678	64.2423	0.29323	60.479	0.29339	43.8455
0.29436	46.7255	0.28787	65.6147	0.29444	60.3122	0.28791	64.4542	0.29432	60.7578	0.29448	44.0401
0.29549	46.802	0.289	65.729	0.29557	60.4896	0.28904	64.6665	0.29545	61.0368	0.29561	44.2391
0.29662	46.8523	0.29009	65.8429	0.29666	60.6683	0.29012	64.8785	0.29658	61.3158	0.2967	44.4337
0.29771	46.9573	0.29121	65.9565	0.29778	60.8461	0.29125	65.0896	0.29767	61.5933	0.29782	44.6196
0.29883	47.0776	0.2923	66.0694	0.29891	61.0158	0.29234	65.3005	0.29879	61.8695	0.29895	44.8055
0.29992	47.1454	0.29347	66.1814	0.30004	61.1778	0.29347	65.5106	0.29988	62.1459	0.30008	44.9913
0.30105	47.2022	0.29456	66.2898	0.30113	61.3391	0.2946	65.7193	0.30101	62.4218	0.30117	45.1969
0.30214	47.3072	0.29568	66.3938	0.30226	61.4992	0.29568	65.9267	0.3021	62.6973	0.30229	45.3937
0.30327	47.4165	0.29681	66.4925	0.30334	61.6591	0.29681	66.1341	0.30323	62.972	0.30342	45.5555
0.30439	47.4843	0.29794	66.591	0.30447	61.8203	0.2979	66.3414	0.30432	63.246	0.30451	45.7349
0.30548	47.5565	0.29903	66.6851	0.30556	61.9823	0.29903	66.5478	0.30544	63.5199	0.30564	45.9579
0.30661	47.6527	0.30016	66.7724	0.30665	62.1447	0.30016	66.7538	0.30657	63.7927	0.30677	46.146
0.3077	47.738	0.30124	66.8592	0.30774	62.3072	0.30124	66.96	0.3077	64.0645	0.30789	46.2969
0.30883	47.8145	0.30233	66.945	0.30886	62.469	0.30237	67.1654	0.30883	64.3329	0.30898	46.4915
0.30995	47.8976	0.30342	67.0305	0.30995	62.6292	0.30346	67.3699	0.30995	64.5951	0.31007	46.7167
0.31104	47.972	0.30455	67.1166	0.31108	62.7882	0.30459	67.5735	0.31108	64.8544	0.3112	46.8764
0.31217	48.0507	0.30564	67.2025	0.31221	62.9479	0.30568	67.7757	0.31217	65.1137	0.31233	47.0295
0.31326	48.1382	0.3068	67.2875	0.31334	63.1088	0.3068	67.9771	0.3133	65.372	0.31345	47.2372
0.31439	48.2191	0.30789	67.3731	0.31442	63.2686	0.30793	68.1787	0.31442	65.6303	0.31454	47.4537
0.31547	48.2869	0.30902	67.4582	0.31555	63.428	0.30902	68.3798	0.31551	65.8893	0.31567	47.6046
0.3166	48.3656	0.31015	67.5421	0.31668	63.5869	0.31015	68.5791	0.31664	66.1486	0.31676	47.762
0.31769	48.4465	0.31128	67.6282	0.31777	63.7432	0.31124	68.7778	0.31773	66.4077	0.31785	47.9676
0.31882	48.5187	0.31236	67.7178	0.3189	63.8984	0.31236	68.9779	0.31886	66.6667	0.31897	48.1622
0.31995	48.5821	0.31349	67.8087	0.32002	64.0528	0.31349	69.1779	0.31998	66.924	0.3201	48.3175
0.32107	48.6346	0.31458	67.8996	0.32115	64.2017	0.31458	69.3801	0.32107	67.1735	0.32119	48.4924
0.3222	48.7002	0.31567	67.9894	0.32224	64.343	0.31571	69.5829	0.3222	67.414	0.32232	48.6914
0.32333	48.7767	0.31676	68.0773	0.32337	64.4803	0.3168	69.7848	0.32329	67.6494	0.32341	48.8708
0.32442	48.8379	0.31788	68.1641	0.32446	64.6179	0.31792	69.9853	0.32438	67.8808	0.32449	49.0304
0.32554	48.8926	0.31897	68.2511	0.32558	64.7563	0.31901	70.1829	0.32547	68.1117	0.32558	49.1944
0.32663	48.9495	0.3201	68.3366	0.32667	64.8952	0.32014	70.3794	0.32659	68.3434	0.32671	49.3803
0.32772	49.0129	0.32123	68.4258	0.32776	65.0317	0.32127	70.5742	0.32768	68.5753	0.3278	49.5727
0.32881	49.0194	0.32232	68.5148	0.32885	65.1668	0.32236	70.7668	0.32881	68.8069	0.32893	49.7389
0.32994	48.9057	0.32344	68.6025	0.32998	65.3005	0.32348	70.9591	0.32994	69.0388	0.33005	49.9029
0.33103	48.9539	0.32453	68.6898	0.33107	65.4327	0.32457	71.1504	0.33107	69.2701	0.33118	50.1019
0.33215	49.0151	0.32566	68.7735	0.33215	65.5655	0.3257	71.3401	0.33215	69.4966	0.33227	50.3031
0.33324	49.0413	0.32679	68.8514	0.33324	65.6996	0.32683	71.5295	0.33328	69.7169	0.3334	50.4562
0.33441	49.0872	0.32788	68.9275	0.33437	65.8356	0.32792	71.7182	0.33437	69.9309	0.33449	50.618
0.3355	49.1703	0.329	68.9993	0.33546	65.9738	0.32904	71.9058	0.33546	70.1424	0.33558	50.817
0.33663	49.2403	0.33009	69.067	0.33659	66.1127	0.33013	72.0924	0.33655	70.353	0.33666	50.9898
0.33775	49.2819	0.33122	69.1344	0.33775	66.253	0.33126	72.2785	0.33768	70.5622	0.33779	51.121
0.33888	49.3344	0.33231	69.1999	0.33884	66.3922	0.33235	72.4635	0.33876	70.7704	0.33888	51.2915
0.33997	49.3934	0.33344	69.2639	0.33997	66.5294	0.33348	72.6473	0.33993	70.9786	0.34005	51.5015
0.3411	49.4415	0.33456	69.327	0.3411	66.6663	0.33456	72.8307	0.34102	71.1867	0.34114	51.672
0.34219	49.4874	0.33565	69.3854	0.34222	66.8023	0.33569	73.0135	0.34215	71.3944	0.34226	51.8142
0.34327	49.5355	0.33678	69.4411	0.34331	66.9384	0.33678	73.1949	0.34327	71.6019	0.34339	51.9935
0.34436	49.5618	0.33787	69.4956	0.34444	67.0766	0.33795	73.3758	0.3444	71.8097	0.34452	52.1794
0.34549	49.6121	0.339	69.5484	0.34557	67.2184	0.33904	73.5564	0.34549	72.0164	0.34561	52.3368
0.34658	49.6733	0.34012	69.598	0.3467	67.3608	0.34016	73.7365	0.34662	72.2204	0.34673	52.4855
0.34774	49.7236	0.34121	69.6491	0.34778	67.5022	0.34129	73.9179	0.34771	72.424	0.34782	52.6649
0.34883	49.7433	0.34234	69.6996	0.34887	67.642	0.34242	74.099	0.34879	72.6275	0.34891	52.8398
0.34996	49.7892	0.34343	69.7494	0.35	67.7792	0.34351	74.2792	0.34992	72.8306	0.35	52.9929
0.35109	49.8439	0.34456	69.8023	0.35113	67.9138	0.34463	74.4587	0.35101	73.0331	0.35113	53.1438
0.35218	49.8898	0.34568	69.8597	0.35225	68.047	0.34572	74.6346	0.35214	73.2345	0.35222	53.3143
0.3533	49.9248	0.34677	69.9178	0.35334	68.1796	0.34681	74.8089	0.35327	73.4344	0.35334	53.4783
0.35439	49.9554	0.3479	69.9785	0.35443	68.3117	0.3479	74.9757	0.35439	73.6333	0.35447	53.6402
0.35552	49.9926	0.34903	70.0371	0.35556	68.4436	0.34903	75.137	0.35552	73.8291	0.35556	53.7823
0.35665	50.0472	0.35016	70.0925	0.35669	68.5754	0.35012	75.2976	0.35661	74.0229	0.35669	53.9354
0.35778	50.0888	0.35124	70.1463	0.35781	68.7084	0.35128	75.4565	0.35774	74.2164	0.35778	54.1147
0.35886	50.1063	0.35237	70.1982	0.3589	68.8437	0.35237	75.614	0.35886	74.4088	0.3589	54.2722
0.35999	50.1325	0.35346	70.2444	0.35999	68.9787	0.3535	75.7699	0.35999	74.6005	0.36003	54.4056
0.36108	50.1916	0.35455	70.2783	0.36112	69.1099	0.35463	75.9233	0.36108	74.7905	0.36112	54.5652
0.36217	50.2244	0.35564	70.3101	0.36225	69.238	0.35572	76.0752	0.36221	74.9791	0.36225	54.7576
0.3633	50.2309	0.35673	70.3399	0.36334	69.3658	0.35684	76.226	0.3633	75.1657	0.36334	54.8998
0.36439	50.2572	0.35785	70.3721	0.36446	69.4951	0.35793	76.376	0.36439	75.3498	0.36446	55.0179
0.36551	50.3097	0.35898	70.4021	0.36555	69.6242	0.35906	76.5235	0.36547	75.5313	0.36555	55.1884
0.36664	50.3534	0.36011	70.4232	0.36664	69.7527	0.36019	76.6701	0.3666	75.7124	0.36668	55.3634
0.36777	50.3731	0.36124	70.4403	0.36773	69.8807	0.36131	76.8177	0.36769	75.8932	0.36781	55.4858
0.3689	50.4059	0.36236	70.4496	0.36882	70.0079	0.3624	76.9639	0.36882	76.0742	0.3689	55.6149
0.36998	50.4518	0.36349	70.4574	0.36995	70.1365	0.36353	77.1097	0.36995	76.2548	0.37002	55.8007
0.37111	50.4846	0.36462	70.4631	0.37107	70.2632	0.36466	77.2561	0.37103	76.4347	0.37111	55.9582
0.37224	50.5087	0.36571	70.4652	0.37216	70.3883	0.36579	77.4024	0.37216	76.6122	0.37224	56.0653
0.37333	50.5218	0.36684	70.4659	0.37329	70.5119	0.36687	77.5475	0.37325	76.7883	0.37333	56.214
0.37446	50.524	0.36796	70.4668	0.37442	70.6351	0.368	77.6909	0.37434	76.9644	0.37446	56.3977
0.37554	50.5393	0.36905	70.4671	0.37554	70.757	0.36909	77.8336	0.37543	77.1403	0.37554	56.5093
0.37667	50.5633	0.37018	70.4675	0.37667	70.868	0.37018	77.9755	0.37656	77.3151	0.37667	56.5508
0.3778	50.5568	0.37127	70.4692	0.37776	70.9713	0.37127	78.1162	0.37764	77.4878	0.37784	56.7105
0.37889	50.4059	0.37239	70.4695	0.37889	71.074	0.37239	78.2546	0.37881	77.657	0.37893	56.8766
0.38002	50.395	0.37352	70.47	0.38002	71.1758	0.37348	78.391	0.3799	77.8237	0.38005	57.0144
0.3811	50.4278	0.37461	70.4703	0.3811	71.2771	0.37461	78.5272	0.38103	77.9897	0.38114	57.1566
0.38219	50.4015	0.37574	70.473	0.38223	71.3828	0.37574	78.6631	0.38215	78.1547	0.38223	57.3009
0.38328	50.3906	0.37683	70.482	0.38332	71.488	0.37687	78.7971	0.38328	78.3179	0.38332	57.4321
0.38437	50.4256	0.37792	70.4883	0.38445	71.5907	0.37795	78.9292	0.38437	78.4809	0.38445	57.5611
0.3855	50.4431	0.379	70.4912	0.38558	71.6935	0.37908	79.061	0.3855	78.6426	0.38558	57.6989
0.38659	50.4474	0.38013	70.4921	0.38666	71.7964	0.38017	79.1922	0.38659	78.7986	0.38666	57.8345
0.38771	50.454	0.38122	70.4945	0.38779	71.8988	0.38126	79.3223	0.38767	78.9502	0.38779	57.981
0.38884	50.4518	0.38235	70.4993	0.38888	72.0015	0.38235	79.4512	0.38876	79.094	0.38888	58.1187
0.38993	50.4562	0.38348	70.5052	0.39001	72.1048	0.38348	79.5796	0.38989	79.2334	0.39001	58.2434
0.39106	50.4562	0.3846	70.5107	0.39114	72.2054	0.38456	79.7076	0.39102	79.3725	0.39117	58.379
0.39215	50.3578	0.38573	70.5159	0.39222	72.3083	0.38569	79.835	0.39211	79.5099	0.39226	58.5364
0.39327	50.2922	0.38682	70.5194	0.39335	72.4159	0.38678	79.9617	0.39323	79.6461	0.39339	58.6654
0.39436	50.1675	0.38795	70.5219	0.39444	72.5228	0.38791	80.0871	0.39432	79.7809	0.39448	58.7748
0.39549	50.1566	0.38907	70.5242	0.39553	72.6287	0.38907	80.2119	0.39545	79.909	0.39557	58.9169
0.39658	50.1172	0.39016	70.5272	0.39662	72.7349	0.39016	80.3355	0.39654	80.0232	0.39666	59.0569
0.39771	50.0844	0.39129	70.5305	0.39771	72.8408	0.39129	80.4575	0.39767	80.129	0.39778	59.1553
0.39887	50.0822	0.39238	70.534	0.39883	72.9472	0.39238	80.5781	0.39883	80.2314	0.39891	59.2756
0.39996	50.1019	0.39351	70.5381	0.39992	73.0534	0.39347	80.698	0.39992	80.3312	0.4	59.4308
0.40109	50.1194	0.39463	70.5415	0.40105	73.1555	0.39456	80.8173	0.40105	80.4293	0.40113	59.562
0.40218	50.0997	0.39572	70.5429	0.40214	73.2554	0.39565	80.9359	0.40214	80.5277	0.40222	59.6604
0.40327	50.021	0.39685	70.544	0.40327	73.355	0.39677	81.0545	0.40323	80.6255	0.40334	59.7851
0.40435	49.9467	0.39794	70.5454	0.40439	73.4546	0.3979	81.1748	0.40432	80.7209	0.40447	59.9338
0.40548	49.9335	0.39903	70.5493	0.40548	73.5543	0.39903	81.2943	0.40544	80.8162	0.40556	60.0388
0.40661	49.9051	0.40012	70.5529	0.40661	73.653	0.40016	81.413	0.40657	80.9113	0.40669	60.1416
0.4077	49.7017	0.40121	70.5561	0.4077	73.7482	0.40128	81.5328	0.40766	81.0054	0.40778	60.2706
0.40883	49.5662	0.40233	70.5604	0.40883	73.8426	0.40241	81.6514	0.40879	81.0998	0.4089	60.3952
0.40991	49.5946	0.40342	70.5651	0.40995	73.9368	0.40354	81.7687	0.40988	81.194	0.40999	60.4958
0.41104	49.5662	0.40455	70.5693	0.41104	74.0373	0.40463	81.8861	0.411	81.287	0.41112	60.5986
0.41221	49.459	0.40568	70.5743	0.41217	74.1427	0.40575	82.003	0.41217	81.3792	0.41229	60.7276
0.4133	49.4218	0.40677	70.5827	0.41326	74.2452	0.40688	82.1189	0.41326	81.4711	0.41337	60.8523
0.41442	49.4765	0.40789	70.5954	0.41439	74.3428	0.40797	82.2337	0.41439	81.5627	0.4145	60.9507
0.41551	49.4765	0.40898	70.613	0.41547	74.4393	0.4091	82.3479	0.41547	81.6533	0.41559	61.0469
0.4166	49.3956	0.41011	70.631	0.4166	74.5342	0.41023	82.4617	0.41656	81.7427	0.41668	61.1606
0.41769	49.3584	0.4112	70.6515	0.41773	74.6286	0.41135	82.5746	0.41765	81.8316	0.41777	61.2568
0.41882	49.3868	0.41233	70.6768	0.41882	74.7232	0.41244	82.6863	0.41878	81.9199	0.4189	61.3355
0.41995	49.3847	0.41341	70.6995	0.41995	74.8149	0.41357	82.7963	0.41991	82.0077	0.41998	61.4296
0.42103	49.3147	0.41454	70.7172	0.42103	74.9042	0.41466	82.9056	0.421	82.0952	0.42111	61.5345
0.42216	49.2381	0.41571	70.7197	0.42216	74.9936	0.41579	83.0145	0.42212	82.1822	0.42228	61.6351
0.42325	49.2206	0.4168	70.7143	0.42325	75.0819	0.41687	83.1227	0.42321	82.2687	0.42337	61.7379
0.42438	49.1594	0.41792	70.7032	0.42438	75.1652	0.41796	83.2308	0.42434	82.3559	0.42449	61.8341
0.42551	49.131	0.41901	70.689	0.42547	75.2412	0.41905	83.3384	0.42547	82.4436	0.42558	61.9216
0.42659	49.1157	0.4201	70.6732	0.42659	75.3139	0.42018	83.4452	0.42656	82.5299	0.42671	62.0156
0.42772	49.0894	0.42119	70.6565	0.42776	75.3856	0.42127	83.5495	0.42768	82.6155	0.42784	62.0725
0.42881	49.061	0.42232	70.6397	0.42885	75.4556	0.4224	83.6518	0.42877	82.7	0.42897	62.1009
0.42994	48.9954	0.42344	70.6214	0.42998	75.5258	0.42352	83.7536	0.4299	82.7819	0.43005	62.1884
0.43103	48.967	0.42453	70.6011	0.43107	75.593	0.42465	83.8558	0.43099	82.8622	0.43118	62.2846
0.43215	48.9342	0.42566	70.5802	0.43215	75.657	0.42574	83.9567	0.43212	82.9413	0.43231	62.3765
0.43328	48.8729	0.42675	70.5608	0.43324	75.7236	0.42687	84.064	0.4332	83.0199	0.4334	62.4574
0.43437	48.8292	0.42788	70.5442	0.43437	75.7948	0.42799	84.1749	0.43433	83.0983	0.43453	62.5295
0.4355	48.8226	0.42897	70.528	0.4355	75.8692	0.42908	84.2849	0.43546	83.1768	0.43565	62.6126
0.43659	48.792	0.43009	70.5108	0.43659	75.9433	0.43021	84.3958	0.43659	83.2549	0.43678	62.6936
0.43771	48.6761	0.43126	70.494	0.43771	76.0153	0.43134	84.5071	0.43771	83.332	0.43787	62.7592
0.43884	48.5821	0.43235	70.4799	0.4388	76.0845	0.43243	84.6183	0.43884	83.4081	0.439	62.8248
0.43993	48.5777	0.43348	70.4653	0.43993	76.1538	0.43355	84.7305	0.43997	83.4832	0.44009	62.91
0.44106	48.5143	0.43456	70.4489	0.4411	76.2165	0.43464	84.8427	0.44106	83.5572	0.44117	62.9691
0.44215	48.394	0.43569	70.4332	0.44219	76.2786	0.43573	84.9544	0.44219	83.6291	0.44226	63.0128
0.44327	48.3372	0.43682	70.4176	0.44331	76.3425	0.43682	85.0653	0.44331	83.6959	0.44339	63.0784
0.44436	48.3459	0.43795	70.406	0.4444	76.4035	0.43795	85.1769	0.4444	83.7607	0.44448	63.1178
0.44549	48.2978	0.43904	70.3985	0.44549	76.4619	0.43904	85.2879	0.44553	83.8261	0.44557	63.144
0.44662	48.1753	0.44016	70.389	0.44658	76.5197	0.44016	85.3976	0.44662	83.8898	0.44666	63.1834
0.44771	48.0113	0.44129	70.3819	0.44771	76.5744	0.44129	85.5068	0.44774	83.9507	0.44778	63.2468
0.44883	48.0179	0.44238	70.3788	0.44883	76.6275	0.44242	85.6152	0.44887	84.0111	0.44891	63.3015
0.44992	47.9895	0.44351	70.3763	0.44992	76.6776	0.44351	85.7226	0.44996	84.0699	0.45	63.343
0.45105	47.9042	0.44463	70.3728	0.45105	76.726	0.44463	85.8296	0.45109	84.1267	0.45113	63.3933
0.45214	47.8736	0.44576	70.3678	0.45214	76.7749	0.44572	85.9356	0.45218	84.1822	0.45222	63.448
0.45327	47.8845	0.44685	70.3618	0.45327	76.8218	0.44681	86.0405	0.45327	84.2366	0.45334	63.483
0.45435	47.8233	0.44798	70.3546	0.45435	76.8598	0.4479	86.1454	0.45435	84.2919	0.45443	63.5136
0.45548	47.7445	0.44907	70.3467	0.45552	76.8926	0.44903	86.25	0.45544	84.3482	0.4556	63.5486
0.45661	47.7227	0.45019	70.3371	0.45661	76.922	0.45016	86.3533	0.45657	84.4037	0.45669	63.5814
0.45774	47.7249	0.45128	70.3246	0.45774	76.9455	0.45124	86.456	0.45766	84.4583	0.45781	63.6033
0.45886	47.6746	0.45237	70.309	0.45886	76.9683	0.45237	86.5594	0.45879	84.5125	0.45894	63.6273
0.45999	47.598	0.45346	70.2892	0.45999	76.9916	0.45346	86.6613	0.45988	84.5674	0.46007	63.6426
0.46108	47.5827	0.45459	70.2659	0.46108	77.0158	0.45459	86.7608	0.461	84.6223	0.46116	63.647
0.46217	47.5609	0.45568	70.2393	0.46221	77.0418	0.45572	86.8603	0.46213	84.6764	0.46229	63.6536
0.4633	47.4996	0.45677	70.2074	0.4633	77.0692	0.4568	86.9603	0.46322	84.7306	0.46337	63.6426
0.46442	47.4143	0.45785	70.1709	0.46439	77.0973	0.45793	87.0585	0.46435	84.7851	0.46446	63.5923
0.46555	47.3662	0.45898	70.1317	0.46547	77.1234	0.45902	87.1552	0.46544	84.8418	0.46555	63.2293
0.46664	47.3597	0.46007	70.0888	0.4666	77.1461	0.46015	87.2515	0.46656	84.8966	0.46668	62.9603
0.46777	47.3028	0.46124	70.0454	0.46773	77.1681	0.46124	87.3466	0.46765	84.9454	0.46781	62.9538
0.46886	47.2416	0.46232	70.0037	0.46882	77.1899	0.46236	87.4396	0.46878	84.9917	0.4689	62.8882
0.46995	47.2066	0.46345	69.9615	0.46995	77.2105	0.46345	87.5305	0.46995	85.0374	0.47002	62.8729
0.47107	47.0994	0.46454	69.9204	0.47103	77.2305	0.46458	87.6203	0.47103	85.0819	0.47111	62.8554
0.47216	46.9945	0.46567	69.888	0.47216	77.2492	0.46567	87.7077	0.47216	85.1247	0.47224	62.7745
0.47329	46.9289	0.46676	69.8665	0.47325	77.2682	0.4668	87.7923	0.47325	85.1663	0.47333	62.7067
0.47442	46.8808	0.46788	69.8418	0.47438	77.2882	0.46796	87.8746	0.47434	85.2075	0.47446	62.6608
0.47554	46.8808	0.46901	69.8156	0.47551	77.3074	0.46905	87.9543	0.47543	85.2469	0.47558	62.558
0.47663	46.8479	0.4701	69.7903	0.47659	77.328	0.47018	88.0343	0.47656	85.2855	0.47667	62.4421
0.47776	46.7758	0.47123	69.7651	0.47772	77.3477	0.47127	88.1127	0.47768	85.3306	0.4778	62.3765
0.47885	46.7408	0.47232	69.7423	0.47881	77.3667	0.4724	88.1857	0.47877	85.3845	0.47889	62.2803
0.47994	46.7342	0.47344	69.7166	0.47994	77.3854	0.47352	88.2575	0.4799	85.443	0.48002	62.1009
0.48103	46.673	0.47453	69.6911	0.48103	77.4027	0.47465	88.3292	0.48099	85.5036	0.4811	61.961
0.48215	46.5768	0.47566	69.6576	0.48215	77.4172	0.47574	88.3998	0.48212	85.5631	0.48223	61.856
0.48324	46.5571	0.47675	69.6243	0.48328	77.4332	0.47687	88.4692	0.48324	85.6211	0.48336	61.6854
0.48441	46.5571	0.47788	69.5907	0.48437	77.4478	0.47799	88.5391	0.48433	85.6782	0.48445	61.4952
0.4855	46.4849	0.47897	69.554	0.4855	77.463	0.47908	88.6094	0.48546	85.7347	0.48558	61.3509
0.48663	46.4325	0.48009	69.5147	0.48659	77.477	0.48021	88.6769	0.48655	85.7903	0.48666	61.1759
0.48775	46.4434	0.48126	69.4752	0.48771	77.485	0.48134	88.7435	0.48768	85.8441	0.48779	60.9528
0.48888	46.4281	0.48235	69.4336	0.48884	77.5034	0.48246	88.8104	0.4888	85.8993	0.48892	60.7429
0.49001	46.3494	0.48348	69.391	0.48993	77.5292	0.48355	88.876	0.48989	85.9597	0.49001	60.557
0.4911	46.31	0.48456	69.3511	0.49106	77.5542	0.48468	88.94	0.49102	86.0235	0.49114	60.3121
0.49222	46.3166	0.48569	69.311	0.49215	77.5785	0.48577	89.004	0.49211	86.0854	0.49222	60.0431
0.49335	46.2794	0.48682	69.2686	0.49327	77.6011	0.4869	89.068	0.49323	86.1466	0.49335	59.8092
0.49444	46.2072	0.48795	69.2214	0.49436	77.623	0.48799	89.1308	0.49432	86.2061	0.49444	59.5555
0.49557	46.1832	0.48904	69.1696	0.49549	77.647	0.48907	89.1919	0.49545	86.265	0.49557	59.2362
0.49666	46.1744	0.49016	69.118	0.49658	77.6736	0.49016	89.2522	0.49658	86.323	0.4967	58.9344
0.49778	46.1241	0.49129	69.0692	0.49771	77.7	0.49129	89.3125	0.49767	86.3803	0.49778	58.6545
0.49891	46.0716	0.49238	69.0209	0.49887	77.7257	0.49238	89.3726	0.49879	86.4366	0.49891	58.3637
0.5	46.0498	0.49351	68.9714	0.49996	77.7512	0.49347	89.4318	0.49988	86.4924	0.5	58.0532
0.50113	46.017	0.49463	68.921	0.50109	77.776	0.49456	89.491	0.50101	86.5466	0.50113	57.7295
0.50222	45.9295	0.49576	68.8703	0.50218	77.7998	0.49568	89.5497	0.5021	86.6008	0.50222	57.3993
0.5033	45.8529	0.49685	68.8166	0.50327	77.8237	0.49681	89.6073	0.50323	86.6566	0.50334	57.08
0.50439	45.8027	0.49794	68.761	0.50435	77.8474	0.4979	89.664	0.50435	86.7121	0.50447	56.7651
0.50552	45.7261	0.49907	68.7067	0.50548	77.8713	0.49903	89.7196	0.50544	86.7669	0.50556	56.4284
0.50661	45.6321	0.50016	68.6523	0.50661	77.8954	0.50016	89.7758	0.50657	86.8208	0.50669	56.0894
0.50774	45.5883	0.50128	68.5938	0.5077	77.92	0.50124	89.8325	0.50766	86.873	0.50778	55.7701
0.50886	45.4768	0.50241	68.534	0.50883	77.9443	0.50237	89.8908	0.50879	86.9248	0.5089	55.4421
0.50999	45.3915	0.5035	68.473	0.50991	77.9674	0.50346	89.9516	0.50988	86.9772	0.50999	55.0966
0.51108	45.3391	0.50463	68.4083	0.51104	77.9901	0.50459	90.0088	0.511	87.0293	0.51112	54.7664
0.51221	45.2691	0.50572	68.3431	0.51213	78.0127	0.50568	90.0598	0.51209	87.0822	0.51221	54.4537
0.5133	45.21	0.5068	68.2782	0.5133	78.0379	0.5068	90.1101	0.51322	87.1362	0.51334	54.106
0.51439	45.1838	0.50789	68.2118	0.51439	78.0643	0.50793	90.1582	0.51439	87.1892	0.5145	53.7648
0.51547	45.1488	0.50902	68.1454	0.51551	78.0899	0.50902	90.2043	0.51547	87.2408	0.51559	53.4674
0.5166	45.0701	0.51011	68.0786	0.51664	78.1115	0.51015	90.25	0.5166	87.2904	0.51672	53.1547
0.51773	45.0198	0.51124	68.0115	0.51777	78.1306	0.51124	90.2941	0.51769	87.3385	0.51781	52.7939
0.51882	45.0132	0.51236	67.9423	0.5189	78.1514	0.51236	90.3307	0.51882	87.3866	0.51893	52.4615
0.51995	44.9782	0.51349	67.8731	0.51998	78.1749	0.51345	90.3628	0.51995	87.4356	0.52006	52.1881
0.52103	44.9039	0.51462	67.8018	0.52111	78.1975	0.51458	90.3927	0.52107	87.4858	0.52119	51.882
0.52216	44.8689	0.51571	67.7272	0.52224	78.2159	0.51567	90.4203	0.52216	87.5354	0.52228	51.5255
0.52325	44.8667	0.51684	67.6497	0.52333	78.2314	0.5168	90.4472	0.52329	87.5823	0.52341	51.2238
0.52438	44.812	0.51796	67.5708	0.52446	78.2473	0.51792	90.4753	0.52442	87.6273	0.52453	50.946
0.52551	44.7421	0.51905	67.4915	0.52554	78.2645	0.51905	90.5031	0.52551	87.6722	0.52562	50.6114
0.52659	44.718	0.52018	67.4118	0.52667	78.2866	0.52018	90.5302	0.52663	87.7161	0.52675	50.2747
0.52772	44.7027	0.52127	67.3308	0.5278	78.309	0.52131	90.5573	0.52776	87.7587	0.52788	49.9773
0.52881	44.6524	0.5224	67.25	0.52889	78.3306	0.5224	90.5837	0.52889	87.8013	0.529	49.682
0.52994	44.6065	0.52352	67.1679	0.53002	78.3504	0.52352	90.6091	0.52998	87.8289	0.53009	49.3628
0.53107	44.578	0.52461	67.0775	0.5311	78.3689	0.52461	90.635	0.5311	87.8412	0.53122	49.0588
0.53215	44.5387	0.52574	66.9815	0.53219	78.3881	0.5257	90.6606	0.53219	87.8487	0.53231	48.7876
0.53328	44.4075	0.52683	66.8877	0.53328	78.408	0.52679	90.6847	0.53332	87.852	0.53344	48.5034
0.53437	44.3484	0.52792	66.8026	0.53441	78.4275	0.52792	90.7087	0.53441	87.8556	0.53453	48.2256
0.5355	44.3244	0.529	66.7208	0.5355	78.4474	0.52904	90.7334	0.5355	87.8626	0.53561	47.9829
0.53659	44.2719	0.53009	66.6322	0.53663	78.4693	0.53013	90.7569	0.53659	87.8712	0.5367	47.7402
0.53771	44.226	0.53122	66.5272	0.53775	78.4949	0.53126	90.7793	0.53771	87.8785	0.53783	47.4734
0.5388	44.2063	0.53231	66.4184	0.53888	78.5231	0.53235	90.8026	0.5388	87.8828	0.53892	47.211
0.53993	44.1844	0.53344	66.3083	0.54001	78.5514	0.53348	90.8259	0.53993	87.8834	0.54005	46.9813
0.5411	44.1516	0.53456	66.1985	0.5411	78.5805	0.53456	90.8481	0.54106	87.8783	0.54117	46.7561
0.54219	44.0926	0.53565	66.087	0.54222	78.6101	0.53569	90.8704	0.54219	87.8705	0.5423	46.5309
0.54331	44.0466	0.53678	65.9581	0.54335	78.6417	0.53678	90.8926	0.54327	87.8655	0.54339	46.3056
0.5444	44.016	0.53787	65.809	0.54444	78.6758	0.53791	90.9119	0.5444	87.8615	0.54452	46.0673
0.54549	43.9964	0.539	65.6535	0.54557	78.7078	0.53907	90.9311	0.54553	87.8648	0.54565	45.8464
0.54658	43.9351	0.54009	65.4934	0.54666	78.7343	0.54016	90.9516	0.54662	87.869	0.54673	45.6386
0.54771	43.8651	0.54121	65.3316	0.54778	78.7544	0.54129	90.9708	0.54774	87.8673	0.54786	45.4222
0.54883	43.8477	0.54234	65.1696	0.54891	78.7742	0.54238	90.99	0.54887	87.8595	0.54899	45.1991
0.54996	43.8542	0.54343	65.0073	0.55	78.7928	0.54347	91.0101	0.55	87.844	0.55012	44.9979
0.55105	43.7777	0.54456	64.8452	0.55113	78.8094	0.54456	91.0316	0.55109	87.8286	0.55121	44.8033
0.55218	43.7033	0.54565	64.6824	0.55222	78.8177	0.54568	91.0539	0.55218	87.818	0.55233	44.5955
0.5533	43.7077	0.54677	64.5188	0.5533	78.8227	0.54681	91.0771	0.5533	87.8193	0.55342	44.3944
0.55443	43.6902	0.54786	64.3518	0.55439	78.8241	0.5479	91.1034	0.55439	87.8278	0.55455	44.2041
0.55556	43.6268	0.54899	64.1805	0.55548	78.8195	0.54903	91.1292	0.55552	87.8373	0.55564	44.0138
0.55665	43.594	0.55008	64.0071	0.55661	78.8115	0.55012	91.1542	0.55665	87.8477	0.55673	43.817
0.55778	43.5984	0.55121	63.83	0.5577	78.8032	0.55124	91.1805	0.55774	87.8591	0.55781	43.6246
0.5589	43.5568	0.55237	63.6497	0.55883	78.7945	0.55241	91.1979	0.55883	87.8697	0.55894	43.4475
0.55999	43.5021	0.55346	63.4674	0.55991	78.7862	0.5535	91.2126	0.55995	87.8802	0.56003	43.2594
0.56112	43.4868	0.55459	63.2841	0.56104	78.7785	0.55463	91.2274	0.56108	87.8921	0.56112	43.0648
0.56221	43.4409	0.55568	63.0993	0.56213	78.7731	0.55572	91.2412	0.56221	87.9021	0.56221	42.8723
0.56334	43.3753	0.55677	62.9153	0.56326	78.7679	0.5568	91.2538	0.5633	87.9094	0.56334	42.669
0.56446	43.3381	0.55785	62.7299	0.56442	78.7582	0.55789	91.2653	0.56439	87.911	0.56446	42.4634
0.56555	43.3359	0.55898	62.5404	0.56551	78.7484	0.55902	91.2644	0.56551	87.9067	0.56555	42.2753
0.56668	43.301	0.56011	62.3507	0.56664	78.746	0.56015	91.2533	0.56664	87.9022	0.56668	42.1048
0.56777	43.2397	0.5612	62.1596	0.56773	78.7464	0.56124	91.2411	0.56777	87.8968	0.56781	41.9298
0.5689	43.2157	0.56233	61.9667	0.56886	78.7495	0.56236	91.2266	0.56886	87.8905	0.5689	41.7658
0.57002	43.2069	0.56341	61.7765	0.56998	78.7571	0.56345	91.2117	0.56998	87.8833	0.57002	41.5909
0.57111	43.1566	0.56454	61.5936	0.57111	78.7582	0.56458	91.1968	0.57107	87.8738	0.57111	41.4181
0.57224	43.1041	0.56571	61.4121	0.5722	78.7567	0.56571	91.1765	0.57216	87.8637	0.57224	41.2563
0.57333	43.0823	0.5668	61.2286	0.57333	78.7548	0.5668	91.1474	0.57325	87.8539	0.57337	41.1032
0.57442	43.0538	0.56792	61.0457	0.57446	78.7503	0.56792	91.1185	0.57438	87.8428	0.57446	40.9501
0.57551	43.0101	0.56901	60.8671	0.57554	78.74	0.56901	91.0895	0.57551	87.8304	0.57558	40.7774
0.57663	42.9708	0.5701	60.6907	0.57667	78.725	0.57014	91.0586	0.57659	87.8178	0.57667	40.6199
0.57772	42.9205	0.57119	60.5109	0.5778	78.7109	0.57123	91.0278	0.57768	87.8044	0.5778	40.48
0.57885	42.8833	0.57232	60.3304	0.57893	78.6989	0.57236	90.9945	0.57877	87.7892	0.57893	40.3247
0.57998	42.8745	0.57344	60.1508	0.58002	78.6872	0.57348	90.9579	0.5799	87.7705	0.58002	40.1585
0.5811	42.728	0.57453	59.9698	0.58114	78.6755	0.57457	90.9205	0.58103	87.7509	0.58114	40.012
0.58219	42.4328	0.57566	59.7824	0.58223	78.6635	0.5757	90.8801	0.58212	87.7314	0.58227	39.8677
0.58332	42.4109	0.57675	59.5884	0.58336	78.6457	0.57679	90.8369	0.58324	87.7114	0.5834	39.7015
0.58441	42.3934	0.57788	59.3909	0.58445	78.6243	0.57792	90.7942	0.58433	87.6908	0.58453	39.5462
0.5855	42.2819	0.579	59.1938	0.58554	78.6023	0.57904	90.753	0.58546	87.671	0.58561	39.4128
0.58659	42.1835	0.58009	58.9988	0.58663	78.578	0.58013	90.7112	0.58659	87.6518	0.58674	39.2532
0.58771	42.2032	0.58122	58.805	0.58775	78.5516	0.58126	90.6674	0.58767	87.6301	0.58787	39.0935
0.58884	42.2054	0.58231	58.607	0.58884	78.5234	0.58235	90.6239	0.5888	87.6073	0.58896	38.9645
0.58993	42.096	0.58344	58.4076	0.58997	78.4952	0.58348	90.5845	0.58989	87.5818
0.59106	41.9932	0.58453	58.2116	0.5911	78.4669	0.58456	90.5471	0.59102	87.5521
0.59215	41.9867	0.58569	58.0183	0.59222	78.4359	0.58569	90.5082	0.59211	87.5206
0.59327	41.967	0.58678	57.8299	0.59331	78.4049	0.58682	90.4711	0.59323	87.4824
0.59436	41.8708	0.58791	57.6485	0.59444	78.3758	0.58791	90.4344	0.59432	87.4359
0.59549	41.7899	0.58904	57.4653	0.59557	78.3448	0.58904	90.3969	0.59545	87.3731
0.59658	41.7527	0.59016	57.2771	0.59666	78.3097	0.59012	90.3561	0.59654	87.3004
0.59771	41.6936	0.59125	57.0865	0.59778	78.2627	0.59125	90.311	0.59767	87.2246
0.59883	41.6324	0.59238	56.8935	0.59891	78.2139	0.59234	90.2666	0.59879	87.1468
0.59996	41.5887	0.59347	56.6971	0.60004	78.1723	0.59347	90.2183	0.59992	87.0717
0.60109	41.5165	0.59456	56.5346	0.60113	78.131	0.59456	90.1694	0.60105	86.999
0.60222	41.4225	0.59565	56.3647	0.60222	78.0868	0.59568	90.1187	0.60218	86.9244
0.6033	41.3722	0.59677	56.2022	0.60334	78.0429	0.59685	90.0648	0.60327	86.8515
0.60439	41.3306	0.59786	56.0442	0.60443	77.9996	0.59794	90.0107	0.60439	86.7805
0.60552	41.241	0.59899	55.8779	0.60556	77.9572	0.59907	89.9568	0.60548	86.7083
0.60665	41.1382	0.60012	55.7032	0.60669	77.9139	0.60016	89.9015	0.60657	86.6359
0.60778	41.0792	0.60121	55.5194	0.60778	77.8699	0.60128	89.8447	0.6077	86.5609
0.60886	41.0267	0.60233	55.3262	0.60886	77.8246	0.60241	89.7877	0.60879	86.4799
0.60999	40.9501	0.60342	55.1218	0.60999	77.7785	0.60354	89.7297	0.60991	86.3942
0.61112	40.8692	0.60455	54.9084	0.61112	77.7324	0.60463	89.6699	0.61104	86.3015
0.61221	40.7796	0.60568	54.6871	0.61225	77.6844	0.60575	89.6091	0.61217	86.2014
0.61334	40.6855	0.60677	54.4618	0.61334	77.635	0.60688	89.5467	0.6133	86.0996
0.61446	40.6155	0.60789	54.2203	0.61446	77.5863	0.60797	89.483	0.61439	85.9967
0.61559	40.5346	0.60898	53.9642	0.61555	77.5403	0.6091	89.4208	0.61551	85.8915
0.61668	40.41	0.61011	53.6966	0.61664	77.4944	0.61023	89.358	0.61664	85.7835
0.61777	40.2985	0.6112	53.4226	0.61773	77.4482	0.61135	89.2925	0.61773	85.6726
0.6189	40.2416	0.61233	53.1322	0.61886	77.4025	0.61244	89.227	0.61886	85.5562
0.62002	40.1869	0.61345	52.8179	0.61995	77.3553	0.61357	89.1623	0.61998	85.4376
0.62115	40.0579	0.61454	52.4802	0.62107	77.3059	0.61466	89.0949	0.62111	85.316
0.62224	39.9726	0.61567	52.1553	0.6222	77.257	0.61579	89.0239	0.6222	85.1921
0.62337	39.9486	0.61676	51.8296	0.62333	77.2051	0.61687	88.9545	0.62333	85.0738
0.62446	39.8895	0.61788	51.512	0.62442	77.1466	0.61796	88.8849	0.62442	84.9627
0.62558	39.7824	0.61901	51.26	0.62554	77.0858	0.61905	88.8121	0.62554	84.8514
0.62667	39.7146	0.6201	50.9962	0.62663	77.0196	0.62018	88.7396	0.62663	84.7394
0.62776	39.673	0.62123	50.7492	0.62772	76.9511	0.62127	88.6676	0.62772	84.6264
0.62885	39.5965	0.62232	50.6044	0.62881	76.8849	0.62236	88.5939	0.62881	84.5107
0.62998	39.509	0.62344	50.4706	0.62994	76.8193	0.62344	88.5186	0.62994	84.3932
0.63107	39.4653	0.62453	50.3207	0.63107	76.7514	0.62457	88.4428	0.63103	84.2739
0.63215	39.3997	0.62566	50.1544	0.63215	76.6817	0.6257	88.3655	0.63212	84.153
0.63324	39.3122	0.62675	49.9798	0.63328	76.6106	0.62679	88.2854	0.6332	84.0331
0.63437	39.2554	0.62788	49.8071	0.63437	76.5422	0.62792	88.2025	0.63433	83.9131
0.6355	39.2248	0.62897	49.6448	0.6355	76.4761	0.62904	88.1196	0.63542	83.7908
0.63659	39.1635	0.63013	49.4785	0.63663	76.4106	0.63013	88.038	0.63659	83.6645
0.63771	39.0782	0.63122	49.2864	0.63771	76.3449	0.63126	87.964	0.63767	83.5367
0.6388	38.9995	0.63235	49.0927	0.63884	76.2779	0.63235	87.8912	0.6388	83.4093
0.63997	38.7305	0.63348	48.9152	0.63993	76.209	0.63348	87.8177	0.63989	83.2806
0.64106	38.6277	0.6346	48.7252	0.64106	76.1386	0.63456	87.7439	0.64102	83.147
0.64219	38.5556	0.63569	48.4971	0.64215	76.0657	0.63569	87.6685	0.64211	83.0106
0.64331	38.4331	0.63682	48.2711	0.64327	75.9927	0.63682	87.5918	0.64323	82.8738
0.64444	38.3828	0.63791	48.0062	0.64436	75.9202	0.63791	87.5281	0.64432	82.7381
0.64553	38.3719	0.639	47.7367	0.64549	75.8445	0.63904	87.4737	0.64545	82.6021
0.64666	38.3085	0.64009	47.4146	0.64658	75.7648	0.64012	87.4185	0.64658	82.4643
0.64775	38.2122	0.64121	47.1426	0.64771	75.6836	0.64125	87.3643	0.64767	82.326
0.64883	38.1576	0.64234	46.8865	0.64887	75.6023	0.64234	87.3095	0.64879	82.19
0.64992	38.1226	0.64343	46.5804	0.64996	75.5195	0.64347	87.2531	0.64988	82.0549
0.65105	38.057	0.64456	46.2762	0.65109	75.4338	0.6446	87.2008	0.65101	81.921
0.65214	37.9914	0.64565	46.0035	0.65218	75.344	0.64568	87.1557	0.6521	81.7859
0.65327	37.9542	0.64677	45.605	0.65327	75.252	0.64681	87.1086	0.65323	81.6495
0.65439	37.9083	0.64786	45.1503	0.65435	75.156	0.6479	87.0606	0.65435	81.5104
0.65548	37.8383	0.64899	44.8711	0.65548	75.0584	0.64903	87.0135	0.65544	81.3705
0.65661	37.7858			0.65661	74.9593	0.65016	86.9639	0.65657	81.2289
0.6577	37.7705			0.6577	74.8621	0.65124	86.9145	0.65766	81.0864
0.65883	37.7202			0.65883	74.7712	0.65237	86.8664	0.65879	80.9438
0.65995	37.6306			0.65991	74.6839	0.65346	86.817	0.65988	80.8012
0.66104	37.5781			0.66104	74.5952	0.65459	86.7693	0.661	80.6582
0.66217	37.5912			0.66217	74.5091	0.65568	86.722	0.66209	80.5137
0.66326	37.5562			0.66326	74.4274	0.6568	86.6726	0.66322	80.3688
0.66439	37.4469			0.66439	74.354	0.65789	86.6214	0.66439	80.2237
0.66551	37.3944			0.66547	74.2909	0.65902	86.5694	0.66547	80.0772
0.6666	37.4294			0.6666	74.2325	0.66015	86.5155	0.6666	79.9257
0.66773	37.4031			0.66773	74.1792	0.66128	86.4596	0.66769	79.7703
0.66882	37.285			0.66882	74.1317	0.6624	86.4027	0.66882	79.6139
0.66995	37.2347			0.66995	74.0864	0.66353	86.3486	0.66995	79.4544
0.67103	37.2697			0.67103	74.0404	0.66462	86.2952	0.67107	79.2927
0.67216	37.2391			0.67216	73.9947	0.66575	86.2403	0.67216	79.1295
0.67329	37.1298			0.67325	73.9461	0.66684	86.1846	0.67329	78.9661
0.67438	37.0817			0.67438	73.8934	0.66792	86.1283	0.67442	78.8038
0.67551	37.1035			0.67551	73.8417	0.66905	86.0753	0.67551	78.6415
0.67659	37.0379			0.67659	73.7935	0.67014	86.0321	0.67663	78.4784
0.67772	36.9352			0.67772	73.7409	0.67127	85.9897	0.67776	78.3145
0.67885	36.9002			0.67881	73.6857	0.6724	85.9505	0.67885	78.1514
0.67994	36.8827			0.67994	73.6307	0.67352	85.9124	0.67998	77.9881
0.68107	36.8368			0.68103	73.5717	0.67461	85.875	0.68107	77.8246
0.68219	36.7908			0.68215	73.5098	0.67574	85.838	0.68215	77.6587
0.68332	36.7624			0.68324	73.4536	0.67683	85.7991	0.68324	77.4919
0.68445	36.7427			0.68437	73.3993	0.67792	85.7546	0.68437	77.3245
0.68554	36.6968			0.6855	73.3447	0.679	85.7074	0.68546	77.1587
0.68666	36.6465			0.68663	73.2913	0.68009	85.6592	0.68659	77.0078
0.68779	36.6312			0.68775	73.2397	0.68122	85.608	0.68771	76.8682
0.68888	36.6137			0.68888	73.1895	0.68235	85.5563	0.68884	76.7291
0.69001	36.5525			0.68997	73.1373	0.68348	85.5062	0.68993	76.5897
0.6911	36.5			0.6911	73.085	0.6846	85.4561	0.69106	76.4447
0.69222	36.5022			0.69219	73.0314	0.68573	85.4055	0.69215	76.2954
0.69335	36.4869			0.69327	72.9772	0.68686	85.3544	0.69323	76.1425
0.69444	36.4147			0.6944	72.9234	0.68795	85.3014	0.69432	75.9881
0.69557	36.3688			0.69549	72.8753	0.68907	85.2473	0.69545	75.8345
0.69666	36.3775			0.69662	72.8324	0.69016	85.1897	0.69658	75.683
0.69778	36.3578			0.69771	72.7906	0.69125	85.1278	0.69767	75.5348
0.69891	36.2901			0.69883	72.7502	0.69234	85.0628	0.69879	75.3889
0.7	36.2529			0.69992	72.71	0.69347	84.9968	0.69988	75.2433
0.70113	36.2616			0.70105	72.6703	0.6946	84.9316	0.70101	75.0985
0.70222	36.2398			0.70214	72.6308	0.69568	84.8647	0.7021	74.9538
0.7033	36.1698			0.70327	72.5908	0.69681	84.7938	0.70323	74.8109
0.70439	36.1326			0.70439	72.5516	0.6979	84.7208	0.70435	74.6705
0.70552	36.126			0.70548	72.512	0.69903	84.6458	0.70544	74.5348
0.70661	36.0998			0.70661	72.472	0.70012	84.5676	0.70657	74.4058
0.70774	36.0408			0.7077	72.4345	0.70128	84.4865	0.70766	74.2747
0.70886	36.0233			0.70883	72.403	0.70237	84.4031	0.70879	74.1435
0.70999	35.9686			0.70995	72.3825	0.7035	84.3196	0.70988	74.011
0.71108	35.892			0.71104	72.3628	0.70463	84.2356	0.711	73.8745
0.71221	35.8505			0.71217	72.342	0.70572	84.1518	0.71209	73.7383
0.7133	35.8286			0.71326	72.3213	0.70684	84.0689	0.71322	73.6019
0.71439	35.7936			0.71439	72.2983	0.70793	83.9849	0.71439	73.4644
0.71547	35.7477			0.71547	72.2719	0.70906	83.9012	0.71547	73.3236
0.7166	35.6843			0.7166	72.2446	0.71019	83.8177	0.7166	73.1712
0.71773	35.634			0.71773	72.216	0.71128	83.7328	0.71769	73.0122
0.71882	35.6209			0.71882	72.1866	0.7124	83.6469	0.71882	72.8521
0.71995	35.5684			0.71995	72.1574	0.71349	83.5611	0.71995	72.6919
0.72103	35.5181			0.72103	72.1273	0.71458	83.4748	0.72107	72.5354
0.72216	35.5137			0.72216	72.0948	0.71567	83.3869	0.72216	72.3836
0.72325	35.5094			0.72325	72.0611	0.7168	83.2947	0.72329	72.2307
0.72438	35.4569			0.72438	72.0261	0.71788	83.1971	0.72442	72.0775
0.72551	35.4088			0.72547	71.9899	0.71905	83.099	0.72551	71.924
0.72659	35.4044			0.72663	71.9513	0.72014	82.9978	0.72663	71.7701
0.72772	35.4131			0.72772	71.9071	0.72127	82.8927	0.72776	71.6179
0.72881	35.3629			0.72885	71.8607	0.7224	82.7874	0.72889	71.4606
0.72994	35.2907			0.72998	71.8124	0.72352	82.6814	0.72998	71.2976
0.73103	35.2732			0.73107	71.7605	0.72461	82.5738	0.7311	71.1344
0.73215	35.2754			0.73219	71.7061	0.72574	82.4634	0.73219	70.9712
0.73328	35.2229			0.73328	71.6505	0.72683	82.3475	0.73332	70.8069
0.73437	35.1551			0.73441	71.5926	0.72792	82.2298	0.73441	70.6385
0.7355	35.1398			0.73554	71.535	0.729	82.1125	0.7355	70.467
0.73659	35.1332			0.73666	71.4795	0.73013	81.994	0.73659	70.2956
0.73771	35.0829			0.73775	71.4236	0.73122	81.8702	0.73771	70.1225
0.7388	35.0326			0.73888	71.3717	0.73239	81.7434	0.7388	69.948
0.73993	35.0261			0.74001	71.3188	0.73348	81.6147	0.73989	69.7737
0.74102	34.9955			0.74114	71.2586	0.7346	81.4856	0.74098	69.5969
0.74215	34.9452			0.74222	71.1946	0.73573	81.3538	0.74211	69.4185
0.74331	34.9299			0.74335	71.1284	0.73686	81.2189	0.74323	69.2401
0.7444	34.9189			0.74444	71.0616	0.73799	81.0831	0.74432	69.0607
0.74553	34.8205			0.74553	70.9956	0.73907	80.9486	0.74545	68.8793
0.74662	34.7724			0.74662	70.9277	0.7402	80.8133	0.74654	68.6992
0.74774	34.779			0.74774	70.8588	0.74133	80.6769	0.74771	68.5186
0.74887	34.7352			0.74883	70.7884	0.74242	80.5384	0.74879	68.3355
0.75	34.6674			0.74996	70.7176	0.74355	80.3982	0.74992	68.1572
0.75109	34.604			0.75109	70.6459	0.74463	80.2572	0.75105	67.9858
0.75222	34.5975			0.75222	70.5715	0.74576	80.1139	0.75218	67.8299
0.75334	34.5581			0.7533	70.4946	0.74689	79.9687	0.75327	67.6834
0.75443	34.4947			0.75443	70.4147	0.74798	79.8234	0.75439	67.5378
0.75556	34.4684			0.75552	70.3335	0.74911	79.6788	0.75548	67.3936
0.75669	34.4641			0.75661	70.2471	0.75019	79.534	0.75657	67.247
0.75781	34.4291			0.7577	70.1557	0.75128	79.3884	0.75766	67.0978
0.7589	34.4138			0.75883	70.0658	0.75237	79.2422	0.75879	66.9478
0.76003	34.3678			0.75995	69.9761	0.7535	79.0966	0.75988	66.797
0.76112	34.335			0.76104	69.8865	0.75459	78.9509	0.761	66.6436
0.76225	34.311			0.76217	69.7989	0.75572	78.8044	0.76213	66.4895
0.76334	34.3088			0.76326	69.7109	0.75684	78.6616	0.76322	66.3352
0.76442	34.2585			0.76439	69.6253	0.75797	78.5217	0.76435	66.1837
0.76551	34.2148			0.76551	69.5374	0.7591	78.3824	0.76544	66.0377
0.76664	34.2017			0.7666	69.4497	0.76019	78.2418	0.76656	65.8958
0.76773	34.1863			0.76773	69.362	0.76131	78.0989	0.76769	65.7589
0.76886	34.1382			0.76882	69.2716	0.76244	77.9548	0.76878	65.6378
0.76998	34.1339			0.76995	69.1809	0.76353	77.8107	0.76991	65.5148
0.77111	34.1076			0.77103	69.0895	0.76466	77.6664	0.771	65.3928
0.7722	34.0683			0.77216	68.998	0.76575	77.5165	0.77212	65.2788
0.77333	33.9939			0.77329	68.9061	0.76687	77.3615	0.77321	65.1673
0.77446	33.9764			0.77438	68.8139	0.768	77.207	0.77434	65.0543
0.77558	33.9305			0.77551	68.7212	0.76909	77.055	0.77547	64.9388
0.77667	33.878			0.77659	68.6241	0.77022	76.904	0.77656	64.8217
0.7778	33.8824			0.77772	68.5234	0.77131	76.753	0.77768	64.7044
0.77889	33.8802			0.77881	68.4205	0.7724	76.6017	0.77877	64.5863
0.77998	33.8058			0.77994	68.3156	0.77348	76.4469	0.7799	64.4623
0.78107	33.7643			0.78103	68.2084	0.77457	76.2895	0.78099	64.342
0.78219	33.7774			0.78215	68.1011	0.7757	76.1339	0.78212	64.2165
0.78328	33.7534			0.78324	67.9923	0.77679	75.9795	0.78324	64.0979
0.78441	33.6987			0.78437	67.8816	0.77792	75.8266	0.78433	63.973
0.78554	33.6921			0.78554	67.7725	0.77904	75.6762	0.78546	63.8475
0.78663	33.6943			0.78663	67.6629	0.78013	75.5278	0.78655	63.721
0.78775	33.6506			0.78775	67.5493	0.78126	75.3799	0.78768	63.5857
0.78884	33.6178			0.78884	67.436	0.78235	75.2313	0.78876	63.4472
0.78993	33.6156			0.78993	67.3286	0.78348	75.0835	0.78989	63.3073
0.79102	33.5806			0.79102	67.2222	0.78456	74.9359	0.79098	63.1631
0.79215	33.5303			0.79215	67.1081	0.78569	74.7875	0.79211	63.0081
0.79323	33.5259			0.79327	66.9947	0.78682	74.6396	0.79327	62.8426
0.7944	33.5237			0.79436	66.884	0.78791	74.4917	0.7944	62.6689
0.79549	33.4888			0.79549	66.7726	0.78904	74.3434	0.79549	62.4994
0.79662	33.4625			0.79658	66.6603	0.79012	74.195	0.79662	62.3398
0.79771	33.4603			0.79771	66.5459	0.79125	74.0465	0.79771	62.1843
0.79883	33.4341			0.79887	66.4298	0.79234	73.8974	0.79879	62.0311
0.79992	33.34			0.8	66.3158	0.79347	73.7487	0.79988	61.8703
0.80105	33.3007			0.80109	66.2039	0.7946	73.6018	0.80101	61.6998
0.80218	33.2854			0.80222	66.0792	0.79568	73.4581	0.80214	61.5245
0.80327	33.2416			0.80334	65.9445	0.79681	73.3162	0.80323	61.3453
0.80439	33.2198			0.80443	65.8084	0.7979	73.173	0.80435	61.1602
0.80548	33.2154			0.80556	65.6704	0.79903	73.0329	0.80544	60.966
0.80661	33.1804			0.80669	65.5291	0.80012	72.8955	0.80657	60.7759
0.8077	33.1454			0.80778	65.3775	0.80124	72.7566	0.80766	60.6046
0.80883	33.1454			0.8089	65.2192	0.80233	72.6173	0.80879	60.4485
0.80991	33.1126			0.80999	65.0612	0.80346	72.4763	0.80988	60.2959
0.81104	33.0645			0.81108	64.9039	0.80463	72.3365	0.811	60.1425
0.81213	33.0558			0.81217	64.7472	0.80572	72.2018	0.81209	59.9788
0.81326	33.0623			0.81326	64.5876	0.80684	72.0669	0.81322	59.8052
0.81442	33.0186			0.81439	64.4239	0.80793	71.9299	0.81439	59.6213
0.81551	32.9836			0.81547	64.2593	0.80906	71.7928	0.81547	59.4325
0.81664	32.9924			0.8166	64.0943	0.81019	71.6612	0.8166	59.236
0.81773	32.9792			0.81773	63.9289	0.81131	71.5317	0.81769	59.0368
0.81886	32.9049			0.81882	63.759	0.8124	71.4024	0.81882	58.8304
0.81998	32.7562			0.81995	63.5764	0.81353	71.2748	0.81995	58.609
0.82111	32.7387			0.82103	63.3873	0.81466	71.1505	0.82107	58.4599
0.8222	32.7168			0.82216	63.1932	0.81575	71.0258	0.82216	58.3293
0.82333	32.6446			0.82325	62.9962	0.81687	70.9004	0.82329	58.1924
0.82446	32.614			0.82438	62.8294	0.818	70.7757	0.82438	58.0346
0.82554	32.5703			0.82551	62.6643	0.81913	70.6515	0.82551	57.8573
0.82667	32.5266			0.82659	62.4938	0.82022	70.5279	0.82663	57.6708
0.8278	32.4981			0.82772	62.3158	0.82135	70.4062	0.82772	57.5189
0.82893	32.4653			0.82881	62.1298	0.82243	70.2851	0.82885	57.3433
0.83002	32.4216			0.82994	61.9382	0.82356	70.1637	0.82998	57.19
0.83114	32.4041			0.83103	61.7424	0.82465	70.0443	0.83107	57.0569
0.83223	32.4041			0.83215	61.5481	0.82574	69.9263	0.83219	56.9005
0.83336	32.3713			0.83328	61.3492	0.82683	69.8068	0.83328	56.7381
0.83445	32.3079			0.83437	61.1503	0.82795	69.6855	0.83441	56.5672
0.83554	32.2991			0.8355	60.9485	0.82904	69.565	0.83554	56.4182
0.83663	32.3013			0.83659	60.7506	0.83017	69.4455	0.83663	56.3006
0.83775	32.2663			0.83771	60.55	0.8313	69.326	0.83775	56.1837
0.83884	32.2182			0.8388	60.3655	0.83243	69.2062	0.83884	56.0189
0.83993	32.2007			0.83993	60.1872	0.83351	69.0864	0.83993	55.8417
0.84102	32.1832			0.84102	60.0031	0.83464	68.9671	0.84102	55.7422
0.84215	32.1526			0.84219	59.8131	0.83577	68.8482	0.84211	55.6783
0.84327	32.1373			0.84327	59.6122	0.83686	68.7294	0.84323	55.6901
0.84436	32.1286			0.8444	59.4133	0.83799	68.6088	0.84432	55.7235
0.84549	32.0826			0.84553	59.2269	0.83911	68.487	0.84545	55.6958
0.84658	32.0673			0.84666	59.0589	0.84024	68.367
0.84774	32.0936			0.84778	58.8977	0.84133	68.2464
0.84883	32.0848			0.84887	58.7286	0.84246	68.1232
0.84996	32.0105			0.85	58.5592	0.84355	67.9984
0.85109	32.0017			0.85113	58.3952	0.84467	67.8765
0.85222	31.9952			0.85222	58.2327	0.84576	67.7589
0.8533	31.923			0.85334	58.0645	0.84685	67.641
0.85443	31.853			0.85443	57.8887	0.84794	67.5249
0.85552	31.8333			0.85556	57.6937	0.84907	67.4097
0.85661	31.8355			0.85669	57.5036	0.85016	67.2943
0.8577	31.8115			0.85778	57.3068	0.85124	67.1811
0.85883	31.7634			0.8589	57.0943	0.85233	67.0733
0.85991	31.7568			0.85999	56.8648	0.85346	66.9683
0.86104	31.7459			0.86108	56.6234	0.85455	66.8638
0.86213	31.7327			0.86217	56.3878	0.85568	66.7617
0.86326	31.7065			0.8633	56.1151	0.85684	66.6589
0.86439	31.6978			0.86439	55.868	0.85797	66.5538
0.86551	31.6846			0.86551	55.5853	0.85906	66.4467
0.86664	31.6803			0.86664	55.2576	0.86015	66.3382
0.86777	31.6671			0.86777	54.8818	0.86124	66.2297
0.8689	31.6606			0.8689	54.4986	0.86236	66.1214
0.86998	31.6409			0.86998	54.2217	0.86349	66.0124
0.87111	31.6168			0.87111	53.9006	0.86458	65.9039
0.87224	31.6015			0.87224	53.6903	0.86571	65.7966
0.87333	31.5906			0.87333	53.4539	0.8668	65.69
0.87446	31.5753			0.87446	53.1469	0.86792	65.5832
0.87554	31.5359			0.87554	52.8048	0.86901	65.4763
0.87667	31.4813			0.87667	52.2498	0.87014	65.3702
0.8778	31.466			0.8778	51.648	0.87123	65.2653
0.87889	31.4506			0.87889	51.2937	0.87236	65.1603
0.88002	31.4113					0.87344	65.0525
0.8811	31.3741					0.87457	64.9425
0.88219	31.3741					0.87574	64.8353
0.88328	31.3632					0.87683	64.7281
0.88437	31.3151					0.87795	64.6198
0.8855	31.2888					0.87904	64.512
0.88659	31.2866					0.88017	64.4039
0.88771	31.2779					0.8813	64.2969
0.8888	31.2451					0.88243	64.1939
0.88993	31.2254					0.88351	64.0923
0.89102	31.2123					0.88464	63.9896
0.89215	31.1992					0.88577	63.8888
0.89331	31.1948					0.88686	63.7906
0.8944	31.186					0.88799	63.6939
0.89553	31.1664					0.88911	63.5967
0.89662	31.1511					0.89024	63.5009
0.89775	31.1489					0.89133	63.407
0.89887	31.1336					0.89246	63.3133
0.9	31.1095					0.89355	63.2194
0.90109	31.1051					0.89467	63.1272
0.90222	31.1051					0.89576	63.0356
0.90334	31.0811					0.89685	62.9432
0.90443	31.0614					0.89794	62.8513
0.90556	31.057					0.89907	62.7583
0.90669	31.0439					0.90016	62.6645
0.90778	31.022					0.90124	62.5714
0.9089	31.0002					0.90233	62.479
0.90999	30.9892					0.90346	62.3865
0.91108	30.9696					0.90459	62.2933
0.91217	30.9411					0.90568	62.1998
0.91326	30.9193					0.9068	62.1073
0.91439	30.9105					0.90793	62.015
0.91547	30.8886					0.90902	61.92
0.9166	30.858					0.91015	61.8113
0.91769	30.8427					0.91124	61.6974
0.91882	30.8383					0.91236	61.584
0.91995	30.8209					0.91345	61.4677
0.92103	30.7924					0.91458	61.3451
0.92216	30.7793					0.91571	61.2207
0.92325	30.7749					0.9168	61.0978
0.92438	30.764					0.91792	60.9769
0.92551	30.7421					0.91901	60.8554
0.92659	30.7181					0.92014	60.734
0.92772	30.7071					0.92123	60.6142
0.92881	30.7115					0.92236	60.4965
0.92994	30.6918					0.92348	60.3809
0.93103	30.6481					0.92457	60.2652
0.93215	30.6481					0.9257	60.1647
0.93328	30.659					0.92679	60.065
0.93437	30.6284					0.92792	59.9626
0.9355	30.5869					0.929	59.859
0.93659	30.5934					0.93013	59.7522
0.93771	30.5934					0.93126	59.65
0.93884	30.5584					0.93235	59.5553
0.93993	30.53					0.93348	59.4588
0.94106	30.5453					0.93456	59.3612
0.94215	30.5278					0.93569	59.2579
0.94327	30.4819					0.93678	59.1517
0.94436	30.4732					0.93791	59.0386
0.94549	30.495					0.93904	58.9336
0.94658	30.4556					0.94016	58.8308
0.94771	30.4141					0.94129	58.7299
0.94887	30.4272					0.94242	58.6279
						0.94351	58.5192
						0.94463	58.4079
						0.94572	58.2888
						0.94681	58.1614
						0.9479	58.0183
						0.94903	57.8638
						0.95016	57.7051
						0.95124	57.5343
						0.95237	57.3468
						0.95346	57.1303
						0.95459	56.8863
						0.95568	56.5944
						0.9568	56.334
						0.95789	56.148
						0.95902	56.0012
						0.96019	55.8998
						0.96128	55.8139
						0.9624	55.7453
						0.96349	55.6214
