# Supplementary material for: Color construction of multi-colored carbon fibers using glucose
Source: Nat Commun. 2024 Mar 4;15:1979. doi: 10.1038/s41467-024-46395-5 (PMC10912437; doi:10.1038/s41467-024-46395-5)
Supplement: Supplementary file 3 — Source data [file 41467_2024_46395_MOESM3_ESM.zip › SourceData/Supplementary Fig. 2.xlsx]

## Sheet: Sheet1
Wavelength (nm)	Intensity (arb. units)
	5CC	6CC	8CC	9CC	11CC	12CC	14CC	15CC	16CC
200	1.08249	1.08955	1.07386	1.07707	1.07417	1.08633	1.07465	1.07706	1.08191
200.5	1.08275	1.08988	1.0743	1.07756	1.07461	1.08673	1.07505	1.07742	1.08232
201	1.083	1.09021	1.07474	1.07806	1.07506	1.08713	1.07546	1.07779	1.08273
201.5	1.08327	1.09053	1.07519	1.07856	1.07551	1.08754	1.07586	1.07815	1.08314
202	1.08353	1.09086	1.07563	1.07906	1.07596	1.08794	1.07627	1.07852	1.08356
202.5	1.0838	1.09119	1.07607	1.07956	1.07641	1.08835	1.07668	1.07889	1.08398
203	1.08408	1.09151	1.07652	1.08006	1.07686	1.08876	1.07709	1.07926	1.0844
203.5	1.08436	1.09184	1.07697	1.08057	1.07732	1.08918	1.0775	1.07963	1.08483
204	1.08464	1.09216	1.07741	1.08108	1.07778	1.08959	1.07791	1.08001	1.08526
204.5	1.08493	1.09248	1.07786	1.08159	1.07824	1.09001	1.07832	1.08038	1.08569
205	1.08522	1.0928	1.07831	1.0821	1.0787	1.09043	1.07874	1.08076	1.08613
205.5	1.08552	1.09312	1.07876	1.08262	1.07917	1.09085	1.07916	1.08113	1.08657
206	1.08582	1.09345	1.07921	1.08313	1.07963	1.09128	1.07958	1.08151	1.08701
206.5	1.08613	1.09376	1.07965	1.08365	1.0801	1.0917	1.08	1.08189	1.08745
207	1.08644	1.09408	1.0801	1.08417	1.08057	1.09213	1.08042	1.08227	1.0879
207.5	1.08675	1.0944	1.08056	1.08469	1.08105	1.09256	1.08085	1.08265	1.08835
208	1.08707	1.09472	1.08101	1.08521	1.08152	1.09299	1.08127	1.08304	1.0888
208.5	1.08739	1.09503	1.08146	1.08574	1.082	1.09342	1.0817	1.08342	1.08925
209	1.08772	1.09535	1.08191	1.08627	1.08248	1.09386	1.08213	1.08381	1.08971
209.5	1.08805	1.09566	1.08236	1.08679	1.08296	1.0943	1.08256	1.08419	1.09017
210	1.08838	1.09598	1.08281	1.08732	1.08344	1.09474	1.08299	1.08458	1.09063
210.5	1.08872	1.09629	1.08327	1.08785	1.08393	1.09518	1.08342	1.08497	1.09109
211	1.08907	1.0966	1.08372	1.08839	1.08441	1.09562	1.08386	1.08536	1.09156
211.5	1.08941	1.09691	1.08417	1.08892	1.0849	1.09607	1.0843	1.08575	1.09203
212	1.08977	1.09722	1.08463	1.08946	1.0854	1.09651	1.08473	1.08614	1.0925
212.5	1.09012	1.09753	1.08508	1.08999	1.08589	1.09696	1.08517	1.08654	1.09297
213	1.09048	1.09784	1.08553	1.09053	1.08638	1.09741	1.08561	1.08693	1.09345
213.5	1.09085	1.09815	1.08599	1.09107	1.08688	1.09786	1.08606	1.08733	1.09393
214	1.09122	1.09846	1.08644	1.09161	1.08738	1.09832	1.0865	1.08772	1.0944
214.5	1.09159	1.09876	1.0869	1.09215	1.08788	1.09877	1.08695	1.08812	1.09488
215	1.09197	1.09907	1.08735	1.09269	1.08838	1.09923	1.0874	1.08852	1.09537
215.5	1.09235	1.09937	1.0878	1.09324	1.08889	1.09969	1.08784	1.08892	1.09585
216	1.09273	1.09967	1.08826	1.09378	1.0894	1.10015	1.08829	1.08932	1.09634
216.5	1.09312	1.09998	1.08871	1.09433	1.0899	1.10061	1.08875	1.08973	1.09683
217	1.09352	1.10028	1.08917	1.09488	1.09041	1.10108	1.0892	1.09013	1.09732
217.5	1.09392	1.10058	1.08962	1.09542	1.09093	1.10154	1.08965	1.09053	1.09781
218	1.09432	1.10088	1.09007	1.09597	1.09144	1.10201	1.09011	1.09094	1.0983
218.5	1.09472	1.10118	1.09053	1.09652	1.09196	1.10248	1.09057	1.09135	1.09879
219	1.09513	1.10148	1.09098	1.09707	1.09247	1.10295	1.09103	1.09176	1.09929
219.5	1.09555	1.10178	1.09143	1.09762	1.09299	1.10342	1.09149	1.09217	1.09978
220	1.09597	1.10208	1.09189	1.09817	1.09352	1.10389	1.09195	1.09258	1.10028
220.5	1.09639	1.10238	1.09234	1.09872	1.09404	1.10437	1.09241	1.09299	1.10078
221	1.09682	1.10267	1.09279	1.09928	1.09456	1.10484	1.09288	1.0934	1.10128
221.5	1.09725	1.10297	1.09324	1.09983	1.09509	1.10532	1.09334	1.09381	1.10178
222	1.09768	1.10326	1.09369	1.10038	1.09562	1.1058	1.09381	1.09423	1.10229
222.5	1.09812	1.10356	1.09414	1.10094	1.09615	1.10628	1.09428	1.09465	1.10279
223	1.09856	1.10385	1.09459	1.10149	1.09668	1.10676	1.09475	1.09506	1.10329
223.5	1.09901	1.10415	1.09504	1.10205	1.09721	1.10725	1.09522	1.09548	1.1038
224	1.09946	1.10444	1.09549	1.1026	1.09775	1.10773	1.0957	1.0959	1.10431
224.5	1.09991	1.10473	1.09594	1.10316	1.09828	1.10822	1.09617	1.09632	1.10481
225	1.10037	1.10502	1.09639	1.10371	1.09882	1.1087	1.09665	1.09674	1.10532
225.5	1.10083	1.10532	1.09683	1.10427	1.09936	1.10919	1.09713	1.09717	1.10583
226	1.10129	1.10561	1.09728	1.10482	1.0999	1.10968	1.09761	1.09759	1.10634
226.5	1.10176	1.1059	1.09773	1.10538	1.10044	1.11017	1.09809	1.09802	1.10685
227	1.10223	1.10619	1.09817	1.10593	1.10099	1.11066	1.09857	1.09844	1.10736
227.5	1.10271	1.10648	1.09862	1.10649	1.10153	1.11116	1.09905	1.09887	1.10787
228	1.10319	1.10677	1.09906	1.10704	1.10208	1.11165	1.09954	1.0993	1.10838
228.5	1.10367	1.10705	1.0995	1.1076	1.10263	1.11215	1.10002	1.09973	1.10889
229	1.10416	1.10734	1.09994	1.10815	1.10318	1.11264	1.10051	1.10016	1.10941
229.5	1.10465	1.10763	1.10038	1.10871	1.10373	1.11314	1.101	1.10059	1.10992
230	1.10515	1.10792	1.10083	1.10926	1.10428	1.11364	1.10149	1.10102	1.11043
230.5	1.10565	1.10821	1.10126	1.10982	1.10483	1.11414	1.10198	1.10146	1.11094
231	1.10615	1.10849	1.1017	1.11037	1.10539	1.11464	1.10248	1.10189	1.11146
231.5	1.10665	1.10878	1.10214	1.11092	1.10594	1.11514	1.10297	1.10233	1.11197
232	1.10716	1.10907	1.10258	1.11147	1.1065	1.11564	1.10347	1.10277	1.11249
232.5	1.10767	1.10935	1.10301	1.11203	1.10706	1.11615	1.10397	1.10321	1.113
233	1.10819	1.10964	1.10345	1.11258	1.10762	1.11665	1.10447	1.10365	1.11351
233.5	1.10871	1.10993	1.10388	1.11313	1.10818	1.11716	1.10497	1.10409	1.11403
234	1.10923	1.11021	1.10432	1.11368	1.10874	1.11766	1.10547	1.10453	1.11454
234.5	1.10976	1.1105	1.10475	1.11423	1.1093	1.11817	1.10597	1.10498	1.11506
235	1.11029	1.11079	1.10518	1.11478	1.10986	1.11868	1.10648	1.10542	1.11557
235.5	1.11082	1.11107	1.10561	1.11533	1.11043	1.11919	1.10698	1.10587	1.11609
236	1.11135	1.11136	1.10604	1.11587	1.11099	1.1197	1.10749	1.10632	1.1166
236.5	1.11189	1.11165	1.10647	1.11642	1.11156	1.12021	1.108	1.10677	1.11712
237	1.11244	1.11193	1.10689	1.11697	1.11213	1.12072	1.10851	1.10722	1.11763
237.5	1.11298	1.11222	1.10732	1.11751	1.11269	1.12123	1.10903	1.10767	1.11814
238	1.11353	1.11251	1.10774	1.11805	1.11326	1.12175	1.10954	1.10812	1.11866
238.5	1.11408	1.1128	1.10817	1.1186	1.11383	1.12226	1.11005	1.10858	1.11917
239	1.11464	1.11308	1.10859	1.11914	1.1144	1.12277	1.11057	1.10903	1.11969
239.5	1.1152	1.11337	1.10901	1.11968	1.11498	1.12329	1.11109	1.10949	1.1202
240	1.11576	1.11366	1.10943	1.12022	1.11555	1.12381	1.11161	1.10995	1.12071
240.5	1.11632	1.11395	1.10985	1.12076	1.11612	1.12432	1.11213	1.11041	1.12123
241	1.11689	1.11424	1.11027	1.12129	1.11669	1.12484	1.11265	1.11087	1.12174
241.5	1.11746	1.11453	1.11069	1.12183	1.11727	1.12536	1.11318	1.11133	1.12225
242	1.11804	1.11482	1.1111	1.12236	1.11784	1.12588	1.1137	1.1118	1.12277
242.5	1.11861	1.11511	1.11152	1.1229	1.11842	1.1264	1.11423	1.11226	1.12328
243	1.11919	1.1154	1.11193	1.12343	1.119	1.12692	1.11476	1.11273	1.12379
243.5	1.11978	1.1157	1.11235	1.12396	1.11957	1.12744	1.11529	1.1132	1.1243
244	1.12036	1.11599	1.11276	1.12449	1.12015	1.12796	1.11582	1.11367	1.12481
244.5	1.12095	1.11628	1.11317	1.12502	1.12073	1.12848	1.11635	1.11414	1.12533
245	1.12154	1.11658	1.11358	1.12555	1.12131	1.12901	1.11689	1.11461	1.12584
245.5	1.12214	1.11688	1.11399	1.12607	1.12188	1.12953	1.11742	1.11508	1.12635
246	1.12274	1.11717	1.1144	1.1266	1.12246	1.13005	1.11796	1.11556	1.12686
246.5	1.12334	1.11747	1.1148	1.12712	1.12304	1.13058	1.1185	1.11604	1.12737
247	1.12394	1.11777	1.11521	1.12764	1.12362	1.1311	1.11904	1.11651	1.12788
247.5	1.12455	1.11807	1.11562	1.12816	1.1242	1.13163	1.11958	1.11699	1.12839
248	1.12516	1.11837	1.11602	1.12868	1.12478	1.13215	1.12013	1.11748	1.1289
248.5	1.12577	1.11867	1.11642	1.1292	1.12537	1.13268	1.12067	1.11796	1.12941
249	1.12638	1.11898	1.11682	1.12971	1.12595	1.13321	1.12122	1.11844	1.12992
249.5	1.127	1.11928	1.11723	1.13023	1.12653	1.13374	1.12177	1.11893	1.13044
250	1.12762	1.11959	1.11763	1.13074	1.12711	1.13426	1.12232	1.11942	1.13095
250.5	1.12824	1.11989	1.11803	1.13125	1.12769	1.13479	1.12287	1.11991	1.13146
251	1.12887	1.1202	1.11843	1.13176	1.12827	1.13532	1.12342	1.1204	1.13197
251.5	1.1295	1.12051	1.11882	1.13227	1.12886	1.13585	1.12398	1.12089	1.13248
252	1.13013	1.12083	1.11922	1.13277	1.12944	1.13638	1.12454	1.12138	1.13299
252.5	1.13076	1.12114	1.11962	1.13328	1.13002	1.13691	1.12509	1.12188	1.1335
253	1.1314	1.12145	1.12001	1.13378	1.1306	1.13744	1.12565	1.12238	1.13401
253.5	1.13204	1.12177	1.12041	1.13428	1.13118	1.13797	1.12621	1.12288	1.13452
254	1.13268	1.12209	1.1208	1.13478	1.13177	1.13851	1.12678	1.12338	1.13503
254.5	1.13332	1.12241	1.1212	1.13528	1.13235	1.13904	1.12734	1.12388	1.13554
255	1.13397	1.12273	1.12159	1.13578	1.13293	1.13957	1.12791	1.12438	1.13605
255.5	1.13462	1.12306	1.12198	1.13627	1.13351	1.1401	1.12847	1.12489	1.13656
256	1.13527	1.12338	1.12237	1.13677	1.1341	1.14064	1.12904	1.12539	1.13707
256.5	1.13592	1.12371	1.12276	1.13726	1.13468	1.14117	1.12961	1.1259	1.13758
257	1.13658	1.12404	1.12316	1.13775	1.13526	1.1417	1.13018	1.12641	1.1381
257.5	1.13724	1.12437	1.12355	1.13824	1.13584	1.14224	1.13076	1.12692	1.13861
258	1.1379	1.12471	1.12394	1.13873	1.13642	1.14277	1.13133	1.12744	1.13912
258.5	1.13856	1.12504	1.12433	1.13921	1.13701	1.14331	1.13191	1.12795	1.13963
259	1.13923	1.12538	1.12471	1.1397	1.13759	1.14385	1.13248	1.12847	1.14015
259.5	1.13989	1.12572	1.1251	1.14018	1.13817	1.14438	1.13306	1.12899	1.14066
260	1.14056	1.12607	1.12549	1.14066	1.13875	1.14492	1.13364	1.12951	1.14118
260.5	1.14124	1.12641	1.12588	1.14114	1.13933	1.14545	1.13422	1.13003	1.14169
261	1.14191	1.12676	1.12627	1.14162	1.13991	1.14599	1.13481	1.13055	1.14221
261.5	1.14259	1.12711	1.12666	1.14209	1.14049	1.14653	1.13539	1.13108	1.14273
262	1.14327	1.12747	1.12704	1.14257	1.14107	1.14707	1.13598	1.1316	1.14324
262.5	1.14395	1.12782	1.12743	1.14304	1.14165	1.1476	1.13657	1.13213	1.14376
263	1.14463	1.12818	1.12782	1.14352	1.14223	1.14814	1.13715	1.13266	1.14428
263.5	1.14532	1.12854	1.12821	1.14399	1.1428	1.14868	1.13775	1.13319	1.1448
264	1.14601	1.12891	1.12859	1.14445	1.14338	1.14922	1.13834	1.13373	1.14532
264.5	1.1467	1.12928	1.12898	1.14492	1.14396	1.14976	1.13893	1.13426	1.14584
265	1.14739	1.12965	1.12937	1.14539	1.14454	1.1503	1.13952	1.1348	1.14637
265.5	1.14809	1.13002	1.12976	1.14585	1.14511	1.15084	1.14012	1.13534	1.14689
266	1.14878	1.1304	1.13015	1.14632	1.14569	1.15138	1.14072	1.13587	1.14741
266.5	1.14948	1.13077	1.13053	1.14678	1.14626	1.15192	1.14131	1.13642	1.14794
267	1.15018	1.13116	1.13092	1.14724	1.14684	1.15246	1.14191	1.13696	1.14847
267.5	1.15088	1.13154	1.13131	1.1477	1.14741	1.153	1.14251	1.1375	1.149
268	1.15159	1.13193	1.1317	1.14815	1.14798	1.15354	1.14311	1.13805	1.14953
268.5	1.15229	1.13232	1.13209	1.14861	1.14856	1.15408	1.14372	1.13859	1.15006
269	1.153	1.13272	1.13248	1.14907	1.14913	1.15462	1.14432	1.13914	1.15059
269.5	1.15371	1.13311	1.13287	1.14952	1.1497	1.15516	1.14493	1.13969	1.15112
270	1.15442	1.13352	1.13326	1.14997	1.15027	1.1557	1.14553	1.14024	1.15166
270.5	1.15514	1.13392	1.13365	1.15042	1.15084	1.15625	1.14614	1.1408	1.1522
271	1.15585	1.13433	1.13404	1.15087	1.15141	1.15679	1.14675	1.14135	1.15273
271.5	1.15657	1.13474	1.13444	1.15132	1.15197	1.15733	1.14735	1.14191	1.15327
272	1.15728	1.13515	1.13483	1.15177	1.15254	1.15787	1.14796	1.14246	1.15382
272.5	1.158	1.13557	1.13522	1.15222	1.15311	1.15841	1.14857	1.14302	1.15436
273	1.15873	1.13599	1.13562	1.15266	1.15367	1.15895	1.14919	1.14358	1.1549
273.5	1.15945	1.13642	1.13601	1.15311	1.15424	1.1595	1.1498	1.14414	1.15545
274	1.16017	1.13685	1.13641	1.15355	1.1548	1.16004	1.15041	1.14471	1.156
274.5	1.1609	1.13728	1.13681	1.15399	1.15536	1.16058	1.15102	1.14527	1.15655
275	1.16163	1.13772	1.1372	1.15443	1.15593	1.16112	1.15164	1.14583	1.1571
275.5	1.16235	1.13816	1.1376	1.15487	1.15649	1.16166	1.15225	1.1464	1.15766
276	1.16308	1.1386	1.138	1.15531	1.15705	1.1622	1.15287	1.14697	1.15821
276.5	1.16382	1.13905	1.1384	1.15575	1.1576	1.16275	1.15349	1.14753	1.15877
277	1.16455	1.1395	1.13881	1.15618	1.15816	1.16329	1.1541	1.1481	1.15933
277.5	1.16528	1.13996	1.13921	1.15662	1.15872	1.16383	1.15472	1.14867	1.15989
278	1.16602	1.14041	1.13961	1.15706	1.15927	1.16437	1.15534	1.14924	1.16046
278.5	1.16675	1.14088	1.14002	1.15749	1.15983	1.16491	1.15595	1.14982	1.16103
279	1.16749	1.14134	1.14043	1.15792	1.16038	1.16545	1.15657	1.15039	1.16159
279.5	1.16823	1.14181	1.14083	1.15835	1.16093	1.16599	1.15719	1.15096	1.16217
280	1.16896	1.14229	1.14124	1.15879	1.16148	1.16653	1.15781	1.15154	1.16274
280.5	1.1697	1.14277	1.14165	1.15922	1.16203	1.16707	1.15843	1.15211	1.16331
281	1.17044	1.14325	1.14206	1.15965	1.16258	1.16761	1.15904	1.15269	1.16389
281.5	1.17118	1.14373	1.14248	1.16008	1.16313	1.16815	1.15966	1.15327	1.16447
282	1.17193	1.14422	1.14289	1.1605	1.16367	1.16869	1.16028	1.15385	1.16505
282.5	1.17267	1.14472	1.14331	1.16093	1.16421	1.16923	1.1609	1.15442	1.16564
283	1.17341	1.14522	1.14373	1.16136	1.16476	1.16977	1.16152	1.155	1.16623
283.5	1.17415	1.14572	1.14414	1.16178	1.1653	1.17031	1.16214	1.15558	1.16682
284	1.1749	1.14622	1.14456	1.16221	1.16584	1.17085	1.16275	1.15616	1.16741
284.5	1.17564	1.14673	1.14499	1.16263	1.16638	1.17138	1.16337	1.15674	1.168
285	1.17639	1.14725	1.14541	1.16306	1.16691	1.17192	1.16399	1.15732	1.1686
285.5	1.17713	1.14777	1.14584	1.16348	1.16745	1.17246	1.1646	1.1579	1.1692
286	1.17788	1.14829	1.14626	1.16391	1.16798	1.17299	1.16522	1.15848	1.1698
286.5	1.17862	1.14881	1.14669	1.16433	1.16851	1.17353	1.16583	1.15907	1.17041
287	1.17937	1.14934	1.14712	1.16475	1.16904	1.17406	1.16645	1.15965	1.17101
287.5	1.18011	1.14988	1.14755	1.16517	1.16957	1.1746	1.16706	1.16023	1.17162
288	1.18086	1.15042	1.14798	1.16559	1.1701	1.17513	1.16767	1.16081	1.17223
288.5	1.1816	1.15096	1.14842	1.16601	1.17062	1.17566	1.16829	1.16139	1.17285
289	1.18235	1.1515	1.14886	1.16643	1.17115	1.17619	1.1689	1.16197	1.17347
289.5	1.18309	1.15205	1.14929	1.16685	1.17167	1.17672	1.16951	1.16256	1.17409
290	1.18383	1.15261	1.14973	1.16727	1.17219	1.17725	1.17011	1.16314	1.17471
290.5	1.18458	1.15317	1.15018	1.16769	1.1727	1.17778	1.17072	1.16372	1.17533
291	1.18532	1.15373	1.15062	1.16811	1.17322	1.17831	1.17133	1.1643	1.17596
291.5	1.18606	1.15429	1.15106	1.16852	1.17373	1.17884	1.17193	1.16488	1.17659
292	1.1868	1.15486	1.15151	1.16894	1.17425	1.17936	1.17253	1.16546	1.17722
292.5	1.18755	1.15544	1.15196	1.16936	1.17476	1.17989	1.17313	1.16604	1.17786
293	1.18828	1.15601	1.15241	1.16977	1.17526	1.18041	1.17373	1.16662	1.17849
293.5	1.18902	1.1566	1.15286	1.17019	1.17577	1.18093	1.17433	1.16719	1.17913
294	1.18976	1.15718	1.15332	1.1706	1.17627	1.18146	1.17493	1.16777	1.17978
294.5	1.1905	1.15777	1.15377	1.17102	1.17678	1.18198	1.17552	1.16835	1.18042
295	1.19123	1.15836	1.15423	1.17143	1.17728	1.18249	1.17611	1.16892	1.18107
295.5	1.19197	1.15896	1.15469	1.17185	1.17777	1.18301	1.1767	1.1695	1.18172
296	1.1927	1.15956	1.15515	1.17226	1.17827	1.18353	1.17729	1.17007	1.18237
296.5	1.19343	1.16016	1.15562	1.17268	1.17876	1.18404	1.17788	1.17064	1.18302
297	1.19416	1.16077	1.15608	1.17309	1.17925	1.18456	1.17846	1.17121	1.18368
297.5	1.19489	1.16138	1.15655	1.1735	1.17974	1.18507	1.17904	1.17178	1.18434
298	1.19562	1.162	1.15702	1.17392	1.18023	1.18558	1.17962	1.17235	1.185
298.5	1.19634	1.16261	1.15749	1.17433	1.18071	1.18609	1.1802	1.17292	1.18566
299	1.19706	1.16324	1.15796	1.17474	1.18119	1.1866	1.18077	1.17348	1.18633
299.5	1.19778	1.16386	1.15843	1.17515	1.18167	1.1871	1.18134	1.17405	1.18699
300	1.1985	1.16449	1.15891	1.17557	1.18215	1.1876	1.18191	1.17461	1.18766
300.5	1.19922	1.16512	1.15938	1.17598	1.18262	1.18811	1.18247	1.17517	1.18834
301	1.19993	1.16576	1.15986	1.17639	1.18309	1.18861	1.18303	1.17573	1.18901
301.5	1.20064	1.16639	1.16034	1.1768	1.18356	1.18911	1.18359	1.17629	1.18968
302	1.20135	1.16704	1.16083	1.17721	1.18402	1.1896	1.18414	1.17684	1.19036
302.5	1.20206	1.16768	1.16131	1.17762	1.18449	1.1901	1.1847	1.17739	1.19104
303	1.20276	1.16833	1.1618	1.17803	1.18495	1.19059	1.18524	1.17795	1.19172
303.5	1.20346	1.16898	1.16228	1.17844	1.18541	1.19108	1.18579	1.17849	1.19241
304	1.20416	1.16963	1.16277	1.17885	1.18586	1.19157	1.18633	1.17904	1.19309
304.5	1.20485	1.17029	1.16326	1.17926	1.18631	1.19205	1.18687	1.17958	1.19378
305	1.20554	1.17095	1.16375	1.17967	1.18676	1.19254	1.1874	1.18013	1.19446
305.5	1.20623	1.17161	1.16425	1.18008	1.18721	1.19302	1.18793	1.18066	1.19515
306	1.20691	1.17228	1.16474	1.18048	1.18765	1.1935	1.18846	1.1812	1.19584
306.5	1.2076	1.17295	1.16524	1.18089	1.18809	1.19397	1.18898	1.18174	1.19654
307	1.20827	1.17362	1.16574	1.1813	1.18853	1.19445	1.1895	1.18227	1.19723
307.5	1.20895	1.17429	1.16623	1.18171	1.18896	1.19492	1.19001	1.18279	1.19793
308	1.20962	1.17497	1.16673	1.18211	1.18939	1.19539	1.19052	1.18332	1.19862
308.5	1.21028	1.17565	1.16724	1.18252	1.18982	1.19586	1.19103	1.18384	1.19932
309	1.21094	1.17633	1.16774	1.18293	1.19025	1.19632	1.19153	1.18436	1.20002
309.5	1.2116	1.17701	1.16824	1.18333	1.19067	1.19678	1.19202	1.18488	1.20072
310	1.21225	1.1777	1.16875	1.18374	1.19108	1.19724	1.19251	1.18539	1.20142
310.5	1.2129	1.17839	1.16926	1.18414	1.1915	1.1977	1.193	1.1859	1.20212
311	1.21355	1.17908	1.16976	1.18455	1.19191	1.19815	1.19348	1.18641	1.20282
311.5	1.21419	1.17977	1.17027	1.18495	1.19232	1.1986	1.19396	1.18691	1.20352
312	1.21482	1.18046	1.17078	1.18535	1.19272	1.19905	1.19443	1.18741	1.20422
312.5	1.21545	1.18116	1.17129	1.18576	1.19313	1.19949	1.1949	1.1879	1.20493
313	1.21608	1.18186	1.17181	1.18616	1.19352	1.19993	1.19536	1.18839	1.20563
313.5	1.2167	1.18256	1.17232	1.18656	1.19392	1.20037	1.19582	1.18888	1.20633
314	1.21731	1.18326	1.17283	1.18696	1.19431	1.2008	1.19627	1.18937	1.20704
314.5	1.21792	1.18396	1.17335	1.18737	1.1947	1.20124	1.19672	1.18985	1.20774
315	1.21853	1.18467	1.17386	1.18777	1.19508	1.20166	1.19716	1.19032	1.20845
315.5	1.21913	1.18538	1.17438	1.18817	1.19546	1.20209	1.19759	1.19079	1.20915
316	1.21972	1.18608	1.1749	1.18857	1.19584	1.20251	1.19802	1.19126	1.20985
316.5	1.22031	1.18679	1.17542	1.18897	1.19621	1.20293	1.19844	1.19173	1.21056
317	1.22089	1.1875	1.17594	1.18937	1.19658	1.20335	1.19886	1.19218	1.21126
317.5	1.22147	1.18822	1.17645	1.18976	1.19695	1.20376	1.19927	1.19264	1.21196
318	1.22204	1.18893	1.17697	1.19016	1.19731	1.20417	1.19968	1.19309	1.21267
318.5	1.22261	1.18964	1.17749	1.19056	1.19766	1.20457	1.20008	1.19354	1.21337
319	1.22317	1.19036	1.17802	1.19095	1.19802	1.20497	1.20048	1.19398	1.21407
319.5	1.22372	1.19107	1.17854	1.19135	1.19837	1.20537	1.20086	1.19441	1.21477
320	1.22426	1.19179	1.17906	1.19174	1.19872	1.20576	1.20125	1.19484	1.21547
320.5	1.2248	1.19251	1.17958	1.19214	1.19906	1.20615	1.20162	1.19527	1.21617
321	1.22534	1.19323	1.1801	1.19253	1.1994	1.20654	1.20199	1.19569	1.21686
321.5	1.22586	1.19394	1.18062	1.19292	1.19973	1.20692	1.20235	1.19611	1.21756
322	1.22638	1.19466	1.18115	1.19332	1.20006	1.2073	1.20271	1.19652	1.21825
322.5	1.22689	1.19538	1.18167	1.19371	1.20039	1.20767	1.20306	1.19693	1.21894
323	1.2274	1.1961	1.18219	1.1941	1.20071	1.20804	1.20341	1.19733	1.21963
323.5	1.2279	1.19682	1.18271	1.19449	1.20103	1.20841	1.20374	1.19773	1.22032
324	1.22839	1.19754	1.18324	1.19487	1.20134	1.20877	1.20407	1.19812	1.22101
324.5	1.22888	1.19826	1.18376	1.19526	1.20165	1.20913	1.2044	1.19851	1.2217
325	1.22935	1.19898	1.18428	1.19565	1.20196	1.20948	1.20472	1.19889	1.22238
325.5	1.22982	1.1997	1.1848	1.19604	1.20226	1.20983	1.20503	1.19926	1.22306
326	1.23028	1.20042	1.18533	1.19642	1.20256	1.21018	1.20533	1.19963	1.22374
326.5	1.23074	1.20114	1.18585	1.1968	1.20285	1.21052	1.20563	1.19999	1.22442
327	1.23119	1.20186	1.18637	1.19719	1.20314	1.21086	1.20592	1.20035	1.22509
327.5	1.23163	1.20258	1.18689	1.19757	1.20343	1.21119	1.2062	1.20071	1.22576
328	1.23206	1.2033	1.18741	1.19795	1.20371	1.21152	1.20648	1.20105	1.22643
328.5	1.23248	1.20401	1.18793	1.19833	1.20399	1.21185	1.20675	1.20139	1.2271
329	1.2329	1.20473	1.18845	1.19871	1.20426	1.21217	1.20701	1.20173	1.22776
329.5	1.2333	1.20545	1.18897	1.19909	1.20453	1.21248	1.20727	1.20206	1.22842
330	1.2337	1.20616	1.18949	1.19947	1.2048	1.2128	1.20751	1.20238	1.22908
330.5	1.23409	1.20688	1.19001	1.19984	1.20506	1.2131	1.20775	1.2027	1.22973
331	1.23448	1.20759	1.19052	1.20022	1.20531	1.21341	1.20799	1.20301	1.23038
331.5	1.23485	1.2083	1.19104	1.20059	1.20556	1.21371	1.20822	1.20332	1.23103
332	1.23522	1.20901	1.19155	1.20096	1.20581	1.214	1.20844	1.20362	1.23167
332.5	1.23558	1.20972	1.19207	1.20134	1.20605	1.21429	1.20865	1.20391	1.23231
333	1.23592	1.21043	1.19258	1.20171	1.20629	1.21457	1.20885	1.2042	1.23294
333.5	1.23627	1.21114	1.19309	1.20208	1.20653	1.21485	1.20905	1.20448	1.23358
334	1.2366	1.21184	1.19361	1.20244	1.20676	1.21513	1.20924	1.20475	1.2342
334.5	1.23692	1.21255	1.19412	1.20281	1.20699	1.2154	1.20943	1.20502	1.23483
335	1.23723	1.21325	1.19463	1.20318	1.20721	1.21567	1.2096	1.20529	1.23545
335.5	1.23754	1.21395	1.19513	1.20354	1.20743	1.21593	1.20977	1.20554	1.23606
336	1.23784	1.21465	1.19564	1.2039	1.20764	1.21619	1.20993	1.20579	1.23667
336.5	1.23813	1.21535	1.19615	1.20427	1.20785	1.21644	1.21009	1.20603	1.23728
337	1.2384	1.21604	1.19665	1.20463	1.20805	1.21669	1.21024	1.20627	1.23788
337.5	1.23867	1.21674	1.19715	1.20499	1.20826	1.21694	1.21038	1.2065	1.23847
338	1.23893	1.21743	1.19766	1.20535	1.20845	1.21717	1.21051	1.20673	1.23906
338.5	1.23919	1.21812	1.19816	1.2057	1.20865	1.21741	1.21063	1.20694	1.23965
339	1.23943	1.2188	1.19866	1.20606	1.20883	1.21764	1.21075	1.20715	1.24023
339.5	1.23966	1.21949	1.19915	1.20641	1.20902	1.21787	1.21086	1.20736	1.24081
340	1.23989	1.22017	1.19965	1.20677	1.2092	1.21809	1.21097	1.20756	1.24138
340.5	1.2401	1.22085	1.20014	1.20712	1.20937	1.2183	1.21106	1.20775	1.24194
341	1.24031	1.22153	1.20064	1.20747	1.20955	1.21852	1.21115	1.20793	1.2425
341.5	1.2405	1.2222	1.20113	1.20782	1.20972	1.21872	1.21124	1.20811	1.24306
342	1.24069	1.22287	1.20162	1.20817	1.20988	1.21893	1.21131	1.20828	1.24361
342.5	1.24087	1.22354	1.20211	1.20851	1.21004	1.21912	1.21138	1.20845	1.24415
343	1.24103	1.22421	1.20259	1.20886	1.2102	1.21932	1.21144	1.20861	1.24468
343.5	1.24119	1.22487	1.20308	1.2092	1.21035	1.21951	1.2115	1.20876	1.24522
344	1.24134	1.22553	1.20356	1.20955	1.2105	1.21969	1.21154	1.20891	1.24574
344.5	1.24148	1.22619	1.20404	1.20989	1.21064	1.21987	1.21158	1.20904	1.24626
345	1.24161	1.22684	1.20452	1.21023	1.21078	1.22005	1.21162	1.20918	1.24677
345.5	1.24173	1.22749	1.205	1.21057	1.21092	1.22022	1.21164	1.2093	1.24728
346	1.24185	1.22814	1.20548	1.21091	1.21105	1.22038	1.21166	1.20942	1.24778
346.5	1.24195	1.22879	1.20595	1.21124	1.21118	1.22054	1.21168	1.20954	1.24827
347	1.24204	1.22943	1.20643	1.21158	1.2113	1.2207	1.21168	1.20964	1.24875
347.5	1.24212	1.23007	1.2069	1.21191	1.21143	1.22086	1.21168	1.20974	1.24923
348	1.2422	1.2307	1.20736	1.21224	1.21154	1.221	1.21168	1.20984	1.24971
348.5	1.24226	1.23134	1.20783	1.21258	1.21166	1.22115	1.21166	1.20992	1.25017
349	1.24231	1.23197	1.2083	1.21291	1.21177	1.22129	1.21164	1.21	1.25063
349.5	1.24236	1.23259	1.20876	1.21324	1.21188	1.22142	1.21161	1.21008	1.25108
350	1.2424	1.23321	1.20922	1.21356	1.21198	1.22156	1.21158	1.21014	1.25153
350.5	1.24242	1.23383	1.20968	1.21389	1.21208	1.22168	1.21154	1.21021	1.25196
351	1.24244	1.23444	1.21014	1.21421	1.21218	1.22181	1.2115	1.21026	1.2524
351.5	1.24245	1.23505	1.21059	1.21454	1.21227	1.22193	1.21144	1.21031	1.25282
352	1.24244	1.23566	1.21104	1.21486	1.21236	1.22204	1.21139	1.21035	1.25323
352.5	1.24243	1.23626	1.2115	1.21518	1.21245	1.22215	1.21132	1.21039	1.25364
353	1.24241	1.23686	1.21195	1.2155	1.21253	1.22226	1.21125	1.21042	1.25404
353.5	1.24238	1.23746	1.21239	1.21582	1.21261	1.22236	1.21117	1.21044	1.25444
354	1.24234	1.23805	1.21284	1.21614	1.21269	1.22246	1.21109	1.21046	1.25482
354.5	1.24229	1.23864	1.21328	1.21646	1.21277	1.22255	1.211	1.21047	1.2552
355	1.24224	1.23922	1.21372	1.21677	1.21284	1.22264	1.21091	1.21047	1.25557
355.5	1.24217	1.2398	1.21416	1.21709	1.21291	1.22273	1.21081	1.21047	1.25593
356	1.24209	1.24038	1.2146	1.2174	1.21297	1.22281	1.21071	1.21047	1.25628
356.5	1.24201	1.24095	1.21503	1.21771	1.21304	1.22289	1.2106	1.21045	1.25663
357	1.24191	1.24151	1.21547	1.21803	1.2131	1.22297	1.21048	1.21043	1.25697
357.5	1.24181	1.24208	1.2159	1.21834	1.21316	1.22304	1.21036	1.21041	1.2573
358	1.2417	1.24264	1.21633	1.21865	1.21321	1.22311	1.21023	1.21038	1.25762
358.5	1.24157	1.24319	1.21675	1.21896	1.21326	1.22317	1.2101	1.21034	1.25793
359	1.24144	1.24374	1.21718	1.21926	1.21331	1.22324	1.20996	1.2103	1.25824
359.5	1.2413	1.24429	1.2176	1.21957	1.21336	1.22329	1.20982	1.21025	1.25854
360	1.24116	1.24483	1.21802	1.21988	1.21341	1.22335	1.20968	1.2102	1.25883
360.5	1.241	1.24537	1.21844	1.22018	1.21345	1.2234	1.20952	1.21014	1.25911
361	1.24083	1.2459	1.21886	1.22049	1.21349	1.22345	1.20937	1.21007	1.25938
361.5	1.24066	1.24643	1.21927	1.22079	1.21353	1.22349	1.20921	1.21	1.25964
362	1.24048	1.24695	1.21969	1.22109	1.21357	1.22353	1.20904	1.20993	1.2599
362.5	1.24028	1.24747	1.2201	1.22139	1.21361	1.22357	1.20887	1.20985	1.26015
363	1.24008	1.24799	1.22051	1.2217	1.21364	1.2236	1.2087	1.20976	1.26039
363.5	1.23988	1.2485	1.22091	1.222	1.21367	1.22364	1.20852	1.20967	1.26062
364	1.23966	1.24901	1.22132	1.2223	1.2137	1.22367	1.20834	1.20957	1.26084
364.5	1.23943	1.24951	1.22172	1.2226	1.21373	1.22369	1.20816	1.20947	1.26105
365	1.2392	1.25001	1.22213	1.22289	1.21376	1.22372	1.20797	1.20937	1.26126
365.5	1.23896	1.2505	1.22253	1.22319	1.21378	1.22374	1.20777	1.20925	1.26145
366	1.23871	1.25099	1.22292	1.22349	1.21381	1.22375	1.20758	1.20914	1.26164
366.5	1.23845	1.25147	1.22332	1.22379	1.21383	1.22377	1.20737	1.20902	1.26182
367	1.23819	1.25195	1.22372	1.22408	1.21385	1.22378	1.20717	1.20889	1.26199
367.5	1.23791	1.25243	1.22411	1.22438	1.21387	1.22379	1.20696	1.20876	1.26215
368	1.23763	1.2529	1.2245	1.22468	1.21389	1.2238	1.20675	1.20863	1.2623
368.5	1.23734	1.25336	1.22489	1.22497	1.21391	1.22381	1.20654	1.20849	1.26245
369	1.23705	1.25382	1.22528	1.22527	1.21393	1.22381	1.20632	1.20834	1.26258
369.5	1.23674	1.25428	1.22567	1.22556	1.21394	1.22381	1.2061	1.20819	1.26271
370	1.23643	1.25473	1.22605	1.22586	1.21396	1.22381	1.20588	1.20804	1.26282
370.5	1.23611	1.25518	1.22643	1.22615	1.21397	1.22381	1.20566	1.20789	1.26293
371	1.23578	1.25562	1.22682	1.22644	1.21399	1.2238	1.20543	1.20772	1.26303
371.5	1.23545	1.25605	1.2272	1.22674	1.214	1.22379	1.2052	1.20756	1.26312
372	1.23511	1.25649	1.22757	1.22703	1.21402	1.22378	1.20497	1.20739	1.26321
372.5	1.23476	1.25692	1.22795	1.22733	1.21403	1.22377	1.20473	1.20722	1.26328
373	1.23441	1.25734	1.22833	1.22762	1.21404	1.22376	1.2045	1.20704	1.26335
373.5	1.23404	1.25776	1.2287	1.22791	1.21406	1.22375	1.20426	1.20686	1.2634
374	1.23367	1.25817	1.22907	1.22821	1.21407	1.22373	1.20402	1.20668	1.26345
374.5	1.2333	1.25858	1.22945	1.2285	1.21408	1.22371	1.20378	1.20649	1.26349
375	1.23292	1.25898	1.22982	1.22879	1.2141	1.22369	1.20353	1.2063	1.26352
375.5	1.23253	1.25938	1.23018	1.22909	1.21411	1.22367	1.20329	1.20611	1.26354
376	1.23213	1.25978	1.23055	1.22938	1.21412	1.22365	1.20304	1.20591	1.26355
376.5	1.23173	1.26017	1.23092	1.22968	1.21414	1.22363	1.2028	1.20571	1.26356
377	1.23132	1.26055	1.23128	1.22997	1.21415	1.22361	1.20255	1.20551	1.26355
377.5	1.23091	1.26093	1.23165	1.23027	1.21417	1.22358	1.2023	1.2053	1.26354
378	1.23049	1.26131	1.23201	1.23056	1.21418	1.22356	1.20205	1.2051	1.26352
378.5	1.23006	1.26168	1.23237	1.23086	1.2142	1.22353	1.2018	1.20488	1.26348
379	1.22963	1.26205	1.23273	1.23115	1.21421	1.2235	1.20154	1.20467	1.26345
379.5	1.22919	1.26241	1.23309	1.23145	1.21423	1.22347	1.20129	1.20445	1.2634
380	1.22875	1.26277	1.23345	1.23174	1.21425	1.22344	1.20104	1.20423	1.26334
380.5	1.2283	1.26312	1.2338	1.23204	1.21427	1.22341	1.20079	1.20401	1.26328
381	1.22784	1.26346	1.23416	1.23234	1.21429	1.22338	1.20053	1.20379	1.2632
381.5	1.22738	1.26381	1.23451	1.23264	1.21431	1.22335	1.20028	1.20356	1.26312
382	1.22691	1.26415	1.23487	1.23293	1.21434	1.22332	1.20003	1.20334	1.26303
382.5	1.22644	1.26448	1.23522	1.23323	1.21436	1.22329	1.19978	1.20311	1.26293
383	1.22596	1.26481	1.23557	1.23353	1.21439	1.22326	1.19952	1.20288	1.26283
383.5	1.22548	1.26513	1.23592	1.23383	1.21442	1.22323	1.19927	1.20264	1.26271
384	1.22499	1.26545	1.23627	1.23413	1.21445	1.22319	1.19902	1.20241	1.26259
384.5	1.2245	1.26576	1.23662	1.23443	1.21448	1.22316	1.19877	1.20217	1.26245
385	1.224	1.26607	1.23697	1.23474	1.21451	1.22313	1.19852	1.20193	1.26231
385.5	1.2235	1.26638	1.23732	1.23504	1.21455	1.2231	1.19827	1.20169	1.26217
386	1.223	1.26667	1.23766	1.23534	1.21458	1.22307	1.19802	1.20145	1.26201
386.5	1.22248	1.26697	1.23801	1.23565	1.21462	1.22304	1.19777	1.20121	1.26185
387	1.22197	1.26726	1.23835	1.23595	1.21466	1.223	1.19753	1.20097	1.26167
387.5	1.22145	1.26754	1.2387	1.23626	1.2147	1.22297	1.19728	1.20073	1.26149
388	1.22092	1.26782	1.23904	1.23656	1.21475	1.22294	1.19704	1.20048	1.2613
388.5	1.22039	1.2681	1.23938	1.23687	1.2148	1.22291	1.1968	1.20024	1.26111
389	1.21986	1.26837	1.23972	1.23718	1.21485	1.22288	1.19656	1.19999	1.2609
389.5	1.21932	1.26864	1.24007	1.23749	1.2149	1.22286	1.19632	1.19975	1.26069
390	1.21878	1.2689	1.24041	1.2378	1.21495	1.22283	1.19608	1.1995	1.26047
390.5	1.21823	1.26915	1.24075	1.23811	1.21501	1.2228	1.19585	1.19925	1.26024
391	1.21768	1.26941	1.24108	1.23842	1.21507	1.22277	1.19562	1.199	1.26001
391.5	1.21713	1.26965	1.24142	1.23874	1.21513	1.22275	1.19539	1.19876	1.25977
392	1.21657	1.2699	1.24176	1.23905	1.2152	1.22272	1.19516	1.19851	1.25951
392.5	1.21601	1.27013	1.2421	1.23937	1.21527	1.2227	1.19493	1.19826	1.25926
393	1.21545	1.27037	1.24243	1.23968	1.21534	1.22268	1.19471	1.19802	1.25899
393.5	1.21488	1.27059	1.24277	1.24	1.21541	1.22266	1.19449	1.19777	1.25872
394	1.21431	1.27082	1.2431	1.24032	1.21549	1.22264	1.19427	1.19752	1.25844
394.5	1.21374	1.27103	1.24344	1.24064	1.21557	1.22262	1.19406	1.19728	1.25815
395	1.21316	1.27125	1.24377	1.24096	1.21566	1.2226	1.19385	1.19703	1.25786
395.5	1.21258	1.27145	1.2441	1.24128	1.21574	1.22259	1.19364	1.19679	1.25756
396	1.21199	1.27166	1.24444	1.2416	1.21583	1.22257	1.19343	1.19654	1.25725
396.5	1.21141	1.27186	1.24477	1.24192	1.21593	1.22256	1.19323	1.1963	1.25693
397	1.21082	1.27205	1.2451	1.24225	1.21602	1.22255	1.19303	1.19606	1.25661
397.5	1.21022	1.27224	1.24543	1.24257	1.21612	1.22254	1.19283	1.19581	1.25628
398	1.20963	1.27242	1.24576	1.2429	1.21623	1.22253	1.19264	1.19557	1.25594
398.5	1.20903	1.2726	1.24609	1.24323	1.21634	1.22252	1.19245	1.19534	1.2556
399	1.20843	1.27278	1.24642	1.24355	1.21645	1.22252	1.19227	1.1951	1.25525
399.5	1.20782	1.27295	1.24675	1.24388	1.21656	1.22252	1.19208	1.19486	1.25489
400	1.20722	1.27311	1.24707	1.24421	1.21668	1.22252	1.19191	1.19463	1.25453
400.5	1.20661	1.27327	1.2474	1.24455	1.2168	1.22252	1.19173	1.19439	1.25416
401	1.206	1.27342	1.24772	1.24488	1.21693	1.22252	1.19156	1.19416	1.25378
401.5	1.20538	1.27357	1.24805	1.24521	1.21706	1.22252	1.1914	1.19393	1.2534
402	1.20477	1.27372	1.24837	1.24555	1.21719	1.22253	1.19123	1.19371	1.25301
402.5	1.20415	1.27386	1.2487	1.24588	1.21733	1.22254	1.19108	1.19348	1.25262
403	1.20353	1.27399	1.24902	1.24622	1.21747	1.22255	1.19092	1.19326	1.25222
403.5	1.20291	1.27412	1.24934	1.24656	1.21762	1.22257	1.19077	1.19304	1.25181
404	1.20228	1.27425	1.24966	1.24689	1.21777	1.22258	1.19063	1.19282	1.2514
404.5	1.20166	1.27437	1.24998	1.24723	1.21792	1.2226	1.19049	1.1926	1.25098
405	1.20103	1.27448	1.2503	1.24757	1.21808	1.22262	1.19035	1.19239	1.25056
405.5	1.2004	1.27459	1.25062	1.24792	1.21824	1.22264	1.19022	1.19217	1.25013
406	1.19977	1.2747	1.25094	1.24826	1.21841	1.22267	1.1901	1.19197	1.24969
406.5	1.19913	1.2748	1.25125	1.2486	1.21858	1.2227	1.18997	1.19176	1.24925
407	1.1985	1.27489	1.25157	1.24894	1.21875	1.22273	1.18986	1.19156	1.2488
407.5	1.19786	1.27498	1.25188	1.24929	1.21893	1.22276	1.18975	1.19135	1.24835
408	1.19722	1.27506	1.2522	1.24963	1.21911	1.22279	1.18964	1.19116	1.24789
408.5	1.19658	1.27514	1.25251	1.24998	1.2193	1.22283	1.18954	1.19096	1.24743
409	1.19594	1.27522	1.25282	1.25032	1.21949	1.22287	1.18944	1.19077	1.24696
409.5	1.1953	1.27528	1.25313	1.25067	1.21969	1.22291	1.18935	1.19058	1.24649
410	1.19465	1.27535	1.25344	1.25102	1.21989	1.22296	1.18926	1.1904	1.24601
410.5	1.19401	1.27541	1.25375	1.25137	1.22009	1.22301	1.18918	1.19021	1.24552
411	1.19336	1.27546	1.25405	1.25172	1.2203	1.22306	1.18911	1.19004	1.24504
411.5	1.19271	1.27551	1.25436	1.25206	1.22051	1.22311	1.18904	1.18986	1.24454
412	1.19206	1.27555	1.25466	1.25241	1.22073	1.22317	1.18897	1.18969	1.24405
412.5	1.19141	1.27559	1.25497	1.25276	1.22095	1.22323	1.18891	1.18952	1.24354
413	1.19076	1.27562	1.25527	1.25311	1.22118	1.22329	1.18886	1.18936	1.24304
413.5	1.19011	1.27564	1.25557	1.25346	1.22141	1.22335	1.18881	1.1892	1.24253
414	1.18945	1.27567	1.25586	1.25382	1.22164	1.22342	1.18877	1.18904	1.24201
414.5	1.1888	1.27568	1.25616	1.25417	1.22188	1.22349	1.18873	1.18889	1.24149
415	1.18814	1.27569	1.25645	1.25452	1.22213	1.22356	1.1887	1.18874	1.24097
415.5	1.18749	1.2757	1.25675	1.25487	1.22238	1.22364	1.18868	1.18859	1.24044
416	1.18683	1.27569	1.25704	1.25522	1.22263	1.22372	1.18866	1.18845	1.2399
416.5	1.18617	1.27569	1.25733	1.25557	1.22289	1.2238	1.18864	1.18832	1.23937
417	1.18551	1.27568	1.25761	1.25592	1.22315	1.22388	1.18863	1.18818	1.23883
417.5	1.18485	1.27566	1.2579	1.25627	1.22341	1.22397	1.18863	1.18806	1.23828
418	1.18419	1.27564	1.25818	1.25663	1.22368	1.22406	1.18864	1.18793	1.23774
418.5	1.18353	1.27561	1.25846	1.25698	1.22396	1.22415	1.18865	1.18781	1.23719
419	1.18287	1.27557	1.25874	1.25733	1.22424	1.22425	1.18866	1.1877	1.23663
419.5	1.1822	1.27553	1.25902	1.25768	1.22452	1.22435	1.18869	1.18759	1.23607
420	1.18154	1.27549	1.2593	1.25803	1.22481	1.22445	1.18871	1.18748	1.23551
420.5	1.18088	1.27544	1.25957	1.25838	1.2251	1.22456	1.18875	1.18738	1.23495
421	1.18021	1.27538	1.25984	1.25873	1.2254	1.22466	1.18879	1.18728	1.23438
421.5	1.17955	1.27532	1.26011	1.25907	1.2257	1.22477	1.18883	1.18719	1.23381
422	1.17888	1.27525	1.26037	1.25942	1.226	1.22489	1.18889	1.18711	1.23324
422.5	1.17821	1.27517	1.26064	1.25977	1.22631	1.225	1.18895	1.18702	1.23266
423	1.17755	1.27509	1.2609	1.26011	1.22662	1.22512	1.18901	1.18695	1.23208
423.5	1.17688	1.27501	1.26115	1.26046	1.22694	1.22525	1.18908	1.18687	1.2315
424	1.17621	1.27492	1.26141	1.2608	1.22726	1.22537	1.18916	1.18681	1.23091
424.5	1.17555	1.27482	1.26166	1.26115	1.22759	1.2255	1.18925	1.18675	1.23033
425	1.17488	1.27471	1.26191	1.26149	1.22792	1.22563	1.18934	1.18669	1.22974
425.5	1.17421	1.2746	1.26216	1.26183	1.22825	1.22576	1.18943	1.18664	1.22914
426	1.17354	1.27449	1.2624	1.26217	1.22859	1.2259	1.18954	1.18659	1.22855
426.5	1.17287	1.27437	1.26264	1.26251	1.22893	1.22604	1.18964	1.18655	1.22795
427	1.1722	1.27424	1.26288	1.26285	1.22928	1.22618	1.18976	1.18651	1.22736
427.5	1.17153	1.2741	1.26311	1.26318	1.22963	1.22633	1.18988	1.18648	1.22675
428	1.17086	1.27396	1.26334	1.26352	1.22998	1.22647	1.19001	1.18645	1.22615
428.5	1.17019	1.27382	1.26357	1.26385	1.23034	1.22662	1.19015	1.18643	1.22555
429	1.16952	1.27367	1.26379	1.26418	1.2307	1.22678	1.19029	1.18642	1.22494
429.5	1.16885	1.27351	1.26401	1.26451	1.23107	1.22693	1.19043	1.18641	1.22434
430	1.16818	1.27334	1.26423	1.26484	1.23144	1.22709	1.19059	1.1864	1.22373
430.5	1.16751	1.27317	1.26444	1.26516	1.23181	1.22725	1.19075	1.1864	1.22312
431	1.16684	1.273	1.26465	1.26548	1.23219	1.22742	1.19091	1.18641	1.22251
431.5	1.16617	1.27281	1.26486	1.26581	1.23257	1.22758	1.19109	1.18642	1.22189
432	1.1655	1.27262	1.26506	1.26612	1.23295	1.22775	1.19127	1.18644	1.22128
432.5	1.16483	1.27243	1.26525	1.26644	1.23334	1.22792	1.19145	1.18646	1.22066
433	1.16416	1.27222	1.26545	1.26676	1.23373	1.2281	1.19165	1.18649	1.22005
433.5	1.16349	1.27201	1.26564	1.26707	1.23412	1.22828	1.19184	1.18652	1.21943
434	1.16282	1.2718	1.26582	1.26738	1.23452	1.22845	1.19205	1.18656	1.21882
434.5	1.16215	1.27158	1.266	1.26768	1.23492	1.22864	1.19226	1.18661	1.2182
435	1.16148	1.27135	1.26618	1.26799	1.23533	1.22882	1.19248	1.18666	1.21758
435.5	1.1608	1.27112	1.26635	1.26829	1.23573	1.22901	1.1927	1.18671	1.21696
436	1.16013	1.27088	1.26652	1.26859	1.23614	1.2292	1.19293	1.18678	1.21634
436.5	1.15946	1.27063	1.26668	1.26888	1.23656	1.22939	1.19317	1.18684	1.21572
437	1.15879	1.27037	1.26684	1.26918	1.23697	1.22958	1.19341	1.18692	1.2151
437.5	1.15812	1.27011	1.26699	1.26947	1.23739	1.22978	1.19366	1.187	1.21448
438	1.15746	1.26985	1.26714	1.26975	1.23782	1.22998	1.19392	1.18708	1.21386
438.5	1.15679	1.26957	1.26729	1.27004	1.23824	1.23018	1.19418	1.18717	1.21324
439	1.15612	1.26929	1.26743	1.27032	1.23867	1.23038	1.19445	1.18727	1.21262
439.5	1.15545	1.26901	1.26756	1.27059	1.2391	1.23058	1.19472	1.18737	1.212
440	1.15478	1.26871	1.26769	1.27086	1.23954	1.23079	1.195	1.18748	1.21138
440.5	1.15411	1.26841	1.26781	1.27113	1.23997	1.231	1.19529	1.18759	1.21076
441	1.15344	1.26811	1.26793	1.2714	1.24041	1.23121	1.19558	1.18771	1.21015
441.5	1.15278	1.26779	1.26805	1.27166	1.24085	1.23142	1.19588	1.18783	1.20953
442	1.15211	1.26748	1.26815	1.27192	1.2413	1.23164	1.19618	1.18796	1.20891
442.5	1.15144	1.26715	1.26826	1.27217	1.24174	1.23186	1.19649	1.1881	1.2083
443	1.15077	1.26682	1.26835	1.27242	1.24219	1.23207	1.19681	1.18824	1.20768
443.5	1.15011	1.26648	1.26845	1.27267	1.24264	1.23229	1.19713	1.18839	1.20707
444	1.14944	1.26613	1.26853	1.27291	1.2431	1.23252	1.19746	1.18854	1.20646
444.5	1.14878	1.26578	1.26861	1.27314	1.24355	1.23274	1.1978	1.1887	1.20584
445	1.14811	1.26542	1.26869	1.27338	1.24401	1.23297	1.19814	1.18886	1.20523
445.5	1.14745	1.26505	1.26875	1.2736	1.24447	1.23319	1.19848	1.18903	1.20462
446	1.14678	1.26468	1.26882	1.27383	1.24493	1.23342	1.19884	1.18921	1.20402
446.5	1.14612	1.2643	1.26887	1.27405	1.24539	1.23365	1.19919	1.18939	1.20341
447	1.14546	1.26391	1.26893	1.27426	1.24586	1.23388	1.19956	1.18958	1.20281
447.5	1.1448	1.26352	1.26897	1.27447	1.24633	1.23412	1.19993	1.18977	1.20221
448	1.14413	1.26312	1.26901	1.27467	1.24679	1.23435	1.2003	1.18997	1.2016
448.5	1.14347	1.26271	1.26904	1.27487	1.24726	1.23459	1.20069	1.19017	1.20101
449	1.14281	1.2623	1.26907	1.27507	1.24773	1.23482	1.20107	1.19038	1.20041
449.5	1.14215	1.26188	1.26909	1.27526	1.24821	1.23506	1.20146	1.1906	1.19982
450	1.14149	1.26145	1.2691	1.27544	1.24868	1.2353	1.20186	1.19082	1.19922
450.5	1.14083	1.26102	1.26911	1.27562	1.24916	1.23554	1.20227	1.19105	1.19863
451	1.14018	1.26058	1.26911	1.27579	1.24963	1.23578	1.20267	1.19128	1.19805
451.5	1.13952	1.26013	1.2691	1.27596	1.25011	1.23602	1.20309	1.19151	1.19746
452	1.13886	1.25968	1.26909	1.27612	1.25059	1.23627	1.20351	1.19176	1.19688
452.5	1.13821	1.25922	1.26907	1.27628	1.25107	1.23651	1.20393	1.192	1.1963
453	1.13755	1.25875	1.26905	1.27643	1.25155	1.23676	1.20436	1.19226	1.19572
453.5	1.1369	1.25827	1.26901	1.27657	1.25203	1.237	1.2048	1.19252	1.19515
454	1.13625	1.25779	1.26897	1.27671	1.25251	1.23725	1.20524	1.19278	1.19457
454.5	1.13559	1.25731	1.26893	1.27684	1.25299	1.2375	1.20569	1.19305	1.19401
455	1.13494	1.25681	1.26888	1.27697	1.25348	1.23775	1.20614	1.19332	1.19344
455.5	1.13429	1.25631	1.26882	1.27709	1.25396	1.23799	1.20659	1.1936	1.19288
456	1.13364	1.25581	1.26875	1.27721	1.25444	1.23824	1.20705	1.19389	1.19232
456.5	1.13299	1.25529	1.26868	1.27732	1.25493	1.23849	1.20752	1.19418	1.19176
457	1.13235	1.25477	1.2686	1.27742	1.25541	1.23874	1.20799	1.19448	1.19121
457.5	1.1317	1.25425	1.26851	1.27752	1.2559	1.23899	1.20846	1.19478	1.19066
458	1.13105	1.25371	1.26841	1.27761	1.25638	1.23924	1.20894	1.19508	1.19012
458.5	1.13041	1.25318	1.26831	1.27769	1.25686	1.23949	1.20943	1.19539	1.18957
459	1.12976	1.25263	1.2682	1.27777	1.25735	1.23974	1.20992	1.19571	1.18904
459.5	1.12912	1.25208	1.26809	1.27784	1.25783	1.24	1.21041	1.19603	1.1885
460	1.12848	1.25152	1.26796	1.2779	1.25832	1.24025	1.21091	1.19635	1.18797
460.5	1.12784	1.25095	1.26783	1.27796	1.2588	1.2405	1.21141	1.19668	1.18744
461	1.1272	1.25038	1.26769	1.27801	1.25928	1.24075	1.21192	1.19702	1.18692
461.5	1.12656	1.2498	1.26755	1.27805	1.25976	1.241	1.21243	1.19736	1.1864
462	1.12593	1.24922	1.2674	1.27809	1.26025	1.24125	1.21295	1.1977	1.18589
462.5	1.12529	1.24863	1.26724	1.27812	1.26073	1.2415	1.21347	1.19805	1.18538
463	1.12466	1.24803	1.26707	1.27814	1.26121	1.24175	1.21399	1.19841	1.18487
463.5	1.12402	1.24743	1.26689	1.27815	1.26169	1.242	1.21452	1.19877	1.18437
464	1.12339	1.24682	1.26671	1.27816	1.26217	1.24225	1.21505	1.19913	1.18388
464.5	1.12276	1.2462	1.26652	1.27816	1.26264	1.2425	1.21559	1.1995	1.18338
465	1.12213	1.24558	1.26633	1.27816	1.26312	1.24275	1.21613	1.19987	1.1829
465.5	1.1215	1.24496	1.26612	1.27814	1.26359	1.24299	1.21667	1.20025	1.18241
466	1.12088	1.24432	1.26591	1.27812	1.26407	1.24324	1.21722	1.20063	1.18194
466.5	1.12025	1.24368	1.26569	1.27809	1.26454	1.24349	1.21777	1.20101	1.18146
467	1.11963	1.24304	1.26546	1.27806	1.26501	1.24373	1.21833	1.2014	1.18099
467.5	1.11901	1.24239	1.26523	1.27802	1.26548	1.24398	1.21888	1.2018	1.18053
468	1.11839	1.24173	1.26499	1.27797	1.26595	1.24422	1.21945	1.20219	1.18007
468.5	1.11777	1.24106	1.26474	1.27791	1.26641	1.24446	1.22001	1.2026	1.17962
469	1.11715	1.2404	1.26448	1.27784	1.26688	1.24471	1.22058	1.203	1.17917
469.5	1.11654	1.23972	1.26422	1.27777	1.26734	1.24495	1.22115	1.20341	1.17873
470	1.11592	1.23904	1.26395	1.27769	1.2678	1.24519	1.22172	1.20383	1.17829
470.5	1.11531	1.23835	1.26367	1.2776	1.26826	1.24542	1.2223	1.20425	1.17786
471	1.1147	1.23766	1.26338	1.2775	1.26872	1.24566	1.22288	1.20467	1.17743
471.5	1.11409	1.23696	1.26308	1.2774	1.26917	1.2459	1.22347	1.20509	1.17701
472	1.11348	1.23626	1.26278	1.27729	1.26962	1.24613	1.22405	1.20552	1.1766
472.5	1.11288	1.23555	1.26247	1.27717	1.27007	1.24636	1.22464	1.20596	1.17619
473	1.11227	1.23484	1.26216	1.27704	1.27052	1.2466	1.22523	1.20639	1.17578
473.5	1.11167	1.23412	1.26183	1.27691	1.27096	1.24682	1.22583	1.20683	1.17538
474	1.11107	1.2334	1.2615	1.27677	1.2714	1.24705	1.22642	1.20728	1.17499
474.5	1.11047	1.23267	1.26116	1.27662	1.27184	1.24728	1.22702	1.20773	1.17461
475	1.10987	1.23193	1.26081	1.27646	1.27228	1.2475	1.22762	1.20818	1.17422
475.5	1.10928	1.23119	1.26046	1.27629	1.27271	1.24773	1.22822	1.20863	1.17385
476	1.10868	1.23044	1.2601	1.27612	1.27314	1.24795	1.22883	1.20909	1.17348
476.5	1.10809	1.22969	1.25973	1.27593	1.27357	1.24817	1.22944	1.20955	1.17312
477	1.1075	1.22894	1.25935	1.27574	1.27399	1.24839	1.23005	1.21001	1.17276
477.5	1.10692	1.22818	1.25897	1.27555	1.27441	1.2486	1.23066	1.21048	1.17241
478	1.10633	1.22741	1.25858	1.27534	1.27483	1.24881	1.23127	1.21095	1.17207
478.5	1.10575	1.22664	1.25818	1.27512	1.27525	1.24902	1.23189	1.21142	1.17173
479	1.10517	1.22587	1.25777	1.2749	1.27566	1.24923	1.2325	1.2119	1.1714
479.5	1.10459	1.22509	1.25736	1.27467	1.27606	1.24944	1.23312	1.21237	1.17107
480	1.10401	1.2243	1.25694	1.27443	1.27647	1.24964	1.23374	1.21285	1.17075
480.5	1.10343	1.22351	1.25651	1.27419	1.27687	1.24985	1.23436	1.21334	1.17044
481	1.10286	1.22272	1.25608	1.27393	1.27726	1.25005	1.23498	1.21382	1.17013
481.5	1.10229	1.22192	1.25564	1.27367	1.27766	1.25024	1.2356	1.21431	1.16983
482	1.10172	1.22112	1.25519	1.2734	1.27804	1.25044	1.23623	1.2148	1.16954
482.5	1.10115	1.22031	1.25473	1.27312	1.27843	1.25063	1.23685	1.2153	1.16925
483	1.10059	1.2195	1.25427	1.27283	1.27881	1.25082	1.23748	1.21579	1.16897
483.5	1.10003	1.21869	1.2538	1.27254	1.27918	1.25101	1.2381	1.21629	1.1687
484	1.09946	1.21787	1.25332	1.27223	1.27956	1.25119	1.23873	1.21679	1.16843
484.5	1.09891	1.21704	1.25284	1.27192	1.27992	1.25137	1.23936	1.21729	1.16817
485	1.09835	1.21622	1.25235	1.2716	1.28029	1.25155	1.23999	1.2178	1.16792
485.5	1.0978	1.21538	1.25185	1.27128	1.28064	1.25173	1.24061	1.21831	1.16767
486	1.09725	1.21455	1.25134	1.27094	1.281	1.2519	1.24124	1.21881	1.16743
486.5	1.0967	1.21371	1.25083	1.2706	1.28135	1.25207	1.24187	1.21932	1.1672
487	1.09615	1.21286	1.25031	1.27025	1.28169	1.25224	1.2425	1.21984	1.16698
487.5	1.09561	1.21202	1.24979	1.26989	1.28203	1.2524	1.24313	1.22035	1.16676
488	1.09506	1.21117	1.24926	1.26952	1.28236	1.25256	1.24376	1.22087	1.16655
488.5	1.09452	1.21031	1.24872	1.26914	1.28269	1.25272	1.24438	1.22138	1.16634
489	1.09399	1.20945	1.24817	1.26876	1.28302	1.25287	1.24501	1.2219	1.16614
489.5	1.09345	1.20859	1.24762	1.26837	1.28334	1.25302	1.24564	1.22242	1.16595
490	1.09292	1.20773	1.24706	1.26797	1.28365	1.25317	1.24627	1.22294	1.16577
490.5	1.09239	1.20686	1.2465	1.26756	1.28396	1.25332	1.24689	1.22346	1.16559
491	1.09186	1.20599	1.24593	1.26715	1.28427	1.25346	1.24752	1.22399	1.16542
491.5	1.09133	1.20511	1.24535	1.26673	1.28456	1.25359	1.24814	1.22451	1.16526
492	1.09081	1.20424	1.24476	1.26629	1.28486	1.25373	1.24877	1.22504	1.16511
492.5	1.09029	1.20335	1.24417	1.26586	1.28514	1.25386	1.24939	1.22556	1.16496
493	1.08977	1.20247	1.24358	1.26541	1.28543	1.25399	1.25001	1.22609	1.16482
493.5	1.08926	1.20158	1.24297	1.26496	1.2857	1.25411	1.25063	1.22662	1.16468
494	1.08874	1.20069	1.24237	1.26449	1.28597	1.25423	1.25125	1.22715	1.16456
494.5	1.08823	1.1998	1.24175	1.26402	1.28624	1.25434	1.25187	1.22767	1.16444
495	1.08772	1.19891	1.24113	1.26355	1.2865	1.25446	1.25248	1.2282	1.16433
495.5	1.08722	1.19801	1.2405	1.26306	1.28675	1.25457	1.2531	1.22874	1.16422
496	1.08671	1.19711	1.23987	1.26257	1.28699	1.25467	1.25371	1.22927	1.16412
496.5	1.08621	1.1962	1.23923	1.26207	1.28724	1.25477	1.25432	1.2298	1.16403
497	1.08572	1.1953	1.23859	1.26156	1.28747	1.25487	1.25493	1.23033	1.16395
497.5	1.08522	1.19439	1.23794	1.26105	1.2877	1.25496	1.25553	1.23086	1.16387
498	1.08473	1.19348	1.23728	1.26052	1.28792	1.25505	1.25614	1.23139	1.1638
498.5	1.08424	1.19257	1.23662	1.25999	1.28814	1.25513	1.25674	1.23192	1.16374
499	1.08375	1.19165	1.23595	1.25946	1.28834	1.25522	1.25734	1.23245	1.16369
499.5	1.08326	1.19074	1.23528	1.25891	1.28855	1.25529	1.25793	1.23298	1.16364
500	1.08278	1.18982	1.2346	1.25836	1.28874	1.25537	1.25853	1.23352	1.1636
500.5	1.0823	1.18889	1.23392	1.2578	1.28893	1.25543	1.25912	1.23405	1.16357
501	1.08182	1.18797	1.23323	1.25723	1.28912	1.2555	1.25971	1.23458	1.16354
501.5	1.08135	1.18705	1.23254	1.25666	1.28929	1.25556	1.26029	1.23511	1.16353
502	1.08087	1.18612	1.23184	1.25608	1.28946	1.25561	1.26088	1.23564	1.16352
502.5	1.0804	1.18519	1.23113	1.25549	1.28963	1.25567	1.26145	1.23616	1.16351
503	1.07994	1.18426	1.23042	1.2549	1.28978	1.25571	1.26203	1.23669	1.16352
503.5	1.07947	1.18333	1.22971	1.25429	1.28993	1.25576	1.2626	1.23722	1.16353
504	1.07901	1.1824	1.22899	1.25368	1.29007	1.2558	1.26317	1.23775	1.16355
504.5	1.07855	1.18146	1.22826	1.25307	1.29021	1.25583	1.26374	1.23827	1.16357
505	1.07809	1.18052	1.22753	1.25245	1.29034	1.25586	1.2643	1.2388	1.1636
505.5	1.07764	1.17959	1.2268	1.25182	1.29046	1.25588	1.26486	1.23932	1.16364
506	1.07719	1.17865	1.22606	1.25118	1.29057	1.25591	1.26541	1.23984	1.16369
506.5	1.07674	1.17771	1.22532	1.25054	1.29068	1.25592	1.26596	1.24036	1.16375
507	1.07629	1.17676	1.22457	1.24989	1.29078	1.25593	1.26651	1.24088	1.16381
507.5	1.07585	1.17582	1.22382	1.24923	1.29087	1.25594	1.26705	1.2414	1.16388
508	1.07541	1.17488	1.22306	1.24857	1.29095	1.25594	1.26759	1.24191	1.16395
508.5	1.07497	1.17393	1.2223	1.2479	1.29103	1.25594	1.26812	1.24243	1.16404
509	1.07453	1.17299	1.22153	1.24722	1.2911	1.25593	1.26865	1.24294	1.16413
509.5	1.0741	1.17204	1.22076	1.24654	1.29116	1.25592	1.26917	1.24345	1.16422
510	1.07367	1.17109	1.21998	1.24585	1.29122	1.25591	1.26969	1.24396	1.16433
510.5	1.07324	1.17014	1.2192	1.24516	1.29127	1.25589	1.27021	1.24447	1.16444
511	1.07282	1.16919	1.21842	1.24445	1.29131	1.25586	1.27072	1.24497	1.16456
511.5	1.07239	1.16824	1.21763	1.24375	1.29134	1.25583	1.27122	1.24548	1.16468
512	1.07197	1.16729	1.21684	1.24303	1.29136	1.2558	1.27172	1.24598	1.16481
512.5	1.07156	1.16634	1.21605	1.24231	1.29138	1.25576	1.27222	1.24648	1.16495
513	1.07114	1.16539	1.21525	1.24159	1.29139	1.25571	1.27271	1.24697	1.1651
513.5	1.07073	1.16444	1.21445	1.24086	1.29139	1.25566	1.27319	1.24747	1.16525
514	1.07032	1.16349	1.21364	1.24012	1.29138	1.25561	1.27367	1.24796	1.16541
514.5	1.06991	1.16254	1.21283	1.23938	1.29137	1.25555	1.27414	1.24845	1.16558
515	1.06951	1.16158	1.21201	1.23863	1.29135	1.25548	1.27461	1.24894	1.16575
515.5	1.0691	1.16063	1.2112	1.23787	1.29132	1.25542	1.27507	1.24942	1.16593
516	1.06871	1.15968	1.21038	1.23711	1.29128	1.25534	1.27552	1.2499	1.16612
516.5	1.06831	1.15872	1.20955	1.23635	1.29123	1.25526	1.27597	1.25038	1.16631
517	1.06791	1.15777	1.20872	1.23558	1.29118	1.25518	1.27642	1.25085	1.16651
517.5	1.06752	1.15682	1.20789	1.2348	1.29112	1.25509	1.27685	1.25132	1.16672
518	1.06713	1.15586	1.20706	1.23402	1.29105	1.255	1.27728	1.25179	1.16693
518.5	1.06675	1.15491	1.20622	1.23323	1.29097	1.2549	1.27771	1.25226	1.16715
519	1.06636	1.15396	1.20538	1.23244	1.29089	1.25479	1.27813	1.25272	1.16738
519.5	1.06598	1.153	1.20453	1.23164	1.29079	1.25468	1.27854	1.25318	1.16761
520	1.0656	1.15205	1.20369	1.23084	1.29069	1.25457	1.27894	1.25364	1.16785
520.5	1.06523	1.1511	1.20284	1.23003	1.29058	1.25445	1.27934	1.25409	1.1681
521	1.06485	1.15015	1.20198	1.22922	1.29046	1.25433	1.27973	1.25454	1.16835
521.5	1.06448	1.14919	1.20113	1.2284	1.29033	1.2542	1.28012	1.25498	1.16861
522	1.06411	1.14824	1.20027	1.22758	1.2902	1.25407	1.2805	1.25542	1.16887
522.5	1.06375	1.14729	1.19941	1.22675	1.29006	1.25393	1.28087	1.25586	1.16914
523	1.06338	1.14634	1.19854	1.22592	1.28991	1.25378	1.28123	1.25629	1.16942
523.5	1.06302	1.14539	1.19768	1.22508	1.28975	1.25363	1.28159	1.25672	1.1697
524	1.06266	1.14444	1.19681	1.22424	1.28958	1.25348	1.28194	1.25714	1.16999
524.5	1.06231	1.1435	1.19593	1.22339	1.28941	1.25332	1.28228	1.25756	1.17029
525	1.06195	1.14255	1.19506	1.22254	1.28922	1.25315	1.28261	1.25798	1.17059
525.5	1.0616	1.1416	1.19418	1.22169	1.28903	1.25298	1.28294	1.25839	1.1709
526	1.06126	1.14066	1.1933	1.22083	1.28883	1.25281	1.28326	1.2588	1.17121
526.5	1.06091	1.13971	1.19242	1.21996	1.28862	1.25263	1.28357	1.2592	1.17153
527	1.06057	1.13877	1.19154	1.2191	1.28841	1.25245	1.28388	1.2596	1.17186
527.5	1.06023	1.13782	1.19065	1.21822	1.28818	1.25226	1.28417	1.26	1.17219
528	1.05989	1.13688	1.18977	1.21735	1.28795	1.25206	1.28446	1.26039	1.17253
528.5	1.05955	1.13594	1.18888	1.21647	1.28771	1.25186	1.28474	1.26077	1.17287
529	1.05922	1.135	1.18799	1.21559	1.28746	1.25165	1.28502	1.26115	1.17322
529.5	1.05889	1.13406	1.18709	1.2147	1.2872	1.25144	1.28528	1.26152	1.17358
530	1.05856	1.13312	1.1862	1.21381	1.28694	1.25123	1.28554	1.26189	1.17394
530.5	1.05823	1.13219	1.1853	1.21291	1.28666	1.25101	1.28578	1.26226	1.1743
531	1.05791	1.13125	1.1844	1.21201	1.28638	1.25078	1.28602	1.26262	1.17467
531.5	1.05759	1.13032	1.1835	1.21111	1.28609	1.25055	1.28626	1.26297	1.17505
532	1.05727	1.12938	1.1826	1.21021	1.28579	1.25031	1.28648	1.26332	1.17543
532.5	1.05695	1.12845	1.18169	1.2093	1.28549	1.25007	1.28669	1.26366	1.17582
533	1.05664	1.12752	1.18079	1.20838	1.28517	1.24982	1.2869	1.264	1.17621
533.5	1.05633	1.12659	1.17988	1.20747	1.28485	1.24957	1.2871	1.26434	1.17661
534	1.05602	1.12567	1.17897	1.20655	1.28452	1.24932	1.28729	1.26466	1.17701
534.5	1.05571	1.12474	1.17806	1.20563	1.28418	1.24905	1.28747	1.26498	1.17742
535	1.05541	1.12382	1.17715	1.2047	1.28383	1.24879	1.28764	1.2653	1.17783
535.5	1.05511	1.12289	1.17624	1.20377	1.28348	1.24852	1.2878	1.26561	1.17825
536	1.05481	1.12197	1.17532	1.20284	1.28312	1.24824	1.28796	1.26591	1.17867
536.5	1.05451	1.12105	1.17441	1.20191	1.28274	1.24796	1.2881	1.26621	1.1791
537	1.05422	1.12014	1.17349	1.20097	1.28237	1.24767	1.28824	1.2665	1.17953
537.5	1.05392	1.11922	1.17258	1.20003	1.28198	1.24738	1.28836	1.26679	1.17997
538	1.05363	1.11831	1.17166	1.19909	1.28158	1.24708	1.28848	1.26707	1.18041
538.5	1.05335	1.11739	1.17074	1.19814	1.28118	1.24678	1.28859	1.26734	1.18086
539	1.05306	1.11648	1.16982	1.1972	1.28077	1.24647	1.28869	1.26761	1.18131
539.5	1.05278	1.11557	1.1689	1.19625	1.28035	1.24615	1.28878	1.26787	1.18176
540	1.0525	1.11467	1.16797	1.19529	1.27993	1.24584	1.28886	1.26813	1.18222
540.5	1.05222	1.11376	1.16705	1.19434	1.27949	1.24551	1.28894	1.26838	1.18269
541	1.05195	1.11286	1.16613	1.19338	1.27905	1.24519	1.289	1.26862	1.18316
541.5	1.05167	1.11196	1.1652	1.19242	1.2786	1.24485	1.28905	1.26886	1.18363
542	1.0514	1.11106	1.16428	1.19146	1.27814	1.24452	1.2891	1.26908	1.18411
542.5	1.05113	1.11016	1.16335	1.1905	1.27768	1.24417	1.28913	1.26931	1.18459
543	1.05087	1.10926	1.16243	1.18953	1.27721	1.24382	1.28916	1.26952	1.18507
543.5	1.05061	1.10837	1.1615	1.18856	1.27673	1.24347	1.28917	1.26973	1.18556
544	1.05034	1.10748	1.16057	1.18759	1.27624	1.24311	1.28918	1.26993	1.18606
544.5	1.05009	1.10659	1.15965	1.18662	1.27574	1.24275	1.28918	1.27013	1.18655
545	1.04983	1.1057	1.15872	1.18565	1.27524	1.24238	1.28916	1.27032	1.18706
545.5	1.04958	1.10482	1.15779	1.18467	1.27473	1.24201	1.28914	1.2705	1.18756
546	1.04932	1.10393	1.15686	1.18369	1.27421	1.24163	1.28911	1.27067	1.18807
546.5	1.04908	1.10305	1.15593	1.18272	1.27369	1.24125	1.28907	1.27084	1.18858
547	1.04883	1.10218	1.155	1.18174	1.27316	1.24086	1.28902	1.271	1.1891
547.5	1.04858	1.1013	1.15408	1.18075	1.27262	1.24047	1.28896	1.27115	1.18962
548	1.04834	1.10043	1.15315	1.17977	1.27207	1.24007	1.28889	1.2713	1.19014
548.5	1.0481	1.09955	1.15222	1.17879	1.27152	1.23967	1.28881	1.27143	1.19066
549	1.04787	1.09868	1.15129	1.1778	1.27096	1.23926	1.28872	1.27156	1.19119
549.5	1.04763	1.09782	1.15036	1.17681	1.27039	1.23885	1.28862	1.27169	1.19173
550	1.0474	1.09695	1.14943	1.17582	1.26981	1.23844	1.28851	1.2718	1.19226
550.5	1.04717	1.09609	1.1485	1.17483	1.26923	1.23801	1.28839	1.27191	1.1928
551	1.04694	1.09523	1.14757	1.17384	1.26864	1.23759	1.28826	1.27201	1.19334
551.5	1.04671	1.09437	1.14664	1.17285	1.26805	1.23716	1.28812	1.27211	1.19388
552	1.04649	1.09352	1.14571	1.17186	1.26744	1.23672	1.28797	1.27219	1.19443
552.5	1.04627	1.09267	1.14478	1.17087	1.26683	1.23628	1.28782	1.27227	1.19498
553	1.04605	1.09182	1.14386	1.16987	1.26622	1.23584	1.28765	1.27234	1.19553
553.5	1.04583	1.09097	1.14293	1.16888	1.26559	1.23539	1.28747	1.2724	1.19609
554	1.04562	1.09012	1.142	1.16788	1.26496	1.23493	1.28728	1.27246	1.19665
554.5	1.04541	1.08928	1.14107	1.16688	1.26433	1.23447	1.28709	1.2725	1.19721
555	1.0452	1.08844	1.14015	1.16589	1.26368	1.23401	1.28688	1.27254	1.19777
555.5	1.04499	1.0876	1.13922	1.16489	1.26303	1.23354	1.28666	1.27257	1.19834
556	1.04479	1.08677	1.13829	1.16389	1.26238	1.23307	1.28644	1.2726	1.1989
556.5	1.04458	1.08594	1.13737	1.16289	1.26171	1.23259	1.2862	1.27261	1.19947
557	1.04438	1.08511	1.13644	1.16189	1.26104	1.23211	1.28595	1.27262	1.20005
557.5	1.04419	1.08428	1.13552	1.16089	1.26037	1.23162	1.2857	1.27262	1.20062
558	1.04399	1.08346	1.1346	1.15989	1.25969	1.23113	1.28543	1.27261	1.20119
558.5	1.0438	1.08263	1.13367	1.15889	1.259	1.23063	1.28516	1.27259	1.20177
559	1.04361	1.08182	1.13275	1.15789	1.25831	1.23013	1.28487	1.27256	1.20235
559.5	1.04342	1.081	1.13183	1.15689	1.25761	1.22963	1.28458	1.27253	1.20293
560	1.04323	1.08019	1.13091	1.15589	1.2569	1.22912	1.28427	1.27249	1.20352
560.5	1.04305	1.07937	1.12999	1.15489	1.25619	1.22861	1.28396	1.27244	1.2041
561	1.04287	1.07857	1.12907	1.15389	1.25547	1.22809	1.28364	1.27238	1.20469
561.5	1.04269	1.07776	1.12815	1.15289	1.25475	1.22757	1.2833	1.27232	1.20527
562	1.04251	1.07696	1.12723	1.15188	1.25402	1.22704	1.28296	1.27224	1.20586
562.5	1.04234	1.07616	1.12632	1.15088	1.25328	1.22651	1.28261	1.27216	1.20645
563	1.04216	1.07536	1.1254	1.14988	1.25254	1.22597	1.28225	1.27207	1.20704
563.5	1.04199	1.07457	1.12449	1.14888	1.25179	1.22543	1.28187	1.27197	1.20763
564	1.04183	1.07378	1.12357	1.14788	1.25104	1.22489	1.28149	1.27186	1.20823
564.5	1.04166	1.07299	1.12266	1.14688	1.25028	1.22434	1.2811	1.27174	1.20882
565	1.0415	1.0722	1.12175	1.14588	1.24952	1.22379	1.2807	1.27162	1.20942
565.5	1.04134	1.07142	1.12084	1.14488	1.24875	1.22323	1.28029	1.27148	1.21001
566	1.04118	1.07064	1.11993	1.14388	1.24798	1.22267	1.27987	1.27134	1.21061
566.5	1.04102	1.06986	1.11902	1.14288	1.2472	1.22211	1.27944	1.27119	1.2112
567	1.04087	1.06909	1.11811	1.14189	1.24641	1.22154	1.27901	1.27103	1.2118
567.5	1.04072	1.06831	1.11721	1.14089	1.24562	1.22096	1.27856	1.27087	1.2124
568	1.04057	1.06754	1.1163	1.13989	1.24483	1.22039	1.2781	1.27069	1.213
568.5	1.04042	1.06678	1.1154	1.13889	1.24403	1.21981	1.27764	1.27051	1.2136
569	1.04027	1.06602	1.1145	1.1379	1.24322	1.21922	1.27716	1.27032	1.2142
569.5	1.04013	1.06526	1.1136	1.1369	1.24242	1.21863	1.27668	1.27012	1.21479
570	1.03999	1.0645	1.1127	1.13591	1.2416	1.21804	1.27619	1.26991	1.21539
570.5	1.03985	1.06374	1.1118	1.13492	1.24078	1.21744	1.27568	1.26969	1.21599
571	1.03972	1.06299	1.1109	1.13392	1.23996	1.21684	1.27517	1.26946	1.21659
571.5	1.03958	1.06224	1.11001	1.13293	1.23913	1.21623	1.27465	1.26923	1.21719
572	1.03945	1.0615	1.10911	1.13194	1.2383	1.21563	1.27412	1.26898	1.21779
572.5	1.03932	1.06076	1.10822	1.13095	1.23746	1.21501	1.27359	1.26873	1.21839
573	1.0392	1.06002	1.10733	1.12996	1.23662	1.2144	1.27304	1.26847	1.21898
573.5	1.03907	1.05928	1.10644	1.12897	1.23577	1.21378	1.27248	1.2682	1.21958
574	1.03895	1.05855	1.10555	1.12798	1.23492	1.21315	1.27192	1.26793	1.22018
574.5	1.03883	1.05781	1.10467	1.127	1.23406	1.21253	1.27135	1.26764	1.22077
575	1.03871	1.05709	1.10378	1.12601	1.2332	1.21189	1.27076	1.26735	1.22137
575.5	1.0386	1.05636	1.1029	1.12503	1.23234	1.21126	1.27017	1.26704	1.22196
576	1.03848	1.05564	1.10202	1.12405	1.23147	1.21062	1.26958	1.26673	1.22255
576.5	1.03837	1.05492	1.10113	1.12306	1.2306	1.20998	1.26897	1.26641	1.22315
577	1.03826	1.0542	1.10026	1.12208	1.22972	1.20933	1.26835	1.26609	1.22374
577.5	1.03816	1.05349	1.09938	1.12111	1.22884	1.20868	1.26773	1.26575	1.22433
578	1.03805	1.05278	1.0985	1.12013	1.22796	1.20803	1.2671	1.26541	1.22492
578.5	1.03795	1.05207	1.09763	1.11915	1.22707	1.20738	1.26645	1.26505	1.2255
579	1.03785	1.05137	1.09676	1.11818	1.22618	1.20672	1.26581	1.26469	1.22609
579.5	1.03775	1.05067	1.09589	1.1172	1.22529	1.20605	1.26515	1.26432	1.22667
580	1.03765	1.04997	1.09502	1.11623	1.22439	1.20539	1.26448	1.26395	1.22725
580.5	1.03756	1.04928	1.09415	1.11526	1.22349	1.20472	1.26381	1.26356	1.22783
581	1.03747	1.04858	1.09329	1.11429	1.22258	1.20404	1.26313	1.26317	1.22841
581.5	1.03738	1.04789	1.09242	1.11332	1.22167	1.20337	1.26244	1.26276	1.22899
582	1.03729	1.04721	1.09156	1.11235	1.22076	1.20269	1.26174	1.26235	1.22957
582.5	1.03721	1.04652	1.0907	1.11139	1.21984	1.20201	1.26104	1.26193	1.23014
583	1.03713	1.04584	1.08985	1.11042	1.21893	1.20132	1.26032	1.26151	1.23071
583.5	1.03704	1.04517	1.08899	1.10946	1.218	1.20063	1.2596	1.26107	1.23128
584	1.03697	1.04449	1.08814	1.1085	1.21708	1.19994	1.25888	1.26063	1.23184
584.5	1.03689	1.04382	1.08728	1.10754	1.21615	1.19925	1.25814	1.26018	1.23241
585	1.03682	1.04315	1.08643	1.10659	1.21522	1.19855	1.2574	1.25972	1.23297
585.5	1.03674	1.04249	1.08559	1.10563	1.21428	1.19785	1.25665	1.25925	1.23353
586	1.03667	1.04183	1.08474	1.10468	1.21335	1.19714	1.25589	1.25878	1.23408
586.5	1.03661	1.04117	1.0839	1.10373	1.21241	1.19644	1.25512	1.25829	1.23464
587	1.03654	1.04051	1.08305	1.10278	1.21146	1.19573	1.25435	1.2578	1.23519
587.5	1.03648	1.03986	1.08221	1.10183	1.21052	1.19502	1.25357	1.2573	1.23574
588	1.03642	1.03921	1.08137	1.10088	1.20957	1.1943	1.25279	1.2568	1.23628
588.5	1.03636	1.03856	1.08054	1.09994	1.20862	1.19358	1.25199	1.25628	1.23682
589	1.0363	1.03792	1.0797	1.09899	1.20767	1.19286	1.25119	1.25576	1.23736
589.5	1.03624	1.03728	1.07887	1.09805	1.20671	1.19214	1.25039	1.25523	1.2379
590	1.03619	1.03664	1.07804	1.09711	1.20575	1.19142	1.24957	1.25469	1.23843
590.5	1.03614	1.036	1.07721	1.09618	1.20479	1.19069	1.24875	1.25415	1.23896
591	1.03609	1.03537	1.07639	1.09524	1.20383	1.18996	1.24793	1.2536	1.23948
591.5	1.03605	1.03474	1.07557	1.09431	1.20286	1.18922	1.24709	1.25304	1.24001
592	1.036	1.03412	1.07474	1.09337	1.2019	1.18849	1.24625	1.25247	1.24052
592.5	1.03596	1.03349	1.07392	1.09245	1.20093	1.18775	1.24541	1.2519	1.24104
593	1.03592	1.03287	1.07311	1.09152	1.19996	1.18701	1.24455	1.25131	1.24155
593.5	1.03588	1.03226	1.07229	1.09059	1.19898	1.18627	1.2437	1.25072	1.24205
594	1.03584	1.03164	1.07148	1.08967	1.19801	1.18552	1.24283	1.25013	1.24256
594.5	1.03581	1.03103	1.07067	1.08875	1.19703	1.18478	1.24196	1.24952	1.24306
595	1.03578	1.03042	1.06986	1.08783	1.19605	1.18403	1.24108	1.24891	1.24355
595.5	1.03575	1.02982	1.06905	1.08691	1.19507	1.18328	1.2402	1.24829	1.24404
596	1.03572	1.02922	1.06825	1.086	1.19409	1.18252	1.23931	1.24767	1.24453
596.5	1.03569	1.02862	1.06745	1.08508	1.19311	1.18177	1.23842	1.24704	1.24501
597	1.03567	1.02802	1.06665	1.08417	1.19212	1.18101	1.23752	1.2464	1.24549
597.5	1.03565	1.02743	1.06585	1.08327	1.19113	1.18025	1.23661	1.24575	1.24596
598	1.03563	1.02684	1.06506	1.08236	1.19014	1.17949	1.2357	1.2451	1.24643
598.5	1.03561	1.02625	1.06427	1.08146	1.18915	1.17873	1.23478	1.24444	1.24689
599	1.03559	1.02567	1.06348	1.08055	1.18816	1.17796	1.23386	1.24377	1.24735
599.5	1.03558	1.02509	1.06269	1.07965	1.18717	1.1772	1.23293	1.2431	1.24781
600	1.03557	1.02451	1.0619	1.07876	1.18618	1.17643	1.232	1.24242	1.24826
600.5	1.03556	1.02394	1.06112	1.07786	1.18518	1.17566	1.23106	1.24173	1.2487
601	1.03555	1.02336	1.06034	1.07697	1.18418	1.17489	1.23012	1.24104	1.24914
601.5	1.03555	1.0228	1.05956	1.07608	1.18319	1.17411	1.22917	1.24034	1.24957
602	1.03554	1.02223	1.05878	1.07519	1.18219	1.17334	1.22822	1.23963	1.25
602.5	1.03554	1.02167	1.05801	1.0743	1.18119	1.17256	1.22726	1.23892	1.25043
603	1.03554	1.02111	1.05724	1.07342	1.18019	1.17178	1.2263	1.2382	1.25085
603.5	1.03554	1.02055	1.05647	1.07254	1.17919	1.17101	1.22534	1.23748	1.25126
604	1.03555	1.02	1.05571	1.07166	1.17818	1.17022	1.22437	1.23675	1.25167
604.5	1.03555	1.01945	1.05494	1.07079	1.17718	1.16944	1.22339	1.23601	1.25207
605	1.03556	1.0189	1.05418	1.06991	1.17618	1.16866	1.22241	1.23527	1.25247
605.5	1.03557	1.01835	1.05342	1.06904	1.17517	1.16788	1.22143	1.23452	1.25286
606	1.03558	1.01781	1.05267	1.06817	1.17417	1.16709	1.22044	1.23377	1.25324
606.5	1.0356	1.01727	1.05191	1.06731	1.17316	1.1663	1.21944	1.23301	1.25362
607	1.03561	1.01674	1.05116	1.06644	1.17216	1.16552	1.21845	1.23224	1.254
607.5	1.03563	1.01621	1.05042	1.06558	1.17115	1.16473	1.21745	1.23147	1.25436
608	1.03565	1.01568	1.04967	1.06472	1.17015	1.16394	1.21644	1.2307	1.25473
608.5	1.03568	1.01515	1.04893	1.06387	1.16914	1.16315	1.21543	1.22991	1.25508
609	1.0357	1.01463	1.04819	1.06301	1.16813	1.16236	1.21442	1.22913	1.25543
609.5	1.03573	1.01411	1.04745	1.06216	1.16712	1.16157	1.21341	1.22833	1.25578
610	1.03575	1.01359	1.04671	1.06131	1.16612	1.16077	1.21239	1.22754	1.25611
610.5	1.03578	1.01307	1.04598	1.06047	1.16511	1.15998	1.21136	1.22673	1.25645
611	1.03582	1.01256	1.04525	1.05962	1.1641	1.15919	1.21034	1.22592	1.25677
611.5	1.03585	1.01205	1.04452	1.05878	1.16309	1.15839	1.20931	1.22511	1.25709
612	1.03589	1.01155	1.0438	1.05794	1.16209	1.1576	1.20828	1.22429	1.2574
612.5	1.03592	1.01105	1.04308	1.05711	1.16108	1.1568	1.20724	1.22347	1.25771
613	1.03596	1.01055	1.04236	1.05628	1.16007	1.156	1.2062	1.22264	1.25801
613.5	1.03601	1.01005	1.04164	1.05545	1.15906	1.15521	1.20516	1.22181	1.2583
614	1.03605	1.00956	1.04093	1.05462	1.15806	1.15441	1.20411	1.22097	1.25858
614.5	1.0361	1.00907	1.04022	1.05379	1.15705	1.15361	1.20307	1.22013	1.25886
615	1.03614	1.00858	1.03951	1.05297	1.15604	1.15281	1.20202	1.21928	1.25914
615.5	1.03619	1.0081	1.03881	1.05215	1.15504	1.15202	1.20096	1.21843	1.2594
616	1.03625	1.00762	1.0381	1.05134	1.15403	1.15122	1.19991	1.21757	1.25966
616.5	1.0363	1.00714	1.0374	1.05052	1.15303	1.15042	1.19885	1.21671	1.25991
617	1.03636	1.00666	1.03671	1.04971	1.15202	1.14962	1.19779	1.21585	1.26016
617.5	1.03641	1.00619	1.03601	1.0489	1.15102	1.14882	1.19672	1.21498	1.26039
618	1.03647	1.00572	1.03532	1.0481	1.15002	1.14802	1.19566	1.21411	1.26062
618.5	1.03654	1.00526	1.03463	1.04729	1.14901	1.14722	1.19459	1.21323	1.26085
619	1.0366	1.0048	1.03395	1.0465	1.14801	1.14643	1.19352	1.21235	1.26106
619.5	1.03667	1.00434	1.03327	1.0457	1.14701	1.14563	1.19245	1.21146	1.26127
620	1.03673	1.00388	1.03259	1.0449	1.14601	1.14483	1.19137	1.21057	1.26147
620.5	1.0368	1.00343	1.03191	1.04411	1.14501	1.14403	1.1903	1.20968	1.26167
621	1.03687	1.00298	1.03124	1.04332	1.14401	1.14323	1.18922	1.20878	1.26186
621.5	1.03695	1.00253	1.03057	1.04254	1.14302	1.14243	1.18814	1.20788	1.26204
622	1.03702	1.00209	1.0299	1.04176	1.14202	1.14164	1.18706	1.20698	1.26221
622.5	1.0371	1.00164	1.02924	1.04098	1.14102	1.14084	1.18598	1.20607	1.26237
623	1.03718	1.00121	1.02857	1.0402	1.14003	1.14004	1.18489	1.20516	1.26253
623.5	1.03726	1.00077	1.02791	1.03943	1.13904	1.13924	1.1838	1.20425	1.26268
624	1.03735	1.00034	1.02726	1.03866	1.13805	1.13845	1.18272	1.20333	1.26282
624.5	1.03743	0.99991	1.02661	1.03789	1.13706	1.13765	1.18163	1.20241	1.26296
625	1.03752	0.99949	1.02596	1.03712	1.13607	1.13686	1.18054	1.20149	1.26309
625.5	1.03761	0.99906	1.02531	1.03636	1.13508	1.13606	1.17945	1.20056	1.2632
626	1.0377	0.99864	1.02467	1.0356	1.13409	1.13527	1.17835	1.19963	1.26332
626.5	1.0378	0.99823	1.02403	1.03485	1.13311	1.13448	1.17726	1.1987	1.26342
627	1.03789	0.99782	1.02339	1.03409	1.13212	1.13368	1.17616	1.19776	1.26352
627.5	1.03799	0.99741	1.02276	1.03334	1.13114	1.13289	1.17507	1.19683	1.2636
628	1.03809	0.997	1.02212	1.0326	1.13016	1.1321	1.17397	1.19588	1.26369
628.5	1.03819	0.99659	1.0215	1.03185	1.12918	1.13131	1.17287	1.19494	1.26376
629	1.0383	0.99619	1.02087	1.03111	1.1282	1.13052	1.17177	1.19399	1.26382
629.5	1.0384	0.9958	1.02025	1.03037	1.12723	1.12973	1.17068	1.19304	1.26388
630	1.03851	0.9954	1.01963	1.02964	1.12625	1.12894	1.16958	1.19209	1.26393
630.5	1.03862	0.99501	1.01902	1.02891	1.12528	1.12815	1.16848	1.19114	1.26397
631	1.03873	0.99462	1.0184	1.02818	1.12431	1.12737	1.16737	1.19018	1.264
631.5	1.03885	0.99424	1.01779	1.02745	1.12334	1.12658	1.16627	1.18922	1.26403
632	1.03896	0.99385	1.01719	1.02673	1.12238	1.1258	1.16517	1.18826	1.26405
632.5	1.03908	0.99347	1.01658	1.02601	1.12141	1.12501	1.16407	1.1873	1.26406
633	1.0392	0.9931	1.01598	1.0253	1.12045	1.12423	1.16297	1.18634	1.26406
633.5	1.03932	0.99273	1.01539	1.02459	1.11949	1.12345	1.16186	1.18537	1.26405
634	1.03945	0.99236	1.01479	1.02388	1.11853	1.12267	1.16076	1.1844	1.26403
634.5	1.03957	0.99199	1.0142	1.02317	1.11757	1.12189	1.15966	1.18343	1.26401
635	1.0397	0.99163	1.01362	1.02247	1.11662	1.12111	1.15855	1.18245	1.26398
635.5	1.03983	0.99127	1.01303	1.02177	1.11566	1.12033	1.15745	1.18148	1.26394
636	1.03996	0.99091	1.01245	1.02107	1.11471	1.11956	1.15635	1.1805	1.26389
636.5	1.0401	0.99055	1.01188	1.02038	1.11376	1.11878	1.15525	1.17952	1.26384
637	1.04023	0.9902	1.0113	1.01969	1.11281	1.11801	1.15414	1.17854	1.26377
637.5	1.04037	0.98985	1.01073	1.019	1.11187	1.11723	1.15304	1.17756	1.2637
638	1.04051	0.98951	1.01016	1.01832	1.11093	1.11646	1.15194	1.17658	1.26362
638.5	1.04065	0.98917	1.0096	1.01763	1.10999	1.11569	1.15084	1.1756	1.26353
639	1.0408	0.98883	1.00904	1.01696	1.10905	1.11492	1.14973	1.17461	1.26344
639.5	1.04094	0.98849	1.00848	1.01628	1.10811	1.11416	1.14863	1.17362	1.26333
640	1.04109	0.98816	1.00793	1.01561	1.10718	1.11339	1.14753	1.17263	1.26322
640.5	1.04124	0.98783	1.00737	1.01494	1.10625	1.11262	1.14643	1.17164	1.2631
641	1.04139	0.9875	1.00683	1.01428	1.10532	1.11186	1.14533	1.17065	1.26297
641.5	1.04155	0.98718	1.00628	1.01362	1.10439	1.1111	1.14423	1.16966	1.26283
642	1.0417	0.98686	1.00574	1.01296	1.10347	1.11034	1.14313	1.16866	1.26269
642.5	1.04186	0.98654	1.0052	1.01231	1.10255	1.10957	1.14204	1.16767	1.26253
643	1.04202	0.98622	1.00467	1.01166	1.10163	1.10882	1.14094	1.16667	1.26237
643.5	1.04219	0.98591	1.00413	1.01101	1.10071	1.10806	1.13984	1.16568	1.2622
644	1.04235	0.9856	1.00361	1.01036	1.0998	1.1073	1.13875	1.16468	1.26202
644.5	1.04252	0.9853	1.00308	1.00972	1.09889	1.10655	1.13765	1.16368	1.26184
645	1.04268	0.98499	1.00256	1.00908	1.09798	1.10579	1.13656	1.16268	1.26164
645.5	1.04285	0.98469	1.00204	1.00845	1.09707	1.10504	1.13547	1.16168	1.26144
646	1.04303	0.9844	1.00152	1.00782	1.09617	1.10429	1.13437	1.16068	1.26123
646.5	1.0432	0.9841	1.00101	1.00719	1.09527	1.10354	1.13328	1.15968	1.26101
647	1.04338	0.98381	1.0005	1.00657	1.09437	1.10279	1.13219	1.15867	1.26078
647.5	1.04355	0.98352	1	1.00594	1.09347	1.10204	1.1311	1.15767	1.26055
648	1.04373	0.98324	0.99949	1.00533	1.09258	1.1013	1.13001	1.15667	1.2603
648.5	1.04391	0.98295	0.99899	1.00471	1.09168	1.10055	1.12893	1.15566	1.26005
649	1.0441	0.98267	0.9985	1.0041	1.0908	1.09981	1.12784	1.15466	1.25979
649.5	1.04428	0.9824	0.998	1.00349	1.08991	1.09907	1.12676	1.15365	1.25952
650	1.04447	0.98212	0.99751	1.00289	1.08903	1.09833	1.12568	1.15264	1.25925
650.5	1.04466	0.98185	0.99703	1.00229	1.08815	1.09759	1.12459	1.15164	1.25896
651	1.04485	0.98158	0.99654	1.00169	1.08727	1.09685	1.12351	1.15063	1.25867
651.5	1.04504	0.98132	0.99606	1.00109	1.08639	1.09611	1.12243	1.14962	1.25837
652	1.04524	0.98106	0.99558	1.0005	1.08552	1.09538	1.12136	1.14861	1.25806
652.5	1.04543	0.9808	0.99511	0.99991	1.08465	1.09464	1.12028	1.14761	1.25775
653	1.04563	0.98054	0.99464	0.99933	1.08378	1.09391	1.1192	1.1466	1.25742
653.5	1.04583	0.98028	0.99417	0.99875	1.08292	1.09318	1.11813	1.14559	1.25709
654	1.04604	0.98003	0.9937	0.99817	1.08205	1.09245	1.11706	1.14458	1.25675
654.5	1.04624	0.97978	0.99324	0.99759	1.08119	1.09172	1.11599	1.14357	1.2564
655	1.04644	0.97954	0.99278	0.99702	1.08034	1.09099	1.11492	1.14256	1.25605
655.5	1.04665	0.97929	0.99233	0.99645	1.07948	1.09026	1.11385	1.14155	1.25568
656	1.04686	0.97905	0.99187	0.99589	1.07863	1.08953	1.11278	1.14054	1.25531
656.5	1.04707	0.97881	0.99142	0.99532	1.07778	1.08881	1.11172	1.13953	1.25493
657	1.04728	0.97857	0.99098	0.99477	1.07693	1.08809	1.11066	1.13852	1.25455
657.5	1.0475	0.97834	0.99053	0.99421	1.07609	1.08736	1.1096	1.13751	1.25415
658	1.04771	0.97811	0.99009	0.99366	1.07525	1.08664	1.10854	1.1365	1.25375
658.5	1.04793	0.97788	0.98965	0.99311	1.07441	1.08592	1.10748	1.13549	1.25334
659	1.04815	0.97766	0.98922	0.99256	1.07357	1.0852	1.10642	1.13448	1.25292
659.5	1.04837	0.97743	0.98879	0.99202	1.07274	1.08448	1.10537	1.13347	1.25249
660	1.04859	0.97721	0.98836	0.99148	1.07191	1.08377	1.10431	1.13246	1.25206
660.5	1.04882	0.97699	0.98793	0.99095	1.07108	1.08305	1.10326	1.13145	1.25162
661	1.04904	0.97677	0.98751	0.99041	1.07026	1.08233	1.10221	1.13044	1.25117
661.5	1.04927	0.97656	0.98709	0.98988	1.06943	1.08162	1.10117	1.12943	1.25072
662	1.0495	0.97635	0.98667	0.98936	1.06861	1.08091	1.10012	1.12842	1.25025
662.5	1.04973	0.97614	0.98625	0.98883	1.0678	1.08019	1.09908	1.12741	1.24978
663	1.04996	0.97593	0.98584	0.98831	1.06698	1.07948	1.09804	1.1264	1.2493
663.5	1.0502	0.97573	0.98543	0.9878	1.06617	1.07877	1.09699	1.12539	1.24882
664	1.05043	0.97553	0.98502	0.98728	1.06536	1.07806	1.09596	1.12439	1.24832
664.5	1.05067	0.97532	0.98462	0.98677	1.06455	1.07735	1.09492	1.12338	1.24782
665	1.0509	0.97513	0.98422	0.98627	1.06375	1.07664	1.09389	1.12237	1.24732
665.5	1.05114	0.97493	0.98382	0.98576	1.06294	1.07593	1.09285	1.12136	1.2468
666	1.05138	0.97474	0.98342	0.98526	1.06214	1.07523	1.09182	1.12035	1.24628
666.5	1.05163	0.97454	0.98303	0.98476	1.06135	1.07452	1.09079	1.11934	1.24575
667	1.05187	0.97436	0.98264	0.98427	1.06055	1.07381	1.08977	1.11834	1.24521
667.5	1.05211	0.97417	0.98225	0.98378	1.05976	1.07311	1.08874	1.11733	1.24467
668	1.05236	0.97398	0.98186	0.98329	1.05897	1.07241	1.08772	1.11632	1.24412
668.5	1.05261	0.9738	0.98148	0.9828	1.05818	1.0717	1.0867	1.11532	1.24356
669	1.05286	0.97362	0.9811	0.98232	1.0574	1.071	1.08568	1.11431	1.243
669.5	1.05311	0.97344	0.98072	0.98184	1.05661	1.0703	1.08466	1.11331	1.24243
670	1.05336	0.97326	0.98035	0.98136	1.05583	1.06959	1.08365	1.1123	1.24185
670.5	1.05361	0.97308	0.97997	0.98089	1.05505	1.06889	1.08263	1.1113	1.24126
671	1.05386	0.97291	0.9796	0.98042	1.05428	1.06819	1.08162	1.11029	1.24067
671.5	1.05412	0.97274	0.97923	0.97995	1.0535	1.06749	1.08061	1.10929	1.24007
672	1.05438	0.97257	0.97887	0.97948	1.05273	1.06679	1.07961	1.10828	1.23947
672.5	1.05463	0.9724	0.9785	0.97902	1.05196	1.06609	1.0786	1.10728	1.23886
673	1.05489	0.97223	0.97814	0.97856	1.0512	1.06539	1.0776	1.10628	1.23824
673.5	1.05515	0.97207	0.97778	0.97811	1.05043	1.06469	1.0766	1.10527	1.23761
674	1.05541	0.9719	0.97742	0.97765	1.04967	1.064	1.0756	1.10427	1.23698
674.5	1.05567	0.97174	0.97707	0.9772	1.04891	1.0633	1.0746	1.10327	1.23634
675	1.05593	0.97158	0.97672	0.97676	1.04815	1.0626	1.07361	1.10227	1.2357
675.5	1.0562	0.97142	0.97637	0.97631	1.0474	1.0619	1.07261	1.10127	1.23505
676	1.05646	0.97126	0.97602	0.97587	1.04665	1.06121	1.07162	1.10027	1.23439
676.5	1.05673	0.97111	0.97567	0.97543	1.0459	1.06051	1.07064	1.09927	1.23373
677	1.057	0.97095	0.97533	0.97499	1.04515	1.05981	1.06965	1.09827	1.23306
677.5	1.05726	0.9708	0.97499	0.97456	1.0444	1.05912	1.06867	1.09727	1.23238
678	1.05753	0.97065	0.97465	0.97413	1.04365	1.05842	1.06768	1.09628	1.2317
678.5	1.0578	0.9705	0.97431	0.9737	1.04291	1.05772	1.0667	1.09528	1.23102
679	1.05807	0.97035	0.97397	0.97328	1.04217	1.05703	1.06573	1.09428	1.23032
679.5	1.05834	0.97021	0.97364	0.97285	1.04143	1.05633	1.06475	1.09329	1.22962
680	1.05861	0.97006	0.97331	0.97243	1.0407	1.05564	1.06378	1.09229	1.22892
680.5	1.05889	0.96992	0.97298	0.97202	1.03996	1.05494	1.06281	1.0913	1.22821
681	1.05916	0.96978	0.97265	0.9716	1.03923	1.05425	1.06184	1.0903	1.22749
681.5	1.05944	0.96963	0.97232	0.97119	1.0385	1.05355	1.06087	1.08931	1.22677
682	1.05971	0.96949	0.972	0.97078	1.03777	1.05286	1.0599	1.08832	1.22604
682.5	1.05999	0.96935	0.97168	0.97037	1.03705	1.05216	1.05894	1.08732	1.2253
683	1.06026	0.96922	0.97136	0.96997	1.03632	1.05147	1.05798	1.08633	1.22457
683.5	1.06054	0.96908	0.97104	0.96957	1.0356	1.05078	1.05702	1.08534	1.22382
684	1.06082	0.96895	0.97072	0.96917	1.03488	1.05008	1.05607	1.08435	1.22307
684.5	1.0611	0.96881	0.97041	0.96877	1.03416	1.04939	1.05511	1.08336	1.22232
685	1.06138	0.96868	0.97009	0.96838	1.03345	1.04869	1.05416	1.08237	1.22155
685.5	1.06166	0.96855	0.96978	0.96798	1.03273	1.048	1.05321	1.08138	1.22079
686	1.06194	0.96842	0.96947	0.96759	1.03202	1.0473	1.05226	1.0804	1.22002
686.5	1.06222	0.96829	0.96916	0.96721	1.03131	1.04661	1.05132	1.07941	1.21924
687	1.0625	0.96816	0.96886	0.96682	1.0306	1.04591	1.05038	1.07842	1.21846
687.5	1.06279	0.96803	0.96855	0.96644	1.02989	1.04522	1.04944	1.07744	1.21767
688	1.06307	0.9679	0.96825	0.96606	1.02919	1.04453	1.0485	1.07645	1.21688
688.5	1.06336	0.96778	0.96795	0.96569	1.02848	1.04383	1.04756	1.07547	1.21608
689	1.06364	0.96765	0.96765	0.96531	1.02778	1.04314	1.04663	1.07449	1.21528
689.5	1.06393	0.96753	0.96735	0.96494	1.02708	1.04244	1.0457	1.07351	1.21448
690	1.06421	0.96741	0.96706	0.96457	1.02639	1.04175	1.04477	1.07252	1.21367
690.5	1.0645	0.96729	0.96676	0.9642	1.02569	1.04106	1.04384	1.07154	1.21285
691	1.06478	0.96717	0.96647	0.96383	1.025	1.04036	1.04291	1.07056	1.21203
691.5	1.06507	0.96705	0.96618	0.96347	1.0243	1.03967	1.04199	1.06959	1.21121
692	1.06536	0.96693	0.96589	0.96311	1.02361	1.03897	1.04107	1.06861	1.21038
692.5	1.06565	0.96681	0.9656	0.96275	1.02293	1.03828	1.04015	1.06763	1.20955
693	1.06594	0.96669	0.96531	0.9624	1.02224	1.03759	1.03924	1.06666	1.20871
693.5	1.06623	0.96658	0.96503	0.96204	1.02155	1.03689	1.03832	1.06568	1.20787
694	1.06652	0.96646	0.96474	0.96169	1.02087	1.0362	1.03741	1.06471	1.20702
694.5	1.06681	0.96635	0.96446	0.96134	1.02019	1.03551	1.0365	1.06374	1.20617
695	1.0671	0.96624	0.96418	0.96099	1.01951	1.03481	1.0356	1.06276	1.20532
695.5	1.06739	0.96612	0.9639	0.96065	1.01883	1.03412	1.03469	1.06179	1.20446
696	1.06768	0.96601	0.96363	0.9603	1.01816	1.03343	1.03379	1.06082	1.2036
696.5	1.06797	0.9659	0.96335	0.95996	1.01748	1.03273	1.03289	1.05986	1.20273
697	1.06827	0.96579	0.96308	0.95962	1.01681	1.03204	1.03199	1.05889	1.20186
697.5	1.06856	0.96568	0.9628	0.95929	1.01614	1.03135	1.0311	1.05792	1.20099
698	1.06885	0.96557	0.96253	0.95895	1.01547	1.03066	1.0302	1.05696	1.20011
698.5	1.06915	0.96547	0.96226	0.95862	1.01481	1.02996	1.02931	1.05599	1.19923
699	1.06944	0.96536	0.96199	0.95829	1.01414	1.02927	1.02843	1.05503	1.19835
699.5	1.06974	0.96525	0.96173	0.95796	1.01348	1.02858	1.02754	1.05407	1.19746
700	1.07003	0.96515	0.96146	0.95763	1.01282	1.02789	1.02666	1.05311	1.19657
700.5	1.07033	0.96505	0.9612	0.95731	1.01216	1.0272	1.02578	1.05215	1.19567
701	1.07063	0.96494	0.96094	0.95699	1.0115	1.02651	1.0249	1.05119	1.19478
701.5	1.07092	0.96484	0.96067	0.95667	1.01084	1.02582	1.02402	1.05024	1.19387
702	1.07122	0.96474	0.96042	0.95635	1.01019	1.02513	1.02315	1.04928	1.19297
702.5	1.07152	0.96464	0.96016	0.95603	1.00954	1.02444	1.02228	1.04833	1.19206
703	1.07182	0.96454	0.9599	0.95572	1.00889	1.02375	1.02141	1.04738	1.19115
703.5	1.07212	0.96444	0.95965	0.95541	1.00824	1.02306	1.02054	1.04642	1.19024
704	1.07242	0.96434	0.9594	0.9551	1.0076	1.02237	1.01968	1.04547	1.18932
704.5	1.07272	0.96425	0.95914	0.95479	1.00695	1.02169	1.01882	1.04453	1.1884
705	1.07302	0.96415	0.95889	0.95448	1.00631	1.021	1.01796	1.04358	1.18748
705.5	1.07332	0.96406	0.95865	0.95418	1.00567	1.02031	1.0171	1.04264	1.18656
706	1.07362	0.96396	0.9584	0.95388	1.00503	1.01963	1.01625	1.04169	1.18563
706.5	1.07392	0.96387	0.95815	0.95358	1.0044	1.01894	1.0154	1.04075	1.1847
707	1.07423	0.96378	0.95791	0.95328	1.00376	1.01826	1.01455	1.03981	1.18377
707.5	1.07453	0.96369	0.95767	0.95298	1.00313	1.01758	1.0137	1.03887	1.18283
708	1.07483	0.9636	0.95743	0.95269	1.0025	1.01689	1.01286	1.03793	1.1819
708.5	1.07514	0.96351	0.95719	0.95239	1.00187	1.01621	1.01202	1.037	1.18096
709	1.07544	0.96342	0.95695	0.9521	1.00125	1.01553	1.01118	1.03607	1.18001
709.5	1.07575	0.96333	0.95672	0.95181	1.00062	1.01485	1.01035	1.03513	1.17907
710	1.07605	0.96325	0.95649	0.95153	1	1.01417	1.00951	1.0342	1.17812
710.5	1.07636	0.96316	0.95625	0.95124	0.99938	1.0135	1.00868	1.03328	1.17717
711	1.07667	0.96308	0.95602	0.95096	0.99877	1.01282	1.00785	1.03235	1.17622
711.5	1.07698	0.963	0.9558	0.95068	0.99815	1.01214	1.00703	1.03142	1.17527
712	1.07729	0.96292	0.95557	0.9504	0.99754	1.01147	1.00621	1.0305	1.17432
712.5	1.0776	0.96284	0.95534	0.95012	0.99693	1.0108	1.00539	1.02958	1.17336
713	1.07791	0.96276	0.95512	0.94984	0.99632	1.01012	1.00457	1.02866	1.1724
713.5	1.07822	0.96268	0.9549	0.94957	0.99571	1.00945	1.00375	1.02775	1.17144
714	1.07853	0.96261	0.95468	0.9493	0.99511	1.00878	1.00294	1.02683	1.17048
714.5	1.07884	0.96253	0.95446	0.94903	0.99451	1.00812	1.00213	1.02592	1.16952
715	1.07915	0.96246	0.95425	0.94876	0.99391	1.00745	1.00133	1.02501	1.16855
715.5	1.07947	0.96238	0.95403	0.94849	0.99332	1.00678	1.00052	1.0241	1.16759
716	1.07978	0.96231	0.95382	0.94823	0.99272	1.00612	0.99972	1.02319	1.16662
716.5	1.0801	0.96224	0.95361	0.94796	0.99213	1.00546	0.99892	1.02229	1.16565
717	1.08042	0.96218	0.9534	0.9477	0.99154	1.0048	0.99813	1.02139	1.16468
717.5	1.08073	0.96211	0.9532	0.94744	0.99096	1.00414	0.99733	1.02049	1.16371
718	1.08105	0.96204	0.95299	0.94719	0.99037	1.00348	0.99654	1.01959	1.16273
718.5	1.08137	0.96198	0.95279	0.94693	0.98979	1.00283	0.99576	1.01869	1.16176
719	1.08169	0.96192	0.95259	0.94668	0.98921	1.00217	0.99497	1.0178	1.16078
719.5	1.08201	0.96186	0.95239	0.94642	0.98864	1.00152	0.99419	1.01691	1.1598
720	1.08233	0.9618	0.9522	0.94617	0.98806	1.00087	0.99341	1.01602	1.15883
720.5	1.08266	0.96174	0.952	0.94593	0.98749	1.00022	0.99264	1.01513	1.15785
721	1.08298	0.96168	0.95181	0.94568	0.98692	0.99958	0.99186	1.01425	1.15687
721.5	1.08331	0.96163	0.95162	0.94543	0.98636	0.99893	0.99109	1.01337	1.15589
722	1.08363	0.96157	0.95143	0.94519	0.9858	0.99829	0.99032	1.01249	1.15491
722.5	1.08396	0.96152	0.95125	0.94495	0.98524	0.99765	0.98956	1.01161	1.15392
723	1.08429	0.96147	0.95106	0.94471	0.98468	0.99701	0.9888	1.01074	1.15294
723.5	1.08462	0.96143	0.95088	0.94447	0.98412	0.99638	0.98804	1.00987	1.15196
724	1.08495	0.96138	0.9507	0.94424	0.98357	0.99575	0.98728	1.009	1.15097
724.5	1.08528	0.96134	0.95053	0.944	0.98302	0.99512	0.98653	1.00813	1.14999
725	1.08561	0.96129	0.95035	0.94377	0.98248	0.99449	0.98578	1.00727	1.149
725.5	1.08595	0.96125	0.95018	0.94354	0.98194	0.99386	0.98503	1.00641	1.14801
726	1.08628	0.96121	0.95001	0.94331	0.9814	0.99324	0.98429	1.00555	1.14703
726.5	1.08662	0.96118	0.94984	0.94309	0.98086	0.99262	0.98355	1.0047	1.14604
727	1.08696	0.96114	0.94968	0.94286	0.98032	0.992	0.98281	1.00385	1.14505
727.5	1.08729	0.96111	0.94951	0.94264	0.97979	0.99138	0.98207	1.003	1.14406
728	1.08764	0.96108	0.94935	0.94242	0.97926	0.99077	0.98134	1.00215	1.14308
728.5	1.08798	0.96105	0.9492	0.9422	0.97874	0.99016	0.98061	1.0013	1.14209
729	1.08832	0.96102	0.94904	0.94198	0.97822	0.98955	0.97988	1.00046	1.1411
729.5	1.08866	0.961	0.94889	0.94176	0.9777	0.98894	0.97916	0.99962	1.14011
730	1.08901	0.96098	0.94873	0.94155	0.97718	0.98834	0.97844	0.99879	1.13912
730.5	1.08936	0.96096	0.94859	0.94134	0.97667	0.98774	0.97772	0.99796	1.13813
731	1.0897	0.96094	0.94844	0.94113	0.97616	0.98714	0.97701	0.99713	1.13714
731.5	1.09005	0.96092	0.9483	0.94092	0.97565	0.98655	0.9763	0.9963	1.13615
732	1.09041	0.96091	0.94815	0.94071	0.97515	0.98596	0.97559	0.99548	1.13516
732.5	1.09076	0.96089	0.94801	0.94051	0.97465	0.98537	0.97488	0.99465	1.13417
733	1.09111	0.96088	0.94788	0.9403	0.97415	0.98478	0.97418	0.99384	1.13318
733.5	1.09147	0.96088	0.94774	0.9401	0.97366	0.9842	0.97348	0.99302	1.13219
734	1.09183	0.96087	0.94761	0.9399	0.97317	0.98362	0.97278	0.99221	1.1312
734.5	1.09218	0.96087	0.94748	0.9397	0.97268	0.98304	0.97209	0.9914	1.13021
735	1.09254	0.96087	0.94736	0.93951	0.9722	0.98247	0.9714	0.99059	1.12922
735.5	1.09291	0.96087	0.94723	0.93931	0.97171	0.9819	0.97071	0.98979	1.12823
736	1.09327	0.96087	0.94711	0.93912	0.97124	0.98133	0.97003	0.98899	1.12724
736.5	1.09363	0.96088	0.94699	0.93893	0.97076	0.98077	0.96934	0.98819	1.12626
737	1.094	0.96089	0.94688	0.93874	0.97029	0.98021	0.96867	0.9874	1.12527
737.5	1.09437	0.9609	0.94676	0.93855	0.96982	0.97965	0.96799	0.98661	1.12428
738	1.09474	0.96091	0.94665	0.93837	0.96936	0.97909	0.96732	0.98582	1.12329
738.5	1.09511	0.96093	0.94654	0.93818	0.96889	0.97854	0.96665	0.98504	1.1223
739	1.09548	0.96095	0.94644	0.938	0.96844	0.97799	0.96598	0.98426	1.12132
739.5	1.09586	0.96097	0.94633	0.93782	0.96798	0.97745	0.96532	0.98348	1.12033
740	1.09623	0.96099	0.94623	0.93764	0.96753	0.97691	0.96466	0.9827	1.11934
740.5	1.09661	0.96102	0.94613	0.93747	0.96708	0.97637	0.964	0.98193	1.11836
741	1.09699	0.96104	0.94604	0.93729	0.96663	0.97583	0.96335	0.98116	1.11737
741.5	1.09737	0.96107	0.94594	0.93712	0.96619	0.9753	0.96269	0.9804	1.11639
742	1.09775	0.96111	0.94585	0.93694	0.96575	0.97477	0.96205	0.97964	1.1154
742.5	1.09814	0.96114	0.94576	0.93677	0.96532	0.97425	0.9614	0.97888	1.11442
743	1.09852	0.96118	0.94568	0.93661	0.96489	0.97373	0.96076	0.97812	1.11343
743.5	1.09891	0.96122	0.94559	0.93644	0.96446	0.97321	0.96012	0.97737	1.11245
744	1.0993	0.96126	0.94551	0.93627	0.96403	0.9727	0.95948	0.97662	1.11147
744.5	1.09969	0.96131	0.94543	0.93611	0.96361	0.97218	0.95885	0.97587	1.11049
745	1.10009	0.96136	0.94536	0.93595	0.96319	0.97168	0.95822	0.97513	1.10951
745.5	1.10048	0.96141	0.94528	0.93579	0.96277	0.97117	0.95759	0.97439	1.10852
746	1.10088	0.96146	0.94521	0.93563	0.96236	0.97067	0.95697	0.97365	1.10754
746.5	1.10127	0.96151	0.94514	0.93547	0.96195	0.97017	0.95634	0.97292	1.10656
747	1.10167	0.96157	0.94508	0.93532	0.96154	0.96968	0.95572	0.97219	1.10559
747.5	1.10208	0.96163	0.94501	0.93516	0.96114	0.96919	0.95511	0.97146	1.10461
748	1.10248	0.96169	0.94495	0.93501	0.96074	0.9687	0.9545	0.97073	1.10363
748.5	1.10288	0.96176	0.94489	0.93486	0.96034	0.96822	0.95389	0.97001	1.10265
749	1.10329	0.96183	0.94484	0.93471	0.95994	0.96773	0.95328	0.9693	1.10168
749.5	1.1037	0.9619	0.94478	0.93456	0.95955	0.96726	0.95267	0.96858	1.1007
750	1.10411	0.96197	0.94473	0.93442	0.95917	0.96678	0.95207	0.96787	1.09973
750.5	1.10452	0.96204	0.94468	0.93427	0.95878	0.96631	0.95147	0.96716	1.09875
751	1.10493	0.96212	0.94463	0.93413	0.9584	0.96584	0.95088	0.96645	1.09778
751.5	1.10535	0.9622	0.94459	0.93399	0.95802	0.96538	0.95029	0.96575	1.09681
752	1.10576	0.96228	0.94455	0.93385	0.95764	0.96492	0.9497	0.96505	1.09583
752.5	1.10618	0.96237	0.94451	0.93371	0.95727	0.96446	0.94911	0.96436	1.09486
753	1.1066	0.96245	0.94447	0.93358	0.9569	0.96401	0.94852	0.96366	1.09389
753.5	1.10702	0.96254	0.94443	0.93344	0.95653	0.96356	0.94794	0.96297	1.09292
754	1.10744	0.96263	0.9444	0.93331	0.95617	0.96311	0.94736	0.96228	1.09195
754.5	1.10787	0.96273	0.94437	0.93318	0.9558	0.96267	0.94679	0.9616	1.09098
755	1.10829	0.96282	0.94434	0.93304	0.95544	0.96222	0.94622	0.96092	1.09002
755.5	1.10872	0.96292	0.94431	0.93292	0.95509	0.96179	0.94564	0.96024	1.08905
756	1.10915	0.96302	0.94428	0.93279	0.95473	0.96135	0.94508	0.95957	1.08808
756.5	1.10958	0.96312	0.94426	0.93266	0.95438	0.96092	0.94451	0.95889	1.08712
757	1.11001	0.96323	0.94424	0.93254	0.95404	0.96049	0.94395	0.95822	1.08616
757.5	1.11044	0.96333	0.94422	0.93241	0.95369	0.96006	0.94339	0.95756	1.08519
758	1.11088	0.96344	0.9442	0.93229	0.95335	0.95964	0.94283	0.95689	1.08423
758.5	1.11131	0.96355	0.94418	0.93217	0.95301	0.95922	0.94228	0.95623	1.08327
759	1.11175	0.96367	0.94417	0.93205	0.95267	0.95881	0.94173	0.95558	1.08231
759.5	1.11219	0.96378	0.94416	0.93193	0.95233	0.95839	0.94118	0.95492	1.08135
760	1.11263	0.9639	0.94415	0.93181	0.952	0.95798	0.94063	0.95427	1.08039
760.5	1.11307	0.96402	0.94414	0.9317	0.95167	0.95758	0.94009	0.95362	1.07943
761	1.11351	0.96414	0.94413	0.93158	0.95134	0.95717	0.93955	0.95297	1.07847
761.5	1.11396	0.96426	0.94413	0.93147	0.95102	0.95677	0.93901	0.95233	1.07751
762	1.1144	0.96439	0.94412	0.93136	0.95069	0.95637	0.93847	0.95169	1.07656
762.5	1.11485	0.96452	0.94412	0.93125	0.95037	0.95597	0.93794	0.95105	1.0756
763	1.1153	0.96464	0.94412	0.93114	0.95005	0.95558	0.93741	0.95041	1.07465
763.5	1.11575	0.96478	0.94412	0.93103	0.94973	0.95519	0.93688	0.94978	1.07369
764	1.1162	0.96491	0.94412	0.93092	0.94942	0.9548	0.93635	0.94915	1.07274
764.5	1.11665	0.96504	0.94413	0.93082	0.94911	0.95442	0.93583	0.94852	1.07179
765	1.1171	0.96518	0.94413	0.93071	0.9488	0.95403	0.93531	0.9479	1.07084
765.5	1.11756	0.96532	0.94414	0.93061	0.94849	0.95365	0.93479	0.94727	1.06989
766	1.11801	0.96546	0.94415	0.93051	0.94818	0.95328	0.93427	0.94665	1.06894
766.5	1.11847	0.9656	0.94416	0.93041	0.94788	0.9529	0.93376	0.94604	1.06799
767	1.11892	0.96574	0.94417	0.93031	0.94758	0.95253	0.93325	0.94542	1.06704
767.5	1.11938	0.96588	0.94418	0.93021	0.94728	0.95216	0.93274	0.94481	1.0661
768	1.11984	0.96603	0.9442	0.93011	0.94698	0.95179	0.93223	0.9442	1.06515
768.5	1.1203	0.96618	0.94421	0.93002	0.94668	0.95143	0.93172	0.94359	1.06421
769	1.12076	0.96633	0.94423	0.92992	0.94639	0.95106	0.93122	0.94299	1.06326
769.5	1.12122	0.96648	0.94424	0.92983	0.94609	0.9507	0.93072	0.94239	1.06232
770	1.12169	0.96663	0.94426	0.92973	0.9458	0.95034	0.93022	0.94179	1.06138
770.5	1.12215	0.96678	0.94428	0.92964	0.94551	0.94999	0.92973	0.94119	1.06044
771	1.12261	0.96694	0.9443	0.92955	0.94522	0.94963	0.92924	0.94059	1.0595
771.5	1.12308	0.96709	0.94432	0.92946	0.94494	0.94928	0.92874	0.94	1.05856
772	1.12354	0.96725	0.94434	0.92937	0.94465	0.94893	0.92826	0.93941	1.05762
772.5	1.12401	0.96741	0.94437	0.92928	0.94437	0.94859	0.92777	0.93882	1.05668
773	1.12448	0.96757	0.94439	0.92919	0.94409	0.94824	0.92729	0.93824	1.05575
773.5	1.12494	0.96773	0.94441	0.92911	0.94381	0.9479	0.9268	0.93765	1.05481
774	1.12541	0.96789	0.94444	0.92902	0.94353	0.94756	0.92632	0.93707	1.05388
774.5	1.12588	0.96805	0.94447	0.92894	0.94325	0.94722	0.92584	0.93649	1.05294
775	1.12635	0.96822	0.94449	0.92885	0.94298	0.94688	0.92537	0.93591	1.05201
775.5	1.12682	0.96838	0.94452	0.92877	0.9427	0.94654	0.9249	0.93534	1.05108
776	1.12729	0.96855	0.94455	0.92869	0.94243	0.94621	0.92442	0.93477	1.05015
776.5	1.12776	0.96872	0.94458	0.92861	0.94216	0.94588	0.92395	0.9342	1.04922
777	1.12823	0.96888	0.94461	0.92853	0.94189	0.94555	0.92349	0.93363	1.04829
777.5	1.1287	0.96905	0.94464	0.92845	0.94162	0.94522	0.92302	0.93306	1.04737
778	1.12918	0.96922	0.94467	0.92838	0.94135	0.94489	0.92256	0.9325	1.04644
778.5	1.12965	0.9694	0.9447	0.9283	0.94108	0.94457	0.9221	0.93194	1.04552
779	1.13012	0.96957	0.94473	0.92822	0.94081	0.94425	0.92164	0.93138	1.04459
779.5	1.13059	0.96974	0.94477	0.92815	0.94055	0.94392	0.92118	0.93082	1.04367
780	1.13107	0.96991	0.9448	0.92807	0.94029	0.9436	0.92073	0.93026	1.04275
780.5	1.13154	0.97009	0.94484	0.928	0.94002	0.94329	0.92027	0.92971	1.04183
781	1.13202	0.97026	0.94487	0.92793	0.93976	0.94297	0.91982	0.92916	1.04091
781.5	1.13249	0.97044	0.9449	0.92786	0.9395	0.94265	0.91937	0.92861	1.03999
782	1.13296	0.97062	0.94494	0.92779	0.93925	0.94234	0.91893	0.92806	1.03908
782.5	1.13344	0.97079	0.94498	0.92772	0.93899	0.94203	0.91848	0.92752	1.03816
783	1.13391	0.97097	0.94501	0.92765	0.93873	0.94172	0.91804	0.92697	1.03725
783.5	1.13439	0.97115	0.94505	0.92758	0.93848	0.94141	0.9176	0.92643	1.03634
784	1.13486	0.97133	0.94509	0.92752	0.93822	0.9411	0.91716	0.92589	1.03543
784.5	1.13534	0.97151	0.94512	0.92745	0.93797	0.9408	0.91672	0.92535	1.03452
785	1.13581	0.97169	0.94516	0.92739	0.93771	0.94049	0.91629	0.92482	1.03361
785.5	1.13629	0.97188	0.9452	0.92732	0.93746	0.94019	0.91585	0.92429	1.0327
786	1.13676	0.97206	0.94524	0.92726	0.93721	0.93989	0.91542	0.92375	1.0318
786.5	1.13724	0.97224	0.94528	0.9272	0.93696	0.93959	0.91499	0.92323	1.0309
787	1.13771	0.97243	0.94532	0.92714	0.93672	0.93929	0.91456	0.9227	1.03
787.5	1.13819	0.97261	0.94536	0.92708	0.93647	0.93899	0.91414	0.92217	1.02909
788	1.13866	0.9728	0.9454	0.92702	0.93622	0.93869	0.91372	0.92165	1.0282
788.5	1.13914	0.97298	0.94544	0.92696	0.93598	0.9384	0.91329	0.92113	1.0273
789	1.13961	0.97317	0.94548	0.92691	0.93573	0.93811	0.91287	0.92061	1.0264
789.5	1.14009	0.97335	0.94553	0.92685	0.93549	0.93781	0.91246	0.92009	1.02551
790	1.14056	0.97354	0.94557	0.9268	0.93525	0.93752	0.91204	0.91958	1.02462
790.5	1.14103	0.97373	0.94561	0.92674	0.93501	0.93724	0.91163	0.91907	1.02373
791	1.14151	0.97392	0.94566	0.92669	0.93477	0.93695	0.91122	0.91855	1.02284
791.5	1.14198	0.97411	0.9457	0.92664	0.93453	0.93666	0.91081	0.91805	1.02195
792	1.14246	0.9743	0.94575	0.92659	0.93429	0.93638	0.9104	0.91754	1.02107
792.5	1.14293	0.97449	0.94579	0.92654	0.93406	0.93609	0.90999	0.91703	1.02019
793	1.1434	0.97468	0.94584	0.92649	0.93382	0.93581	0.90959	0.91653	1.01931
793.5	1.14388	0.97488	0.94588	0.92644	0.93359	0.93553	0.90919	0.91603	1.01843
794	1.14435	0.97507	0.94593	0.9264	0.93336	0.93525	0.90879	0.91553	1.01755
794.5	1.14482	0.97526	0.94598	0.92635	0.93313	0.93497	0.90839	0.91504	1.01668
795	1.1453	0.97546	0.94603	0.92631	0.9329	0.93469	0.90799	0.91454	1.0158
795.5	1.14577	0.97565	0.94608	0.92627	0.93267	0.93442	0.9076	0.91405	1.01493
796	1.14624	0.97585	0.94613	0.92623	0.93244	0.93415	0.90721	0.91356	1.01407
796.5	1.14671	0.97605	0.94618	0.92619	0.93222	0.93387	0.90682	0.91308	1.0132
797	1.14719	0.97624	0.94623	0.92615	0.93199	0.9336	0.90643	0.91259	1.01234
797.5	1.14766	0.97644	0.94628	0.92611	0.93177	0.93333	0.90604	0.91211	1.01147
798	1.14813	0.97664	0.94633	0.92608	0.93155	0.93306	0.90566	0.91163	1.01062
798.5	1.1486	0.97684	0.94639	0.92604	0.93133	0.9328	0.90528	0.91115	1.00976
799	1.14907	0.97704	0.94644	0.92601	0.93111	0.93253	0.9049	0.91067	1.0089
799.5	1.14954	0.97725	0.9465	0.92598	0.9309	0.93227	0.90452	0.9102	1.00805
800	1.15001	0.97745	0.94655	0.92595	0.93068	0.93201	0.90414	0.90973	1.0072
800.5	1.15048	0.97765	0.94661	0.92592	0.93047	0.93175	0.90377	0.90926	1.00636
801	1.15095	0.97786	0.94667	0.92589	0.93026	0.93149	0.9034	0.90879	1.00551
801.5	1.15142	0.97807	0.94673	0.92587	0.93005	0.93124	0.90303	0.90833	1.00467
802	1.15189	0.97827	0.94679	0.92584	0.92984	0.93098	0.90266	0.90787	1.00383
802.5	1.15236	0.97848	0.94686	0.92582	0.92964	0.93073	0.9023	0.90741	1.003
803	1.15283	0.97869	0.94692	0.9258	0.92943	0.93048	0.90193	0.90696	1.00217
803.5	1.1533	0.9789	0.94699	0.92578	0.92923	0.93023	0.90157	0.9065	1.00134
804	1.15377	0.97912	0.94705	0.92576	0.92903	0.92998	0.90122	0.90605	1.00051
804.5	1.15424	0.97933	0.94712	0.92575	0.92884	0.92974	0.90086	0.9056	0.99968
805	1.15471	0.97955	0.94719	0.92573	0.92864	0.92949	0.9005	0.90516	0.99886
805.5	1.15518	0.97976	0.94726	0.92572	0.92845	0.92925	0.90015	0.90472	0.99805
806	1.15565	0.97998	0.94734	0.92571	0.92826	0.92901	0.8998	0.90428	0.99723
806.5	1.15612	0.9802	0.94741	0.9257	0.92808	0.92877	0.89946	0.90384	0.99642
807	1.15659	0.98042	0.94749	0.9257	0.92789	0.92854	0.89911	0.9034	0.99561
807.5	1.15706	0.98065	0.94757	0.92569	0.92771	0.92831	0.89877	0.90297	0.9948
808	1.15753	0.98087	0.94765	0.92569	0.92753	0.92808	0.89843	0.90254	0.994
808.5	1.15799	0.9811	0.94773	0.92569	0.92735	0.92785	0.89809	0.90212	0.9932
809	1.15846	0.98133	0.94782	0.92569	0.92718	0.92762	0.89776	0.9017	0.99241
809.5	1.15893	0.98156	0.9479	0.92569	0.92701	0.9274	0.89742	0.90128	0.99162
810	1.1594	0.98179	0.94799	0.9257	0.92684	0.92718	0.89709	0.90086	0.99083
810.5	1.15987	0.98203	0.94808	0.92571	0.92668	0.92696	0.89676	0.90045	0.99004
811	1.16034	0.98226	0.94818	0.92572	0.92651	0.92674	0.89644	0.90004	0.98926
811.5	1.16081	0.9825	0.94827	0.92573	0.92636	0.92653	0.89612	0.89963	0.98848
812	1.16128	0.98274	0.94837	0.92575	0.9262	0.92632	0.89579	0.89923	0.98771
812.5	1.16175	0.98299	0.94847	0.92576	0.92605	0.92611	0.89548	0.89883	0.98694
813	1.16222	0.98323	0.94857	0.92578	0.9259	0.9259	0.89516	0.89843	0.98617
813.5	1.16269	0.98348	0.94868	0.9258	0.92575	0.9257	0.89485	0.89804	0.98541
814	1.16317	0.98373	0.94879	0.92583	0.92561	0.9255	0.89454	0.89764	0.98465
814.5	1.16364	0.98398	0.9489	0.92585	0.92547	0.9253	0.89423	0.89726	0.9839
815	1.16411	0.98424	0.94902	0.92588	0.92534	0.92511	0.89392	0.89687	0.98315
815.5	1.16458	0.9845	0.94913	0.92591	0.92521	0.92492	0.89362	0.89649	0.9824
816	1.16506	0.98476	0.94925	0.92595	0.92508	0.92473	0.89332	0.89612	0.98166
816.5	1.16553	0.98502	0.94938	0.92599	0.92496	0.92454	0.89302	0.89575	0.98092
817	1.166	0.98529	0.9495	0.92603	0.92484	0.92436	0.89273	0.89538	0.98018
817.5	1.16648	0.98556	0.94963	0.92607	0.92472	0.92418	0.89244	0.89501	0.97945
818	1.16695	0.98583	0.94977	0.92611	0.92461	0.92401	0.89215	0.89465	0.97873
818.5	1.16743	0.9861	0.94991	0.92616	0.92451	0.92383	0.89186	0.89429	0.978
819	1.1679	0.98638	0.95005	0.92621	0.9244	0.92366	0.89158	0.89394	0.97729
819.5	1.16838	0.98666	0.95019	0.92626	0.9243	0.9235	0.8913	0.89359	0.97657
820	1.16886	0.98695	0.95034	0.92632	0.92421	0.92334	0.89102	0.89324	0.97586
820.5	1.16934	0.98723	0.95049	0.92638	0.92412	0.92318	0.89075	0.8929	0.97516
821	1.16982	0.98753	0.95064	0.92644	0.92404	0.92302	0.89047	0.89256	0.97446
821.5	1.17029	0.98782	0.9508	0.92651	0.92396	0.92287	0.8902	0.89222	0.97376
822	1.17078	0.98812	0.95096	0.92657	0.92388	0.92272	0.88994	0.89189	0.97307
822.5	1.17126	0.98842	0.95113	0.92665	0.92381	0.92258	0.88968	0.89157	0.97238
823	1.17174	0.98872	0.9513	0.92672	0.92374	0.92244	0.88941	0.89124	0.9717
823.5	1.17222	0.98903	0.95148	0.9268	0.92368	0.9223	0.88916	0.89092	0.97103
824	1.17271	0.98934	0.95165	0.92688	0.92363	0.92217	0.8889	0.89061	0.97035
824.5	1.17319	0.98966	0.95184	0.92696	0.92358	0.92204	0.88865	0.8903	0.96968
825	1.17368	0.98998	0.95202	0.92705	0.92353	0.92191	0.8884	0.88999	0.96902
825.5	1.17417	0.9903	0.95222	0.92714	0.92349	0.92179	0.88816	0.88969	0.96836
826	1.17465	0.99063	0.95241	0.92723	0.92345	0.92168	0.88791	0.8894	0.96771
826.5	1.17514	0.99096	0.95261	0.92733	0.92342	0.92156	0.88768	0.8891	0.96706
827	1.17563	0.9913	0.95282	0.92743	0.9234	0.92145	0.88744	0.88881	0.96641
827.5	1.17613	0.99164	0.95303	0.92753	0.92338	0.92135	0.88721	0.88853	0.96577
828	1.17662	0.99198	0.95324	0.92764	0.92336	0.92125	0.88698	0.88825	0.96514
828.5	1.17711	0.99233	0.95346	0.92775	0.92336	0.92115	0.88675	0.88797	0.96451
829	1.17761	0.99268	0.95368	0.92786	0.92335	0.92106	0.88652	0.8877	0.96388
829.5	1.17811	0.99304	0.95391	0.92798	0.92336	0.92097	0.8863	0.88744	0.96326
830	1.1786	0.9934	0.95414	0.9281	0.92336	0.92089	0.88609	0.88717	0.96265
830.5	1.1791	0.99377	0.95438	0.92822	0.92338	0.92081	0.88587	0.88692	0.96204
831	1.17961	0.99414	0.95462	0.92835	0.9234	0.92074	0.88566	0.88666	0.96143
831.5	1.18011	0.99451	0.95487	0.92848	0.92342	0.92067	0.88545	0.88641	0.96083
832	1.18061	0.99489	0.95513	0.92862	0.92345	0.9206	0.88525	0.88617	0.96024
832.5	1.18112	0.99527	0.95538	0.92876	0.92349	0.92054	0.88505	0.88593	0.95965
833	1.18162	0.99566	0.95565	0.9289	0.92353	0.92048	0.88485	0.8857	0.95906
833.5	1.18213	0.99605	0.95591	0.92904	0.92358	0.92043	0.88465	0.88547	0.95848
834	1.18264	0.99645	0.95619	0.92919	0.92364	0.92038	0.88446	0.88524	0.95791
834.5	1.18315	0.99685	0.95647	0.92935	0.9237	0.92034	0.88427	0.88502	0.95734
835	1.18367	0.99726	0.95675	0.9295	0.92377	0.9203	0.88408	0.8848	0.95677
835.5	1.18418	0.99767	0.95704	0.92966	0.92384	0.92027	0.8839	0.88459	0.95621
836	1.1847	0.99809	0.95733	0.92983	0.92392	0.92024	0.88372	0.88439	0.95566
836.5	1.18522	0.99851	0.95763	0.92999	0.924	0.92022	0.88355	0.88418	0.95511
837	1.18574	0.99893	0.95794	0.93017	0.92409	0.9202	0.88337	0.88399	0.95456
837.5	1.18626	0.99936	0.95825	0.93034	0.92419	0.92018	0.8832	0.88379	0.95402
838	1.18678	0.9998	0.95856	0.93052	0.92429	0.92017	0.88304	0.88361	0.95348
838.5	1.18731	1.00024	0.95888	0.9307	0.9244	0.92017	0.88288	0.88342	0.95295
839	1.18783	1.00069	0.95921	0.93089	0.92452	0.92017	0.88272	0.88324	0.95243
839.5	1.18836	1.00114	0.95954	0.93108	0.92464	0.92017	0.88256	0.88307	0.95191
840	1.18889	1.00159	0.95988	0.93127	0.92477	0.92018	0.88241	0.8829	0.95139
840.5	1.18942	1.00205	0.96022	0.93147	0.9249	0.92019	0.88226	0.88274	0.95088
841	1.18996	1.00252	0.96057	0.93167	0.92504	0.92021	0.88211	0.88258	0.95038
841.5	1.19049	1.00299	0.96092	0.93187	0.92519	0.92023	0.88196	0.88242	0.94988
842	1.19103	1.00346	0.96128	0.93208	0.92534	0.92026	0.88182	0.88227	0.94938
842.5	1.19157	1.00394	0.96165	0.93229	0.9255	0.92029	0.88169	0.88212	0.94889
843	1.19211	1.00443	0.96201	0.93251	0.92567	0.92033	0.88155	0.88198	0.94841
843.5	1.19265	1.00492	0.96239	0.93273	0.92584	0.92037	0.88142	0.88185	0.94792
844	1.1932	1.00541	0.96277	0.93295	0.92602	0.92042	0.88129	0.88171	0.94745
844.5	1.19375	1.00591	0.96316	0.93318	0.9262	0.92047	0.88117	0.88159	0.94698
845	1.19429	1.00642	0.96355	0.93341	0.92639	0.92053	0.88105	0.88146	0.94651
845.5	1.19484	1.00693	0.96394	0.93364	0.92658	0.92059	0.88093	0.88135	0.94605
846	1.1954	1.00744	0.96434	0.93388	0.92679	0.92065	0.88081	0.88123	0.94559
846.5	1.19595	1.00796	0.96475	0.93412	0.92699	0.92072	0.8807	0.88112	0.94514
847	1.19651	1.00848	0.96516	0.93437	0.92721	0.9208	0.88059	0.88102	0.94469
847.5	1.19707	1.00901	0.96558	0.93461	0.92743	0.92088	0.88049	0.88092	0.94425
848	1.19763	1.00955	0.966	0.93486	0.92765	0.92096	0.88039	0.88082	0.94381
848.5	1.19819	1.01009	0.96643	0.93512	0.92788	0.92105	0.88029	0.88073	0.94338
849	1.19875	1.01063	0.96686	0.93538	0.92812	0.92114	0.88019	0.88064	0.94295
849.5	1.19932	1.01118	0.9673	0.93564	0.92836	0.92124	0.8801	0.88056	0.94252
850	1.19988	1.01173	0.96774	0.93591	0.92861	0.92134	0.88	0.88048	0.9421
850.5	1.20045	1.01229	0.96819	0.93617	0.92886	0.92145	0.87992	0.88041	0.94169
851	1.20102	1.01285	0.96864	0.93645	0.92912	0.92156	0.87983	0.88034	0.94128
851.5	1.2016	1.01342	0.9691	0.93672	0.92939	0.92167	0.87975	0.88027	0.94087
852	1.20217	1.01399	0.96956	0.937	0.92966	0.92179	0.87967	0.88021	0.94047
852.5	1.20275	1.01456	0.97003	0.93728	0.92993	0.92191	0.8796	0.88015	0.94007
853	1.20332	1.01514	0.9705	0.93757	0.93021	0.92204	0.87952	0.8801	0.93967
853.5	1.2039	1.01573	0.97098	0.93786	0.9305	0.92217	0.87945	0.88005	0.93928
854	1.20449	1.01631	0.97146	0.93815	0.93079	0.92231	0.87938	0.88	0.9389
854.5	1.20507	1.01691	0.97195	0.93844	0.93108	0.92244	0.87932	0.87996	0.93852
855	1.20565	1.0175	0.97244	0.93874	0.93139	0.92259	0.87926	0.87992	0.93814
855.5	1.20624	1.0181	0.97293	0.93904	0.93169	0.92273	0.8792	0.87989	0.93776
856	1.20683	1.01871	0.97343	0.93935	0.932	0.92288	0.87914	0.87986	0.93739
856.5	1.20742	1.01932	0.97393	0.93965	0.93232	0.92304	0.87909	0.87983	0.93703
857	1.20801	1.01993	0.97444	0.93996	0.93264	0.9232	0.87904	0.87981	0.93667
857.5	1.2086	1.02055	0.97495	0.94027	0.93296	0.92336	0.87899	0.87979	0.93631
858	1.2092	1.02117	0.97546	0.94059	0.93329	0.92352	0.87894	0.87977	0.93595
858.5	1.20979	1.02179	0.97598	0.94091	0.93363	0.92369	0.8789	0.87976	0.9356
859	1.21039	1.02242	0.97651	0.94123	0.93397	0.92386	0.87886	0.87975	0.93525
859.5	1.21099	1.02305	0.97703	0.94155	0.93431	0.92404	0.87882	0.87974	0.93491
860	1.21159	1.02368	0.97756	0.94188	0.93465	0.92422	0.87878	0.87974	0.93457
860.5	1.21219	1.02432	0.9781	0.94221	0.93501	0.9244	0.87875	0.87974	0.93423
861	1.2128	1.02496	0.97863	0.94254	0.93536	0.92459	0.87872	0.87975	0.9339
861.5	1.2134	1.02561	0.97918	0.94287	0.93572	0.92477	0.87869	0.87975	0.93357
862	1.21401	1.02625	0.97972	0.94321	0.93608	0.92496	0.87866	0.87976	0.93324
862.5	1.21461	1.0269	0.98027	0.94354	0.93645	0.92516	0.87864	0.87978	0.93292
863	1.21522	1.02756	0.98082	0.94388	0.93682	0.92536	0.87862	0.87979	0.9326
863.5	1.21583	1.02821	0.98137	0.94423	0.93719	0.92556	0.8786	0.87981	0.93228
864	1.21644	1.02887	0.98193	0.94457	0.93756	0.92576	0.87858	0.87983	0.93196
864.5	1.21705	1.02953	0.98249	0.94492	0.93794	0.92596	0.87857	0.87986	0.93165
865	1.21766	1.0302	0.98305	0.94527	0.93833	0.92617	0.87855	0.87988	0.93134
865.5	1.21828	1.03087	0.98361	0.94562	0.93871	0.92638	0.87854	0.87991	0.93104
866	1.21889	1.03153	0.98418	0.94597	0.9391	0.92659	0.87853	0.87995	0.93073
866.5	1.21951	1.03221	0.98475	0.94633	0.93949	0.92681	0.87852	0.87998	0.93043
867	1.22012	1.03288	0.98532	0.94668	0.93988	0.92702	0.87852	0.88002	0.93014
867.5	1.22074	1.03355	0.98589	0.94704	0.94028	0.92724	0.87852	0.88006	0.92984
868	1.22136	1.03423	0.98647	0.9474	0.94068	0.92746	0.87851	0.8801	0.92955
868.5	1.22198	1.03491	0.98705	0.94776	0.94108	0.92769	0.87851	0.88014	0.92926
869	1.2226	1.03559	0.98763	0.94812	0.94148	0.92791	0.87852	0.88019	0.92897
869.5	1.22322	1.03628	0.98821	0.94849	0.94188	0.92814	0.87852	0.88024	0.92868
870	1.22384	1.03696	0.98879	0.94885	0.94229	0.92836	0.87853	0.88029	0.9284
870.5	1.22446	1.03765	0.98937	0.94922	0.9427	0.92859	0.87853	0.88034	0.92812
871	1.22508	1.03833	0.98996	0.94959	0.94311	0.92883	0.87854	0.88039	0.92784
871.5	1.2257	1.03902	0.99055	0.94996	0.94352	0.92906	0.87855	0.88045	0.92756
872	1.22632	1.03971	0.99114	0.95033	0.94393	0.92929	0.87856	0.8805	0.92729
872.5	1.22695	1.0404	0.99173	0.9507	0.94435	0.92953	0.87858	0.88056	0.92702
873	1.22757	1.04109	0.99232	0.95108	0.94476	0.92976	0.87859	0.88062	0.92675
873.5	1.22819	1.04178	0.99291	0.95145	0.94518	0.93	0.87861	0.88068	0.92648
874	1.22882	1.04248	0.9935	0.95183	0.9456	0.93024	0.87863	0.88075	0.92621
874.5	1.22944	1.04317	0.99409	0.9522	0.94601	0.93048	0.87864	0.88081	0.92594
875	1.23006	1.04386	0.99469	0.95258	0.94643	0.93072	0.87866	0.88087	0.92568
875.5	1.23069	1.04456	0.99528	0.95295	0.94685	0.93096	0.87869	0.88094	0.92542
876	1.23131	1.04525	0.99587	0.95333	0.94727	0.9312	0.87871	0.88101	0.92516
876.5	1.23193	1.04595	0.99647	0.95371	0.94769	0.93144	0.87873	0.88108	0.9249
877	1.23256	1.04664	0.99706	0.95409	0.94811	0.93168	0.87876	0.88115	0.92464
877.5	1.23318	1.04734	0.99765	0.95447	0.94853	0.93193	0.87878	0.88122	0.92438
878	1.2338	1.04803	0.99825	0.95485	0.94896	0.93217	0.87881	0.88129	0.92413
878.5	1.23443	1.04873	0.99884	0.95523	0.94938	0.93241	0.87884	0.88136	0.92387
879	1.23505	1.04942	0.99944	0.95561	0.9498	0.93266	0.87887	0.88143	0.92362
879.5	1.23567	1.05011	1.00003	0.95599	0.95022	0.9329	0.8789	0.88151	0.92337
880	1.23629	1.05081	1.00062	0.95637	0.95063	0.93314	0.87893	0.88158	0.92312
880.5	1.23691	1.0515	1.00121	0.95675	0.95105	0.93339	0.87896	0.88165	0.92287
881	1.23753	1.05219	1.0018	0.95713	0.95147	0.93363	0.87899	0.88173	0.92262
881.5	1.23815	1.05288	1.00239	0.95751	0.95189	0.93387	0.87903	0.8818	0.92237
882	1.23877	1.05357	1.00298	0.9579	0.9523	0.93411	0.87906	0.88188	0.92212
882.5	1.23939	1.05426	1.00357	0.95828	0.95272	0.93436	0.8791	0.88195	0.92188
883	1.24001	1.05495	1.00415	0.95866	0.95313	0.9346	0.87913	0.88203	0.92163
883.5	1.24062	1.05563	1.00474	0.95904	0.95355	0.93484	0.87917	0.8821	0.92139
884	1.24124	1.05632	1.00532	0.95942	0.95396	0.93508	0.87921	0.88218	0.92115
884.5	1.24185	1.057	1.00591	0.9598	0.95437	0.93532	0.87924	0.88225	0.9209
885	1.24247	1.05768	1.00649	0.96017	0.95478	0.93556	0.87928	0.88233	0.92066
885.5	1.24308	1.05836	1.00707	0.96055	0.95518	0.93579	0.87932	0.8824	0.92042
886	1.24369	1.05904	1.00764	0.96093	0.95559	0.93603	0.87936	0.88248	0.92018
886.5	1.2443	1.05972	1.00822	0.96131	0.95599	0.93627	0.8794	0.88255	0.91993
887	1.24491	1.06039	1.00879	0.96169	0.95639	0.9365	0.87944	0.88263	0.91969
887.5	1.24552	1.06107	1.00936	0.96206	0.95679	0.93673	0.87948	0.8827	0.91945
888	1.24613	1.06174	1.00993	0.96244	0.95719	0.93697	0.87952	0.88278	0.91921
888.5	1.24674	1.0624	1.0105	0.96281	0.95759	0.9372	0.87956	0.88285	0.91897
889	1.24734	1.06307	1.01106	0.96318	0.95798	0.93743	0.8796	0.88292	0.91873
889.5	1.24794	1.06373	1.01163	0.96356	0.95837	0.93766	0.87965	0.88299	0.91849
890	1.24855	1.0644	1.01219	0.96393	0.95876	0.93788	0.87969	0.88306	0.91826
890.5	1.24915	1.06506	1.01274	0.9643	0.95914	0.93811	0.87973	0.88313	0.91802
891	1.24974	1.06571	1.0133	0.96467	0.95953	0.93833	0.87977	0.8832	0.91778
891.5	1.25034	1.06637	1.01385	0.96504	0.95991	0.93855	0.87981	0.88327	0.91754
892	1.25094	1.06702	1.0144	0.96541	0.96028	0.93877	0.87986	0.88334	0.9173
892.5	1.25153	1.06766	1.01495	0.96577	0.96066	0.93899	0.8799	0.88341	0.91706
893	1.25212	1.06831	1.01549	0.96614	0.96103	0.93921	0.87994	0.88347	0.91682
893.5	1.25271	1.06895	1.01603	0.9665	0.9614	0.93942	0.87998	0.88354	0.91658
894	1.2533	1.06959	1.01657	0.96686	0.96177	0.93964	0.88003	0.8836	0.91635
894.5	1.25389	1.07023	1.01711	0.96723	0.96213	0.93985	0.88007	0.88367	0.91611
895	1.25447	1.07086	1.01764	0.96759	0.96249	0.94006	0.88011	0.88373	0.91587
895.5	1.25506	1.07149	1.01817	0.96794	0.96285	0.94027	0.88015	0.88379	0.91563
896	1.25564	1.07212	1.01869	0.9683	0.9632	0.94047	0.8802	0.88385	0.91539
896.5	1.25622	1.07275	1.01921	0.96866	0.96355	0.94067	0.88024	0.88391	0.91515
897	1.2568	1.07337	1.01973	0.96901	0.9639	0.94088	0.88028	0.88397	0.91491
897.5	1.25737	1.07398	1.02025	0.96937	0.96424	0.94108	0.88032	0.88402	0.91467
898	1.25794	1.0746	1.02076	0.96972	0.96458	0.94127	0.88037	0.88408	0.91443
898.5	1.25852	1.07521	1.02127	0.97007	0.96492	0.94147	0.88041	0.88413	0.91419
899	1.25908	1.07582	1.02178	0.97042	0.96525	0.94166	0.88045	0.88419	0.91395
899.5	1.25965	1.07642	1.02228	0.97076	0.96558	0.94185	0.88049	0.88424	0.91371
900	1.26022	1.07702	1.02278	0.97111	0.96591	0.94204	0.88053	0.88429	0.91346
900.5	1.26078	1.07762	1.02327	0.97145	0.96623	0.94222	0.88057	0.88434	0.91322
901	1.26134	1.07821	1.02376	0.97179	0.96655	0.94241	0.88062	0.88438	0.91298
901.5	1.2619	1.0788	1.02425	0.97213	0.96687	0.94259	0.88066	0.88443	0.91274
902	1.26245	1.07939	1.02473	0.97247	0.96718	0.94277	0.8807	0.88447	0.9125
902.5	1.26301	1.07997	1.02522	0.97281	0.96749	0.94295	0.88074	0.88452	0.91225
903	1.26356	1.08055	1.02569	0.97314	0.96779	0.94312	0.88078	0.88456	0.91201
903.5	1.26411	1.08113	1.02617	0.97348	0.96809	0.94329	0.88082	0.8846	0.91176
904	1.26466	1.0817	1.02664	0.97381	0.96839	0.94346	0.88086	0.88464	0.91152
904.5	1.2652	1.08227	1.0271	0.97414	0.96868	0.94363	0.8809	0.88467	0.91128
905	1.26574	1.08283	1.02756	0.97447	0.96897	0.94379	0.88093	0.88471	0.91103
905.5	1.26628	1.08339	1.02802	0.97479	0.96926	0.94396	0.88097	0.88474	0.91079
906	1.26682	1.08395	1.02848	0.97512	0.96954	0.94412	0.88101	0.88478	0.91054
906.5	1.26736	1.0845	1.02893	0.97544	0.96982	0.94427	0.88105	0.88481	0.91029
907	1.26789	1.08505	1.02938	0.97576	0.9701	0.94443	0.88109	0.88484	0.91005
907.5	1.26842	1.0856	1.02982	0.97608	0.97037	0.94458	0.88112	0.88487	0.9098
908	1.26895	1.08614	1.03026	0.9764	0.97064	0.94473	0.88116	0.88489	0.90955
908.5	1.26947	1.08668	1.0307	0.97671	0.9709	0.94488	0.8812	0.88492	0.9093
909	1.26999	1.08722	1.03113	0.97703	0.97116	0.94503	0.88123	0.88494	0.90906
909.5	1.27052	1.08775	1.03156	0.97734	0.97142	0.94517	0.88127	0.88497	0.90881
910	1.27103	1.08828	1.03198	0.97765	0.97168	0.94531	0.8813	0.88499	0.90856
910.5	1.27155	1.0888	1.03241	0.97796	0.97193	0.94545	0.88134	0.88501	0.90831
911	1.27206	1.08932	1.03282	0.97827	0.97217	0.94559	0.88138	0.88503	0.90806
911.5	1.27257	1.08984	1.03324	0.97857	0.97242	0.94573	0.88141	0.88504	0.90781
912	1.27308	1.09035	1.03365	0.97887	0.97266	0.94586	0.88144	0.88506	0.90756
912.5	1.27359	1.09086	1.03406	0.97918	0.97289	0.94599	0.88148	0.88507	0.90731
913	1.27409	1.09137	1.03446	0.97948	0.97313	0.94612	0.88151	0.88508	0.90706
913.5	1.27459	1.09187	1.03486	0.97977	0.97336	0.94624	0.88154	0.8851	0.90681
914	1.27509	1.09237	1.03526	0.98007	0.97358	0.94637	0.88158	0.88511	0.90656
914.5	1.27559	1.09286	1.03565	0.98037	0.9738	0.94649	0.88161	0.88512	0.90631
915	1.27608	1.09336	1.03604	0.98066	0.97402	0.94661	0.88164	0.88512	0.90605
915.5	1.27657	1.09384	1.03643	0.98095	0.97424	0.94672	0.88168	0.88513	0.9058
916	1.27706	1.09433	1.03682	0.98124	0.97445	0.94684	0.88171	0.88513	0.90555
916.5	1.27755	1.09481	1.0372	0.98153	0.97466	0.94695	0.88174	0.88514	0.9053
917	1.27803	1.09529	1.03757	0.98182	0.97487	0.94706	0.88177	0.88514	0.90504
917.5	1.27851	1.09577	1.03795	0.9821	0.97507	0.94717	0.8818	0.88514	0.90479
918	1.27899	1.09624	1.03832	0.98239	0.97528	0.94728	0.88183	0.88514	0.90454
918.5	1.27947	1.09671	1.03869	0.98267	0.97547	0.94739	0.88186	0.88514	0.90429
919	1.27994	1.09718	1.03905	0.98295	0.97567	0.94749	0.88189	0.88514	0.90403
919.5	1.28042	1.09764	1.03941	0.98323	0.97586	0.94759	0.88192	0.88513	0.90378
920	1.28089	1.0981	1.03977	0.98351	0.97605	0.94769	0.88195	0.88513	0.90353
920.5	1.28135	1.09856	1.04013	0.98378	0.97624	0.94779	0.88198	0.88512	0.90327
921	1.28182	1.09901	1.04048	0.98406	0.97642	0.94789	0.88201	0.88512	0.90302
921.5	1.28228	1.09946	1.04083	0.98433	0.9766	0.94798	0.88204	0.88511	0.90277
922	1.28274	1.09991	1.04118	0.9846	0.97678	0.94808	0.88207	0.8851	0.90251
922.5	1.2832	1.10036	1.04153	0.98487	0.97696	0.94817	0.8821	0.88509	0.90226
923	1.28366	1.1008	1.04187	0.98514	0.97714	0.94826	0.88213	0.88508	0.90201
923.5	1.28411	1.10124	1.04221	0.98541	0.97731	0.94835	0.88216	0.88507	0.90175
924	1.28456	1.10168	1.04255	0.98568	0.97748	0.94844	0.88219	0.88506	0.9015
924.5	1.28501	1.10212	1.04288	0.98594	0.97764	0.94852	0.88222	0.88505	0.90125
925	1.28546	1.10255	1.04321	0.98621	0.97781	0.94861	0.88225	0.88503	0.901
925.5	1.28591	1.10298	1.04355	0.98647	0.97797	0.94869	0.88228	0.88502	0.90074
926	1.28635	1.10341	1.04387	0.98674	0.97814	0.94877	0.8823	0.885	0.90049
926.5	1.28679	1.10384	1.0442	0.987	0.97829	0.94885	0.88233	0.88499	0.90024
927	1.28723	1.10426	1.04452	0.98726	0.97845	0.94893	0.88236	0.88497	0.89999
927.5	1.28767	1.10468	1.04485	0.98752	0.97861	0.94901	0.88239	0.88496	0.89974
928	1.2881	1.1051	1.04517	0.98778	0.97876	0.94909	0.88242	0.88494	0.89949
928.5	1.28854	1.10552	1.04548	0.98803	0.97892	0.94917	0.88245	0.88492	0.89924
929	1.28897	1.10594	1.0458	0.98829	0.97907	0.94924	0.88248	0.8849	0.89899
929.5	1.2894	1.10635	1.04611	0.98855	0.97922	0.94932	0.88251	0.88488	0.89874
930	1.28983	1.10677	1.04643	0.9888	0.97936	0.94939	0.88254	0.88486	0.89849
930.5	1.29025	1.10718	1.04674	0.98905	0.97951	0.94947	0.88257	0.88485	0.89824
931	1.29068	1.10759	1.04705	0.98931	0.97966	0.94954	0.8826	0.88483	0.89799
931.5	1.2911	1.10799	1.04735	0.98956	0.9798	0.94961	0.88263	0.88481	0.89774
932	1.29152	1.1084	1.04766	0.98981	0.97994	0.94968	0.88266	0.88479	0.89749
932.5	1.29194	1.1088	1.04797	0.99006	0.98008	0.94975	0.88269	0.88477	0.89725
933	1.29236	1.10921	1.04827	0.99031	0.98023	0.94982	0.88272	0.88474	0.897
933.5	1.29277	1.10961	1.04857	0.99056	0.98037	0.94989	0.88275	0.88472	0.89675
934	1.29319	1.11001	1.04887	0.99081	0.98051	0.94996	0.88278	0.8847	0.89651
934.5	1.2936	1.11041	1.04917	0.99106	0.98064	0.95003	0.88281	0.88468	0.89626
935	1.29401	1.11081	1.04947	0.99131	0.98078	0.9501	0.88284	0.88466	0.89602
935.5	1.29442	1.1112	1.04977	0.99156	0.98092	0.95016	0.88288	0.88464	0.89578
936	1.29483	1.1116	1.05007	0.99181	0.98105	0.95023	0.88291	0.88462	0.89553
936.5	1.29523	1.11199	1.05036	0.99206	0.98119	0.9503	0.88294	0.8846	0.89529
937	1.29564	1.11239	1.05066	0.9923	0.98133	0.95037	0.88297	0.88458	0.89505
937.5	1.29604	1.11278	1.05095	0.99255	0.98146	0.95043	0.88301	0.88456	0.89481
938	1.29644	1.11318	1.05125	0.9928	0.9816	0.9505	0.88304	0.88454	0.89457
938.5	1.29684	1.11357	1.05154	0.99304	0.98173	0.95057	0.88308	0.88452	0.89433
939	1.29724	1.11396	1.05183	0.99329	0.98187	0.95063	0.88311	0.8845	0.8941
939.5	1.29764	1.11435	1.05212	0.99353	0.982	0.9507	0.88315	0.88448	0.89386
940	1.29804	1.11474	1.05241	0.99378	0.98213	0.95077	0.88318	0.88446	0.89363
940.5	1.29843	1.11513	1.05271	0.99403	0.98227	0.95084	0.88322	0.88444	0.89339
941	1.29883	1.11552	1.053	0.99427	0.9824	0.9509	0.88326	0.88443	0.89316
941.5	1.29922	1.11591	1.05329	0.99452	0.98254	0.95097	0.8833	0.88441	0.89292
942	1.29961	1.1163	1.05358	0.99476	0.98267	0.95104	0.88334	0.88439	0.89269
942.5	1.3	1.11669	1.05387	0.99501	0.98281	0.95111	0.88337	0.88438	0.89246
943	1.30039	1.11707	1.05416	0.99526	0.98294	0.95117	0.88341	0.88436	0.89223
943.5	1.30078	1.11746	1.05445	0.9955	0.98308	0.95124	0.88346	0.88434	0.892
944	1.30117	1.11785	1.05474	0.99575	0.98321	0.95131	0.8835	0.88433	0.89178
944.5	1.30156	1.11824	1.05503	0.99599	0.98335	0.95138	0.88354	0.88432	0.89155
945	1.30194	1.11863	1.05532	0.99624	0.98349	0.95145	0.88358	0.8843	0.89132
945.5	1.30233	1.11902	1.05561	0.99649	0.98363	0.95152	0.88362	0.88429	0.8911
946	1.30271	1.1194	1.0559	0.99674	0.98376	0.95159	0.88367	0.88428	0.89088
946.5	1.30309	1.11979	1.05619	0.99698	0.9839	0.95167	0.88371	0.88427	0.89066
947	1.30348	1.12018	1.05648	0.99723	0.98404	0.95174	0.88376	0.88426	0.89043
947.5	1.30386	1.12057	1.05677	0.99748	0.98418	0.95181	0.88381	0.88425	0.89022
948	1.30424	1.12096	1.05707	0.99773	0.98433	0.95189	0.88385	0.88424	0.89
948.5	1.30462	1.12135	1.05736	0.99798	0.98447	0.95196	0.8839	0.88423	0.88978
949	1.305	1.12174	1.05765	0.99823	0.98461	0.95204	0.88395	0.88423	0.88957
949.5	1.30538	1.12213	1.05794	0.99848	0.98476	0.95211	0.884	0.88422	0.88935
950	1.30575	1.12253	1.05824	0.99873	0.9849	0.95219	0.88405	0.88422	0.88914
950.5	1.30613	1.12292	1.05853	0.99898	0.98505	0.95227	0.8841	0.88421	0.88893
951	1.30651	1.12331	1.05883	0.99923	0.9852	0.95235	0.88416	0.88421	0.88872
951.5	1.30688	1.1237	1.05912	0.99948	0.98534	0.95243	0.88421	0.88421	0.88851
952	1.30726	1.1241	1.05942	0.99974	0.98549	0.95251	0.88426	0.88421	0.8883
952.5	1.30763	1.12449	1.05972	0.99999	0.98564	0.95259	0.88432	0.88421	0.88809
953	1.30801	1.12489	1.06002	1.00025	0.9858	0.95267	0.88438	0.88421	0.88789
953.5	1.30838	1.12529	1.06032	1.0005	0.98595	0.95275	0.88443	0.88422	0.88769
954	1.30876	1.12568	1.06062	1.00076	0.98611	0.95284	0.88449	0.88422	0.88748
954.5	1.30913	1.12608	1.06092	1.00101	0.98626	0.95293	0.88455	0.88423	0.88728
955	1.3095	1.12648	1.06122	1.00127	0.98642	0.95301	0.88461	0.88423	0.88708
955.5	1.30987	1.12688	1.06152	1.00153	0.98658	0.9531	0.88468	0.88424	0.88689
956	1.31024	1.12728	1.06183	1.00179	0.98674	0.95319	0.88474	0.88425	0.88669
956.5	1.31062	1.12769	1.06213	1.00205	0.9869	0.95328	0.8848	0.88426	0.8865
957	1.31099	1.12809	1.06244	1.00231	0.98706	0.95337	0.88487	0.88427	0.8863
957.5	1.31136	1.12849	1.06274	1.00257	0.98723	0.95346	0.88493	0.88429	0.88611
958	1.31173	1.1289	1.06305	1.00283	0.9874	0.95356	0.885	0.8843	0.88592
958.5	1.3121	1.1293	1.06336	1.00309	0.98756	0.95365	0.88507	0.88432	0.88573
959	1.31247	1.12971	1.06367	1.00336	0.98773	0.95375	0.88514	0.88433	0.88555
959.5	1.31284	1.13012	1.06398	1.00362	0.9879	0.95385	0.88521	0.88435	0.88536
960	1.31321	1.13053	1.0643	1.00389	0.98808	0.95394	0.88528	0.88437	0.88518
960.5	1.31358	1.13094	1.06461	1.00416	0.98825	0.95404	0.88536	0.88439	0.885
961	1.31395	1.13135	1.06493	1.00443	0.98843	0.95414	0.88543	0.88442	0.88481
961.5	1.31432	1.13177	1.06524	1.00469	0.9886	0.95425	0.88551	0.88444	0.88464
962	1.31468	1.13218	1.06556	1.00496	0.98878	0.95435	0.88558	0.88446	0.88446
962.5	1.31505	1.13259	1.06588	1.00524	0.98896	0.95446	0.88566	0.88449	0.88428
963	1.31542	1.13301	1.0662	1.00551	0.98915	0.95456	0.88574	0.88452	0.88411
963.5	1.31579	1.13343	1.06652	1.00578	0.98933	0.95467	0.88582	0.88455	0.88393
964	1.31616	1.13385	1.06684	1.00605	0.98952	0.95478	0.8859	0.88458	0.88376
964.5	1.31653	1.13427	1.06717	1.00633	0.9897	0.95489	0.88598	0.88461	0.88359
965	1.3169	1.13469	1.06749	1.00661	0.98989	0.955	0.88607	0.88465	0.88343
965.5	1.31726	1.13511	1.06782	1.00688	0.99008	0.95511	0.88615	0.88468	0.88326
966	1.31763	1.13554	1.06814	1.00716	0.99027	0.95523	0.88624	0.88472	0.88309
966.5	1.318	1.13596	1.06847	1.00744	0.99047	0.95534	0.88633	0.88476	0.88293
967	1.31837	1.13639	1.0688	1.00772	0.99066	0.95546	0.88642	0.8848	0.88277
967.5	1.31874	1.13682	1.06913	1.008	0.99086	0.95558	0.88651	0.88484	0.88261
968	1.31911	1.13724	1.06947	1.00828	0.99106	0.9557	0.8866	0.88489	0.88245
968.5	1.31947	1.13767	1.0698	1.00857	0.99126	0.95582	0.88669	0.88493	0.8823
969	1.31984	1.13811	1.07014	1.00885	0.99146	0.95594	0.88679	0.88498	0.88214
969.5	1.32021	1.13854	1.07047	1.00914	0.99167	0.95607	0.88688	0.88503	0.88199
970	1.32058	1.13897	1.07081	1.00943	0.99187	0.95619	0.88698	0.88507	0.88183
970.5	1.32095	1.13941	1.07115	1.00971	0.99208	0.95632	0.88708	0.88513	0.88168
971	1.32132	1.13984	1.07149	1.01	0.99229	0.95644	0.88718	0.88518	0.88154
971.5	1.32168	1.14028	1.07183	1.01029	0.9925	0.95657	0.88728	0.88523	0.88139
972	1.32205	1.14072	1.07218	1.01059	0.99271	0.9567	0.88738	0.88529	0.88124
972.5	1.32242	1.14116	1.07252	1.01088	0.99292	0.95683	0.88748	0.88534	0.8811
973	1.32279	1.1416	1.07286	1.01117	0.99314	0.95697	0.88759	0.8854	0.88096
973.5	1.32316	1.14204	1.07321	1.01147	0.99335	0.9571	0.88769	0.88546	0.88082
974	1.32353	1.14248	1.07356	1.01176	0.99357	0.95724	0.8878	0.88552	0.88068
974.5	1.3239	1.14293	1.07391	1.01206	0.99379	0.95737	0.88791	0.88559	0.88054
975	1.32427	1.14337	1.07426	1.01236	0.99401	0.95751	0.88802	0.88565	0.88041
975.5	1.32464	1.14382	1.07461	1.01266	0.99423	0.95765	0.88813	0.88572	0.88027
976	1.32501	1.14427	1.07496	1.01296	0.99446	0.95779	0.88825	0.88579	0.88014
976.5	1.32538	1.14472	1.07532	1.01326	0.99468	0.95793	0.88836	0.88585	0.88001
977	1.32574	1.14517	1.07567	1.01356	0.99491	0.95808	0.88847	0.88592	0.87988
977.5	1.32611	1.14562	1.07603	1.01386	0.99514	0.95822	0.88859	0.886	0.87975
978	1.32648	1.14607	1.07639	1.01417	0.99537	0.95837	0.88871	0.88607	0.87963
978.5	1.32685	1.14652	1.07674	1.01447	0.9956	0.95851	0.88883	0.88614	0.8795
979	1.32722	1.14698	1.0771	1.01478	0.99583	0.95866	0.88895	0.88622	0.87938
979.5	1.32759	1.14743	1.07746	1.01509	0.99607	0.95881	0.88907	0.8863	0.87926
980	1.32797	1.14789	1.07783	1.0154	0.9963	0.95896	0.88919	0.88638	0.87914
980.5	1.32834	1.14834	1.07819	1.01571	0.99654	0.95911	0.88932	0.88646	0.87902
981	1.32871	1.1488	1.07855	1.01602	0.99677	0.95926	0.88944	0.88654	0.8789
981.5	1.32908	1.14926	1.07892	1.01633	0.99701	0.95942	0.88957	0.88662	0.87879
982	1.32945	1.14972	1.07928	1.01664	0.99725	0.95957	0.8897	0.88671	0.87868
982.5	1.32982	1.15018	1.07965	1.01696	0.9975	0.95973	0.88983	0.88679	0.87856
983	1.33019	1.15064	1.08002	1.01727	0.99774	0.95989	0.88996	0.88688	0.87845
983.5	1.33056	1.1511	1.08039	1.01759	0.99798	0.96004	0.89009	0.88697	0.87835
984	1.33093	1.15156	1.08076	1.0179	0.99823	0.9602	0.89023	0.88706	0.87824
984.5	1.3313	1.15203	1.08113	1.01822	0.99847	0.96036	0.89036	0.88715	0.87813
985	1.33168	1.15249	1.0815	1.01854	0.99872	0.96053	0.8905	0.88725	0.87803
985.5	1.33205	1.15295	1.08187	1.01886	0.99897	0.96069	0.89063	0.88734	0.87793
986	1.33242	1.15342	1.08225	1.01918	0.99922	0.96085	0.89077	0.88744	0.87782
986.5	1.33279	1.15389	1.08262	1.0195	0.99947	0.96102	0.89091	0.88753	0.87772
987	1.33316	1.15435	1.08299	1.01982	0.99972	0.96118	0.89105	0.88763	0.87763
987.5	1.33353	1.15482	1.08337	1.02015	0.99997	0.96135	0.8912	0.88773	0.87753
988	1.33391	1.15529	1.08375	1.02047	1.00023	0.96152	0.89134	0.88783	0.87743
988.5	1.33428	1.15576	1.08413	1.0208	1.00048	0.96168	0.89148	0.88793	0.87734
989	1.33465	1.15623	1.0845	1.02112	1.00074	0.96185	0.89163	0.88804	0.87725
989.5	1.33502	1.1567	1.08488	1.02145	1.00099	0.96202	0.89178	0.88814	0.87716
990	1.33539	1.15717	1.08526	1.02178	1.00125	0.96219	0.89192	0.88825	0.87707
990.5	1.33576	1.15764	1.08564	1.02211	1.00151	0.96237	0.89207	0.88835	0.87698
991	1.33614	1.15811	1.08602	1.02244	1.00177	0.96254	0.89222	0.88846	0.87689
991.5	1.33651	1.15858	1.08641	1.02277	1.00203	0.96271	0.89238	0.88857	0.87681
992	1.33688	1.15905	1.08679	1.0231	1.00229	0.96289	0.89253	0.88868	0.87673
992.5	1.33725	1.15953	1.08717	1.02343	1.00255	0.96306	0.89268	0.8888	0.87664
993	1.33762	1.16	1.08755	1.02376	1.00281	0.96324	0.89284	0.88891	0.87656
993.5	1.338	1.16047	1.08794	1.02409	1.00307	0.96342	0.893	0.88902	0.87648
994	1.33837	1.16095	1.08832	1.02443	1.00334	0.9636	0.89315	0.88914	0.8764
994.5	1.33874	1.16142	1.08871	1.02476	1.0036	0.96378	0.89331	0.88925	0.87633
995	1.33911	1.16189	1.0891	1.0251	1.00387	0.96396	0.89347	0.88937	0.87625
995.5	1.33948	1.16237	1.08948	1.02543	1.00414	0.96414	0.89363	0.88949	0.87618
996	1.33986	1.16284	1.08987	1.02577	1.0044	0.96432	0.89379	0.88961	0.8761
996.5	1.34023	1.16332	1.09026	1.02611	1.00467	0.9645	0.89396	0.88973	0.87603
997	1.3406	1.1638	1.09065	1.02645	1.00494	0.96468	0.89412	0.88985	0.87596
997.5	1.34097	1.16427	1.09103	1.02679	1.00521	0.96487	0.89429	0.88998	0.87589
998	1.34134	1.16475	1.09142	1.02713	1.00548	0.96505	0.89445	0.8901	0.87583
998.5	1.34171	1.16522	1.09181	1.02747	1.00575	0.96524	0.89462	0.89023	0.87576
999	1.34208	1.1657	1.0922	1.02781	1.00602	0.96542	0.89479	0.89035	0.87569
999.5	1.34245	1.16618	1.09259	1.02815	1.00629	0.96561	0.89496	0.89048	0.87563
1000	1.34282	1.16665	1.09298	1.02849	1.00656	0.9658	0.89513	0.89061	0.87557
1000.5	1.34319	1.16713	1.09338	1.02883	1.00683	0.96598	0.8953	0.89074	0.87551
1001	1.34356	1.16761	1.09377	1.02918	1.00711	0.96617	0.89547	0.89087	0.87545
1001.5	1.34393	1.16809	1.09416	1.02952	1.00738	0.96636	0.89564	0.891	0.87539
1002	1.3443	1.16856	1.09455	1.02986	1.00766	0.96655	0.89582	0.89113	0.87533
1002.5	1.34467	1.16904	1.09494	1.03021	1.00793	0.96674	0.89599	0.89126	0.87527
1003	1.34504	1.16952	1.09534	1.03055	1.00821	0.96693	0.89617	0.8914	0.87522
1003.5	1.34541	1.17	1.09573	1.0309	1.00848	0.96712	0.89635	0.89153	0.87516
1004	1.34578	1.17047	1.09612	1.03125	1.00876	0.96732	0.89653	0.89167	0.87511
1004.5	1.34615	1.17095	1.09652	1.03159	1.00903	0.96751	0.89671	0.89181	0.87506
1005	1.34652	1.17143	1.09691	1.03194	1.00931	0.9677	0.89689	0.89194	0.87501
1005.5	1.34689	1.17191	1.09731	1.03229	1.00959	0.9679	0.89707	0.89208	0.87496
1006	1.34725	1.17239	1.0977	1.03264	1.00987	0.96809	0.89725	0.89222	0.87491
1006.5	1.34762	1.17286	1.0981	1.03298	1.01015	0.96829	0.89743	0.89236	0.87486
1007	1.34799	1.17334	1.09849	1.03333	1.01043	0.96848	0.89761	0.8925	0.87481
1007.5	1.34836	1.17382	1.09889	1.03368	1.01071	0.96868	0.8978	0.89264	0.87477
1008	1.34872	1.1743	1.09928	1.03403	1.01099	0.96888	0.89798	0.89279	0.87473
1008.5	1.34909	1.17478	1.09968	1.03438	1.01127	0.96907	0.89817	0.89293	0.87468
1009	1.34945	1.17525	1.10008	1.03473	1.01155	0.96927	0.89836	0.89308	0.87464
1009.5	1.34982	1.17573	1.10047	1.03508	1.01183	0.96947	0.89854	0.89322	0.8746
1010	1.35018	1.17621	1.10087	1.03544	1.01211	0.96967	0.89873	0.89337	0.87456
1010.5	1.35055	1.17669	1.10127	1.03579	1.01239	0.96987	0.89892	0.89351	0.87452
1011	1.35091	1.17716	1.10166	1.03614	1.01268	0.97007	0.89911	0.89366	0.87448
1011.5	1.35128	1.17764	1.10206	1.03649	1.01296	0.97027	0.8993	0.89381	0.87444
1012	1.35164	1.17812	1.10246	1.03685	1.01324	0.97047	0.8995	0.89396	0.87441
1012.5	1.352	1.1786	1.10286	1.0372	1.01353	0.97067	0.89969	0.89411	0.87437
1013	1.35237	1.17907	1.10326	1.03755	1.01381	0.97087	0.89988	0.89426	0.87434
1013.5	1.35273	1.17955	1.10365	1.03791	1.0141	0.97107	0.90008	0.89441	0.87431
1014	1.35309	1.18003	1.10405	1.03826	1.01438	0.97127	0.90027	0.89456	0.87427
1014.5	1.35345	1.18051	1.10445	1.03861	1.01467	0.97148	0.90047	0.89472	0.87424
1015	1.35381	1.18098	1.10485	1.03897	1.01495	0.97168	0.90066	0.89487	0.87421
1015.5	1.35417	1.18146	1.10525	1.03932	1.01524	0.97188	0.90086	0.89502	0.87418
1016	1.35453	1.18194	1.10565	1.03968	1.01553	0.97209	0.90106	0.89518	0.87415
1016.5	1.35489	1.18241	1.10605	1.04003	1.01582	0.97229	0.90126	0.89533	0.87412
1017	1.35525	1.18289	1.10644	1.04039	1.0161	0.9725	0.90146	0.89549	0.8741
1017.5	1.3556	1.18337	1.10684	1.04075	1.01639	0.9727	0.90166	0.89565	0.87407
1018	1.35596	1.18384	1.10724	1.0411	1.01668	0.97291	0.90186	0.89581	0.87405
1018.5	1.35632	1.18432	1.10764	1.04146	1.01697	0.97312	0.90206	0.89596	0.87402
1019	1.35667	1.1848	1.10804	1.04182	1.01726	0.97332	0.90226	0.89612	0.874
1019.5	1.35703	1.18527	1.10844	1.04217	1.01755	0.97353	0.90246	0.89628	0.87398
1020	1.35738	1.18575	1.10884	1.04253	1.01784	0.97374	0.90266	0.89644	0.87395
1020.5	1.35774	1.18623	1.10924	1.04289	1.01813	0.97395	0.90287	0.8966	0.87393
1021	1.35809	1.1867	1.10964	1.04324	1.01842	0.97415	0.90307	0.89677	0.87391
1021.5	1.35845	1.18718	1.11004	1.0436	1.01871	0.97436	0.90328	0.89693	0.87389
1022	1.3588	1.18766	1.11045	1.04396	1.01901	0.97457	0.90348	0.89709	0.87387
1022.5	1.35915	1.18813	1.11085	1.04432	1.0193	0.97478	0.90369	0.89725	0.87386
1023	1.3595	1.18861	1.11125	1.04468	1.01959	0.97499	0.9039	0.89742	0.87384
1023.5	1.35985	1.18908	1.11165	1.04503	1.01989	0.9752	0.9041	0.89758	0.87382
1024	1.3602	1.18956	1.11205	1.04539	1.02018	0.97541	0.90431	0.89775	0.87381
1024.5	1.36055	1.19003	1.11245	1.04575	1.02047	0.97562	0.90452	0.89791	0.87379
1025	1.3609	1.19051	1.11285	1.04611	1.02077	0.97583	0.90473	0.89808	0.87378
1025.5	1.36124	1.19099	1.11325	1.04647	1.02106	0.97605	0.90494	0.89825	0.87376
1026	1.36159	1.19146	1.11366	1.04683	1.02136	0.97626	0.90515	0.89842	0.87375
1026.5	1.36194	1.19194	1.11406	1.04719	1.02166	0.97647	0.90536	0.89858	0.87374
1027	1.36228	1.19241	1.11446	1.04755	1.02195	0.97668	0.90557	0.89875	0.87373
1027.5	1.36263	1.19289	1.11486	1.04791	1.02225	0.9769	0.90578	0.89892	0.87372
1028	1.36297	1.19336	1.11526	1.04827	1.02255	0.97711	0.90599	0.89909	0.87371
1028.5	1.36331	1.19384	1.11567	1.04863	1.02285	0.97732	0.90621	0.89926	0.8737
1029	1.36366	1.19432	1.11607	1.04899	1.02315	0.97754	0.90642	0.89943	0.87369
1029.5	1.364	1.19479	1.11647	1.04935	1.02345	0.97775	0.90663	0.89961	0.87368
1030	1.36434	1.19527	1.11688	1.04971	1.02375	0.97797	0.90685	0.89978	0.87367
1030.5	1.36468	1.19574	1.11728	1.05007	1.02405	0.97818	0.90706	0.89995	0.87367
1031	1.36502	1.19622	1.11768	1.05043	1.02435	0.9784	0.90728	0.90013	0.87366
1031.5	1.36536	1.19669	1.11809	1.05079	1.02465	0.97862	0.9075	0.9003	0.87365
1032	1.36569	1.19717	1.11849	1.05115	1.02495	0.97883	0.90771	0.90047	0.87365
1032.5	1.36603	1.19764	1.11889	1.05151	1.02526	0.97905	0.90793	0.90065	0.87365
1033	1.36637	1.19812	1.1193	1.05188	1.02556	0.97927	0.90815	0.90083	0.87364
1033.5	1.3667	1.1986	1.1197	1.05224	1.02586	0.97948	0.90836	0.901	0.87364
1034	1.36703	1.19907	1.12011	1.0526	1.02617	0.9797	0.90858	0.90118	0.87364
1034.5	1.36737	1.19955	1.12051	1.05296	1.02647	0.97992	0.9088	0.90136	0.87364
1035	1.3677	1.20002	1.12092	1.05332	1.02678	0.98014	0.90902	0.90153	0.87364
1035.5	1.36803	1.2005	1.12132	1.05369	1.02708	0.98036	0.90924	0.90171	0.87363
1036	1.36836	1.20098	1.12173	1.05405	1.02739	0.98058	0.90946	0.90189	0.87363
1036.5	1.36869	1.20145	1.12213	1.05441	1.0277	0.9808	0.90968	0.90207	0.87364
1037	1.36902	1.20193	1.12254	1.05477	1.02801	0.98102	0.9099	0.90225	0.87364
1037.5	1.36935	1.2024	1.12294	1.05514	1.02832	0.98124	0.91012	0.90243	0.87364
1038	1.36968	1.20288	1.12335	1.0555	1.02862	0.98146	0.91035	0.90261	0.87364
1038.5	1.37	1.20336	1.12376	1.05586	1.02893	0.98168	0.91057	0.9028	0.87365
1039	1.37033	1.20383	1.12416	1.05622	1.02924	0.9819	0.91079	0.90298	0.87365
1039.5	1.37065	1.20431	1.12457	1.05659	1.02956	0.98212	0.91102	0.90316	0.87365
1040	1.37098	1.20479	1.12498	1.05695	1.02987	0.98235	0.91124	0.90334	0.87366
1040.5	1.3713	1.20526	1.12538	1.05732	1.03018	0.98257	0.91147	0.90353	0.87367
1041	1.37162	1.20574	1.12579	1.05768	1.03049	0.98279	0.91169	0.90371	0.87367
1041.5	1.37194	1.20622	1.1262	1.05804	1.03081	0.98301	0.91192	0.9039	0.87368
1042	1.37226	1.2067	1.1266	1.05841	1.03112	0.98324	0.91214	0.90408	0.87369
1042.5	1.37258	1.20717	1.12701	1.05877	1.03144	0.98346	0.91237	0.90427	0.87369
1043	1.3729	1.20765	1.12742	1.05914	1.03175	0.98369	0.91259	0.90446	0.8737
1043.5	1.37322	1.20813	1.12783	1.0595	1.03207	0.98391	0.91282	0.90465	0.87371
1044	1.37353	1.20861	1.12824	1.05987	1.03238	0.98414	0.91305	0.90483	0.87372
1044.5	1.37385	1.20908	1.12865	1.06023	1.0327	0.98436	0.91328	0.90502	0.87373
1045	1.37416	1.20956	1.12906	1.0606	1.03302	0.98459	0.91351	0.90521	0.87374
1045.5	1.37448	1.21004	1.12946	1.06096	1.03334	0.98482	0.91374	0.9054	0.87376
1046	1.37479	1.21052	1.12987	1.06133	1.03366	0.98504	0.91397	0.90559	0.87377
1046.5	1.3751	1.211	1.13028	1.0617	1.03398	0.98527	0.9142	0.90578	0.87378
1047	1.37541	1.21148	1.13069	1.06206	1.0343	0.9855	0.91443	0.90597	0.8738
1047.5	1.37572	1.21195	1.1311	1.06243	1.03462	0.98573	0.91466	0.90617	0.87381
1048	1.37603	1.21243	1.13152	1.06279	1.03494	0.98595	0.91489	0.90636	0.87383
1048.5	1.37634	1.21291	1.13193	1.06316	1.03526	0.98618	0.91512	0.90655	0.87384
1049	1.37665	1.21339	1.13234	1.06353	1.03559	0.98641	0.91535	0.90675	0.87386
1049.5	1.37695	1.21387	1.13275	1.0639	1.03591	0.98664	0.91559	0.90694	0.87388
1050	1.37726	1.21435	1.13316	1.06426	1.03623	0.98687	0.91582	0.90714	0.87389
1050.5	1.37756	1.21483	1.13357	1.06463	1.03656	0.9871	0.91605	0.90733	0.87391
1051	1.37786	1.21531	1.13398	1.065	1.03688	0.98733	0.91629	0.90753	0.87393
1051.5	1.37817	1.21579	1.1344	1.06537	1.03721	0.98756	0.91652	0.90772	0.87395
1052	1.37847	1.21627	1.13481	1.06574	1.03754	0.9878	0.91676	0.90792	0.87397
1052.5	1.37877	1.21675	1.13522	1.06611	1.03786	0.98803	0.917	0.90812	0.87399
1053	1.37907	1.21723	1.13563	1.06648	1.03819	0.98826	0.91723	0.90832	0.87401
1053.5	1.37937	1.21771	1.13605	1.06685	1.03852	0.98849	0.91747	0.90852	0.87404
1054	1.37966	1.2182	1.13646	1.06722	1.03885	0.98873	0.91771	0.90872	0.87406
1054.5	1.37996	1.21868	1.13687	1.06759	1.03918	0.98896	0.91794	0.90892	0.87408
1055	1.38026	1.21916	1.13729	1.06796	1.03951	0.98919	0.91818	0.90912	0.87411
1055.5	1.38055	1.21964	1.1377	1.06833	1.03984	0.98943	0.91842	0.90932	0.87413
1056	1.38084	1.22012	1.13812	1.0687	1.04017	0.98966	0.91866	0.90952	0.87416
1056.5	1.38114	1.2206	1.13853	1.06907	1.04051	0.9899	0.9189	0.90973	0.87419
1057	1.38143	1.22109	1.13895	1.06944	1.04084	0.99014	0.91914	0.90993	0.87421
1057.5	1.38172	1.22157	1.13936	1.06981	1.04117	0.99037	0.91938	0.91014	0.87424
1058	1.38201	1.22205	1.13978	1.07019	1.04151	0.99061	0.91962	0.91034	0.87427
1058.5	1.3823	1.22253	1.14019	1.07056	1.04184	0.99085	0.91987	0.91055	0.8743
1059	1.38259	1.22301	1.14061	1.07093	1.04218	0.99108	0.92011	0.91075	0.87433
1059.5	1.38287	1.2235	1.14103	1.07131	1.04251	0.99132	0.92035	0.91096	0.87436
1060	1.38316	1.22398	1.14144	1.07168	1.04285	0.99156	0.9206	0.91117	0.8744
1060.5	1.38345	1.22446	1.14186	1.07205	1.04319	0.9918	0.92084	0.91138	0.87443
1061	1.38373	1.22495	1.14228	1.07243	1.04352	0.99204	0.92109	0.91158	0.87446
1061.5	1.38401	1.22543	1.1427	1.0728	1.04386	0.99228	0.92133	0.91179	0.8745
1062	1.3843	1.22591	1.14311	1.07318	1.0442	0.99252	0.92158	0.912	0.87453
1062.5	1.38458	1.2264	1.14353	1.07355	1.04454	0.99276	0.92182	0.91222	0.87457
1063	1.38486	1.22688	1.14395	1.07393	1.04488	0.993	0.92207	0.91243	0.87461
1063.5	1.38514	1.22736	1.14437	1.07431	1.04522	0.99324	0.92232	0.91264	0.87464
1064	1.38542	1.22785	1.14479	1.07468	1.04556	0.99349	0.92257	0.91285	0.87468
1064.5	1.38569	1.22833	1.1452	1.07506	1.0459	0.99373	0.92282	0.91307	0.87472
1065	1.38597	1.22882	1.14562	1.07544	1.04625	0.99397	0.92307	0.91328	0.87476
1065.5	1.38625	1.2293	1.14604	1.07581	1.04659	0.99421	0.92332	0.91349	0.87481
1066	1.38652	1.22978	1.14646	1.07619	1.04693	0.99446	0.92357	0.91371	0.87485
1066.5	1.3868	1.23027	1.14688	1.07657	1.04728	0.9947	0.92382	0.91393	0.87489
1067	1.38707	1.23075	1.1473	1.07695	1.04762	0.99495	0.92407	0.91414	0.87494
1067.5	1.38734	1.23124	1.14772	1.07733	1.04796	0.99519	0.92432	0.91436	0.87498
1068	1.38761	1.23172	1.14814	1.07771	1.04831	0.99544	0.92458	0.91458	0.87503
1068.5	1.38788	1.2322	1.14856	1.07809	1.04866	0.99569	0.92483	0.9148	0.87507
1069	1.38815	1.23269	1.14899	1.07847	1.049	0.99593	0.92508	0.91502	0.87512
1069.5	1.38842	1.23317	1.14941	1.07885	1.04935	0.99618	0.92534	0.91524	0.87517
1070	1.38869	1.23366	1.14983	1.07923	1.04969	0.99643	0.9256	0.91546	0.87522
1070.5	1.38896	1.23414	1.15025	1.07961	1.05004	0.99668	0.92585	0.91568	0.87527
1071	1.38922	1.23463	1.15067	1.08	1.05039	0.99692	0.92611	0.9159	0.87532
1071.5	1.38949	1.23511	1.15109	1.08038	1.05074	0.99717	0.92637	0.91613	0.87537
1072	1.38975	1.2356	1.15152	1.08076	1.05109	0.99742	0.92662	0.91635	0.87543
1072.5	1.39001	1.23608	1.15194	1.08115	1.05144	0.99767	0.92688	0.91658	0.87548
1073	1.39028	1.23657	1.15236	1.08153	1.05179	0.99792	0.92714	0.9168	0.87554
1073.5	1.39054	1.23705	1.15278	1.08191	1.05214	0.99818	0.9274	0.91703	0.87559
1074	1.3908	1.23753	1.15321	1.0823	1.05249	0.99843	0.92766	0.91725	0.87565
1074.5	1.39106	1.23802	1.15363	1.08268	1.05284	0.99868	0.92792	0.91748	0.87571
1075	1.39132	1.2385	1.15405	1.08307	1.05319	0.99893	0.92818	0.91771	0.87577
1075.5	1.39157	1.23899	1.15448	1.08345	1.05354	0.99919	0.92845	0.91794	0.87583
1076	1.39183	1.23947	1.1549	1.08384	1.05389	0.99944	0.92871	0.91817	0.87589
1076.5	1.39208	1.23996	1.15533	1.08423	1.05425	0.99969	0.92897	0.9184	0.87595
1077	1.39234	1.24044	1.15575	1.08461	1.0546	0.99995	0.92924	0.91863	0.87602
1077.5	1.39259	1.24092	1.15617	1.085	1.05495	1.0002	0.9295	0.91886	0.87608
1078	1.39285	1.24141	1.1566	1.08539	1.05531	1.00046	0.92977	0.91909	0.87615
1078.5	1.3931	1.24189	1.15702	1.08578	1.05566	1.00071	0.93003	0.91932	0.87621
1079	1.39335	1.24237	1.15745	1.08617	1.05602	1.00097	0.9303	0.91956	0.87628
1079.5	1.3936	1.24286	1.15787	1.08656	1.05637	1.00123	0.93057	0.91979	0.87635
1080	1.39385	1.24334	1.1583	1.08694	1.05673	1.00148	0.93083	0.92003	0.87642
1080.5	1.3941	1.24382	1.15872	1.08733	1.05708	1.00174	0.9311	0.92026	0.87649
1081	1.39434	1.24431	1.15915	1.08772	1.05744	1.002	0.93137	0.9205	0.87656
1081.5	1.39459	1.24479	1.15957	1.08811	1.05779	1.00226	0.93164	0.92073	0.87663
1082	1.39483	1.24527	1.16	1.08851	1.05815	1.00252	0.93191	0.92097	0.8767
1082.5	1.39508	1.24576	1.16042	1.0889	1.05851	1.00278	0.93218	0.92121	0.87678
1083	1.39532	1.24624	1.16085	1.08929	1.05886	1.00304	0.93245	0.92145	0.87685
1083.5	1.39556	1.24672	1.16128	1.08968	1.05922	1.0033	0.93272	0.92169	0.87693
1084	1.3958	1.2472	1.1617	1.09007	1.05958	1.00356	0.933	0.92193	0.877
1084.5	1.39604	1.24768	1.16213	1.09046	1.05994	1.00382	0.93327	0.92217	0.87708
1085	1.39628	1.24817	1.16255	1.09086	1.06029	1.00408	0.93354	0.92241	0.87716
1085.5	1.39652	1.24865	1.16298	1.09125	1.06065	1.00434	0.93382	0.92265	0.87724
1086	1.39676	1.24913	1.16341	1.09164	1.06101	1.0046	0.93409	0.92289	0.87732
1086.5	1.39699	1.24961	1.16383	1.09204	1.06137	1.00487	0.93437	0.92314	0.8774
1087	1.39723	1.25009	1.16426	1.09243	1.06173	1.00513	0.93464	0.92338	0.87748
1087.5	1.39746	1.25057	1.16469	1.09282	1.06209	1.00539	0.93492	0.92362	0.87757
1088	1.3977	1.25105	1.16511	1.09322	1.06245	1.00566	0.93519	0.92387	0.87765
1088.5	1.39793	1.25153	1.16554	1.09361	1.06281	1.00592	0.93547	0.92411	0.87774
1089	1.39816	1.25201	1.16597	1.09401	1.06317	1.00619	0.93575	0.92436	0.87782
1089.5	1.39839	1.25249	1.16639	1.0944	1.06353	1.00645	0.93603	0.92461	0.87791
1090	1.39862	1.25297	1.16682	1.0948	1.06389	1.00672	0.93631	0.92485	0.878
1090.5	1.39885	1.25344	1.16725	1.09519	1.06425	1.00698	0.93658	0.9251	0.87809
1091	1.39907	1.25392	1.16767	1.09559	1.06461	1.00725	0.93686	0.92535	0.87818
1091.5	1.3993	1.2544	1.1681	1.09598	1.06497	1.00752	0.93714	0.9256	0.87827
1092	1.39952	1.25488	1.16853	1.09638	1.06533	1.00778	0.93742	0.92585	0.87836
1092.5	1.39974	1.25535	1.16895	1.09678	1.06569	1.00805	0.9377	0.9261	0.87845
1093	1.39997	1.25583	1.16938	1.09717	1.06605	1.00832	0.93799	0.92635	0.87854
1093.5	1.40019	1.25631	1.1698	1.09757	1.06642	1.00859	0.93827	0.9266	0.87864
1094	1.40041	1.25678	1.17023	1.09796	1.06678	1.00885	0.93855	0.92685	0.87873
1094.5	1.40063	1.25726	1.17066	1.09836	1.06714	1.00912	0.93883	0.9271	0.87882
1095	1.40084	1.25773	1.17108	1.09876	1.0675	1.00939	0.93912	0.92735	0.87892
1095.5	1.40106	1.25821	1.17151	1.09915	1.06786	1.00966	0.9394	0.9276	0.87902
1096	1.40127	1.25868	1.17194	1.09955	1.06823	1.00993	0.93968	0.92786	0.87911
1096.5	1.40149	1.25916	1.17236	1.09995	1.06859	1.0102	0.93997	0.92811	0.87921
1097	1.4017	1.25963	1.17279	1.10034	1.06895	1.01047	0.94025	0.92837	0.87931
1097.5	1.40191	1.2601	1.17321	1.10074	1.06931	1.01074	0.94054	0.92862	0.87941
1098	1.40212	1.26058	1.17364	1.10114	1.06968	1.01101	0.94082	0.92887	0.87951
1098.5	1.40233	1.26105	1.17406	1.10153	1.07004	1.01128	0.94111	0.92913	0.87961
1099	1.40254	1.26152	1.17449	1.10193	1.0704	1.01155	0.94139	0.92939	0.87971
1099.5	1.40274	1.26199	1.17491	1.10233	1.07076	1.01182	0.94168	0.92964	0.87981
1100	1.40295	1.26246	1.17534	1.10272	1.07113	1.01209	0.94196	0.9299	0.87992
1100.5	1.40315	1.26293	1.17576	1.10312	1.07149	1.01236	0.94225	0.93015	0.88002
1101	1.40336	1.2634	1.17619	1.10351	1.07185	1.01264	0.94254	0.93041	0.88012
1101.5	1.40356	1.26387	1.17661	1.10391	1.07222	1.01291	0.94282	0.93067	0.88023
1102	1.40376	1.26434	1.17704	1.10431	1.07258	1.01318	0.94311	0.93093	0.88033
1102.5	1.40395	1.26481	1.17746	1.1047	1.07294	1.01345	0.9434	0.93118	0.88044
1103	1.40415	1.26528	1.17788	1.1051	1.07331	1.01372	0.94369	0.93144	0.88054
1103.5	1.40435	1.26574	1.17831	1.10549	1.07367	1.014	0.94397	0.9317	0.88065
1104	1.40454	1.26621	1.17873	1.10589	1.07403	1.01427	0.94426	0.93196	0.88075
1104.5	1.40473	1.26668	1.17915	1.10628	1.07439	1.01454	0.94455	0.93222	0.88086
1105	1.40492	1.26714	1.17958	1.10668	1.07476	1.01481	0.94484	0.93248	0.88097
1105.5	1.40511	1.26761	1.18	1.10707	1.07512	1.01509	0.94513	0.93274	0.88107
1106	1.4053	1.26807	1.18042	1.10747	1.07548	1.01536	0.94542	0.933	0.88118
1106.5	1.40549	1.26853	1.18084	1.10786	1.07585	1.01563	0.94571	0.93326	0.88129
1107	1.40567	1.269	1.18126	1.10825	1.07621	1.0159	0.94599	0.93352	0.8814
1107.5	1.40586	1.26946	1.18169	1.10865	1.07657	1.01618	0.94628	0.93378	0.88151
1108	1.40604	1.26992	1.18211	1.10904	1.07694	1.01645	0.94657	0.93404	0.88162
1108.5	1.40622	1.27038	1.18253	1.10943	1.0773	1.01672	0.94686	0.9343	0.88173
1109	1.4064	1.27085	1.18295	1.10983	1.07766	1.017	0.94715	0.93456	0.88184
1109.5	1.40658	1.27131	1.18337	1.11022	1.07802	1.01727	0.94744	0.93482	0.88195
1110	1.40676	1.27177	1.18379	1.11061	1.07839	1.01754	0.94773	0.93509	0.88206
1110.5	1.40693	1.27222	1.1842	1.111	1.07875	1.01781	0.94802	0.93535	0.88217
1111	1.4071	1.27268	1.18462	1.11139	1.07911	1.01809	0.94831	0.93561	0.88228
1111.5	1.40727	1.27314	1.18504	1.11178	1.07947	1.01836	0.9486	0.93587	0.88239
1112	1.40744	1.2736	1.18546	1.11217	1.07983	1.01863	0.94889	0.93613	0.8825
1112.5	1.40761	1.27406	1.18588	1.11256	1.0802	1.0189	0.94918	0.9364	0.88261
1113	1.40778	1.27451	1.18629	1.11295	1.08056	1.01918	0.94947	0.93666	0.88272
1113.5	1.40794	1.27497	1.18671	1.11333	1.08092	1.01945	0.94976	0.93692	0.88283
1114	1.40811	1.27542	1.18712	1.11372	1.08128	1.01972	0.95005	0.93718	0.88294
1114.5	1.40827	1.27588	1.18754	1.11411	1.08164	1.01999	0.95033	0.93744	0.88305
1115	1.40843	1.27633	1.18795	1.1145	1.082	1.02027	0.95062	0.93771	0.88316
1115.5	1.40859	1.27678	1.18837	1.11488	1.08237	1.02054	0.95091	0.93797	0.88327
1116	1.40874	1.27723	1.18878	1.11527	1.08273	1.02081	0.9512	0.93823	0.88338
1116.5	1.4089	1.27768	1.1892	1.11565	1.08309	1.02108	0.95149	0.93849	0.8835
1117	1.40905	1.27814	1.18961	1.11603	1.08345	1.02135	0.95178	0.93876	0.88361
1117.5	1.4092	1.27859	1.19002	1.11642	1.08381	1.02162	0.95207	0.93902	0.88372
1118	1.40935	1.27903	1.19043	1.1168	1.08417	1.02189	0.95236	0.93928	0.88383
1118.5	1.4095	1.27948	1.19084	1.11718	1.08453	1.02216	0.95264	0.93955	0.88394
1119	1.40965	1.27993	1.19125	1.11756	1.08489	1.02243	0.95293	0.93981	0.88405
1119.5	1.40979	1.28038	1.19166	1.11794	1.08525	1.0227	0.95322	0.94007	0.88416
1120	1.40993	1.28083	1.19207	1.11832	1.08561	1.02297	0.95351	0.94033	0.88427
1120.5	1.41007	1.28127	1.19248	1.1187	1.08596	1.02324	0.9538	0.9406	0.88438
1121	1.41021	1.28172	1.19289	1.11908	1.08632	1.02351	0.95408	0.94086	0.88449
1121.5	1.41035	1.28216	1.1933	1.11946	1.08668	1.02378	0.95437	0.94112	0.8846
1122	1.41048	1.2826	1.19371	1.11984	1.08704	1.02405	0.95466	0.94138	0.88471
1122.5	1.41062	1.28305	1.19411	1.12021	1.0874	1.02432	0.95495	0.94165	0.88482
1123	1.41075	1.28349	1.19452	1.12059	1.08776	1.02459	0.95523	0.94191	0.88493
1123.5	1.41088	1.28393	1.19492	1.12096	1.08811	1.02486	0.95552	0.94217	0.88504
1124	1.41101	1.28437	1.19533	1.12134	1.08847	1.02513	0.9558	0.94243	0.88515
1124.5	1.41113	1.28481	1.19573	1.12171	1.08883	1.02539	0.95609	0.94269	0.88526
1125	1.41126	1.28525	1.19614	1.12208	1.08918	1.02566	0.95638	0.94296	0.88537
1125.5	1.41138	1.28569	1.19654	1.12245	1.08954	1.02593	0.95666	0.94322	0.88548
1126	1.4115	1.28613	1.19694	1.12283	1.08989	1.02619	0.95695	0.94348	0.88558
1126.5	1.41162	1.28656	1.19734	1.1232	1.09025	1.02646	0.95723	0.94374	0.88569
1127	1.41174	1.287	1.19774	1.12356	1.09061	1.02673	0.95752	0.944	0.8858
1127.5	1.41185	1.28744	1.19814	1.12393	1.09096	1.02699	0.9578	0.94427	0.88591
1128	1.41197	1.28787	1.19854	1.1243	1.09131	1.02726	0.95809	0.94453	0.88602
1128.5	1.41208	1.2883	1.19894	1.12467	1.09167	1.02752	0.95837	0.94479	0.88612
1129	1.41219	1.28874	1.19934	1.12503	1.09202	1.02779	0.95866	0.94505	0.88623
1129.5	1.4123	1.28917	1.19974	1.1254	1.09238	1.02805	0.95894	0.94531	0.88634
1130	1.4124	1.2896	1.20014	1.12576	1.09273	1.02832	0.95922	0.94557	0.88644
1130.5	1.41251	1.29003	1.20053	1.12613	1.09308	1.02858	0.95951	0.94583	0.88655
1131	1.41261	1.29046	1.20093	1.12649	1.09344	1.02884	0.95979	0.9461	0.88666
1131.5	1.41271	1.29089	1.20132	1.12685	1.09379	1.02911	0.96007	0.94636	0.88676
1132	1.41281	1.29132	1.20172	1.12721	1.09414	1.02937	0.96036	0.94662	0.88687
1132.5	1.41291	1.29175	1.20211	1.12757	1.09449	1.02963	0.96064	0.94688	0.88698
1133	1.41301	1.29218	1.2025	1.12793	1.09484	1.02989	0.96092	0.94714	0.88708
1133.5	1.4131	1.2926	1.2029	1.12829	1.09519	1.03016	0.9612	0.9474	0.88719
1134	1.41319	1.29303	1.20329	1.12865	1.09554	1.03042	0.96149	0.94766	0.88729
1134.5	1.41329	1.29345	1.20368	1.12901	1.09589	1.03068	0.96177	0.94792	0.8874
1135	1.41337	1.29388	1.20407	1.12936	1.09624	1.03094	0.96205	0.94818	0.88751
1135.5	1.41346	1.2943	1.20446	1.12972	1.09659	1.0312	0.96233	0.94844	0.88761
1136	1.41355	1.29472	1.20485	1.13008	1.09694	1.03146	0.96261	0.9487	0.88772
1136.5	1.41363	1.29515	1.20524	1.13043	1.09729	1.03172	0.96289	0.94896	0.88782
1137	1.41372	1.29557	1.20562	1.13078	1.09764	1.03198	0.96317	0.94922	0.88793
1137.5	1.4138	1.29599	1.20601	1.13114	1.09799	1.03224	0.96345	0.94948	0.88803
1138	1.41388	1.29641	1.2064	1.13149	1.09834	1.0325	0.96373	0.94974	0.88814
1138.5	1.41395	1.29683	1.20678	1.13184	1.09868	1.03276	0.96401	0.95	0.88825
1139	1.41403	1.29724	1.20717	1.13219	1.09903	1.03302	0.96429	0.95026	0.88835
1139.5	1.41411	1.29766	1.20755	1.13254	1.09938	1.03328	0.96457	0.95052	0.88846
1140	1.41418	1.29808	1.20794	1.13289	1.09972	1.03353	0.96485	0.95079	0.88856
1140.5	1.41425	1.29849	1.20832	1.13324	1.10007	1.03379	0.96513	0.95105	0.88867
1141	1.41432	1.29891	1.20871	1.13359	1.10042	1.03405	0.96541	0.95131	0.88878
1141.5	1.41439	1.29932	1.20909	1.13394	1.10076	1.03431	0.96569	0.95157	0.88888
1142	1.41446	1.29974	1.20947	1.13429	1.10111	1.03457	0.96597	0.95183	0.88899
1142.5	1.41453	1.30015	1.20985	1.13463	1.10145	1.03482	0.96625	0.95209	0.8891
1143	1.41459	1.30056	1.21023	1.13498	1.1018	1.03508	0.96653	0.95235	0.8892
1143.5	1.41466	1.30097	1.21061	1.13533	1.10214	1.03534	0.96681	0.95261	0.88931
1144	1.41472	1.30138	1.21099	1.13567	1.10248	1.03559	0.96709	0.95287	0.88942
1144.5	1.41478	1.30179	1.21137	1.13602	1.10283	1.03585	0.96737	0.95313	0.88953
1145	1.41484	1.3022	1.21175	1.13636	1.10317	1.03611	0.96765	0.95339	0.88964
1145.5	1.4149	1.30261	1.21213	1.13671	1.10352	1.03637	0.96793	0.95365	0.88975
1146	1.41496	1.30302	1.21251	1.13705	1.10386	1.03662	0.96821	0.95391	0.88986
1146.5	1.41502	1.30342	1.21289	1.13739	1.1042	1.03688	0.96849	0.95418	0.88997
1147	1.41507	1.30383	1.21327	1.13774	1.10454	1.03714	0.96877	0.95444	0.89008
1147.5	1.41513	1.30423	1.21364	1.13808	1.10489	1.03739	0.96905	0.9547	0.89019
1148	1.41518	1.30464	1.21402	1.13842	1.10523	1.03765	0.96933	0.95496	0.8903
1148.5	1.41523	1.30504	1.2144	1.13876	1.10557	1.03791	0.96961	0.95522	0.89042
1149	1.41529	1.30544	1.21477	1.13911	1.10591	1.03816	0.96989	0.95549	0.89053
1149.5	1.41534	1.30585	1.21515	1.13945	1.10625	1.03842	0.97017	0.95575	0.89065
1150	1.41539	1.30625	1.21552	1.13979	1.1066	1.03868	0.97045	0.95601	0.89076
1150.5	1.41544	1.30665	1.2159	1.14013	1.10694	1.03894	0.97074	0.95627	0.89088
1151	1.41549	1.30705	1.21627	1.14047	1.10728	1.03919	0.97102	0.95654	0.891
1151.5	1.41554	1.30745	1.21665	1.14082	1.10762	1.03945	0.9713	0.9568	0.89112
1152	1.41559	1.30785	1.21702	1.14116	1.10796	1.03971	0.97158	0.95707	0.89124
1152.5	1.41563	1.30824	1.2174	1.1415	1.1083	1.03997	0.97186	0.95733	0.89136
1153	1.41568	1.30864	1.21777	1.14184	1.10864	1.04022	0.97215	0.9576	0.89148
1153.5	1.41573	1.30904	1.21815	1.14218	1.10898	1.04048	0.97243	0.95786	0.8916
1154	1.41577	1.30943	1.21852	1.14253	1.10932	1.04074	0.97271	0.95813	0.89173
1154.5	1.41582	1.30983	1.21889	1.14287	1.10966	1.041	0.973	0.95839	0.89185
1155	1.41586	1.31022	1.21927	1.14321	1.11001	1.04126	0.97328	0.95866	0.89198
1155.5	1.41591	1.31062	1.21964	1.14355	1.11035	1.04152	0.97357	0.95893	0.89211
1156	1.41595	1.31101	1.22001	1.1439	1.11069	1.04178	0.97385	0.95919	0.89224
1156.5	1.416	1.3114	1.22039	1.14424	1.11103	1.04204	0.97414	0.95946	0.89237
1157	1.41604	1.31179	1.22076	1.14458	1.11137	1.0423	0.97442	0.95973	0.8925
1157.5	1.41609	1.31218	1.22113	1.14493	1.11171	1.04257	0.97471	0.96	0.89263
1158	1.41613	1.31257	1.22151	1.14527	1.11205	1.04283	0.975	0.96027	0.89277
1158.5	1.41618	1.31296	1.22188	1.14562	1.11239	1.04309	0.97528	0.96054	0.89291
1159	1.41622	1.31335	1.22226	1.14596	1.11273	1.04335	0.97557	0.96081	0.89305
1159.5	1.41627	1.31374	1.22263	1.14631	1.11308	1.04362	0.97586	0.96108	0.89319
1160	1.41631	1.31412	1.223	1.14665	1.11342	1.04388	0.97615	0.96135	0.89333
1160.5	1.41636	1.31451	1.22338	1.147	1.11376	1.04415	0.97644	0.96163	0.89348
1161	1.41641	1.3149	1.22375	1.14735	1.1141	1.04442	0.97673	0.9619	0.89362
1161.5	1.41645	1.31528	1.22413	1.1477	1.11444	1.04468	0.97702	0.96217	0.89377
1162	1.4165	1.31567	1.2245	1.14805	1.11479	1.04495	0.97732	0.96245	0.89392
1162.5	1.41655	1.31605	1.22488	1.1484	1.11513	1.04522	0.97761	0.96272	0.89408
1163	1.4166	1.31643	1.22525	1.14875	1.11547	1.04549	0.9779	0.963	0.89423
1163.5	1.41665	1.31681	1.22563	1.1491	1.11582	1.04576	0.9782	0.96328	0.89439
1164	1.41669	1.3172	1.226	1.14945	1.11616	1.04603	0.97849	0.96355	0.89455
1164.5	1.41674	1.31758	1.22638	1.1498	1.11651	1.0463	0.97879	0.96383	0.89471
1165	1.4168	1.31796	1.22676	1.15016	1.11685	1.04657	0.97909	0.96411	0.89488
1165.5	1.41685	1.31834	1.22713	1.15051	1.1172	1.04685	0.97939	0.96439	0.89504
1166	1.4169	1.31872	1.22751	1.15087	1.11755	1.04712	0.97969	0.96467	0.89521
1166.5	1.41696	1.31909	1.22789	1.15123	1.11789	1.0474	0.97999	0.96495	0.89538
1167	1.41701	1.31947	1.22827	1.15159	1.11824	1.04768	0.98029	0.96524	0.89556
1167.5	1.41707	1.31985	1.22865	1.15195	1.11859	1.04795	0.98059	0.96552	0.89573
1168	1.41712	1.32023	1.22903	1.15231	1.11894	1.04823	0.98089	0.9658	0.89591
1168.5	1.41718	1.3206	1.22941	1.15267	1.11928	1.04851	0.9812	0.96609	0.8961
1169	1.41724	1.32098	1.22979	1.15303	1.11963	1.04879	0.9815	0.96638	0.89628
1169.5	1.4173	1.32135	1.23017	1.1534	1.11998	1.04908	0.98181	0.96666	0.89647
1170	1.41737	1.32172	1.23055	1.15377	1.12034	1.04936	0.98212	0.96695	0.89666
1170.5	1.41743	1.3221	1.23093	1.15413	1.12069	1.04965	0.98242	0.96724	0.89685
1171	1.4175	1.32247	1.23132	1.1545	1.12104	1.04993	0.98273	0.96753	0.89705
1171.5	1.41757	1.32284	1.2317	1.15487	1.12139	1.05022	0.98305	0.96782	0.89725
1172	1.41763	1.32321	1.23209	1.15524	1.12175	1.05051	0.98336	0.96811	0.89745
1172.5	1.41771	1.32358	1.23247	1.15562	1.1221	1.0508	0.98367	0.96841	0.89766
1173	1.41778	1.32395	1.23286	1.15599	1.12246	1.05109	0.98398	0.9687	0.89786
1173.5	1.41785	1.32432	1.23325	1.15637	1.12282	1.05139	0.9843	0.969	0.89808
1174	1.41793	1.32469	1.23363	1.15675	1.12317	1.05168	0.98462	0.96929	0.89829
1174.5	1.41801	1.32506	1.23402	1.15713	1.12353	1.05198	0.98494	0.96959	0.89851
1175	1.41809	1.32543	1.23441	1.15751	1.12389	1.05228	0.98526	0.96989	0.89873
1175.5	1.41817	1.32579	1.2348	1.15789	1.12425	1.05258	0.98558	0.97019	0.89896
1176	1.41826	1.32616	1.23519	1.15828	1.12462	1.05288	0.9859	0.97049	0.89918
1176.5	1.41835	1.32652	1.23558	1.15867	1.12498	1.05318	0.98622	0.97079	0.89941
1177	1.41844	1.32689	1.23598	1.15906	1.12534	1.05348	0.98655	0.97109	0.89965
1177.5	1.41853	1.32725	1.23637	1.15945	1.12571	1.05379	0.98687	0.9714	0.89989
1178	1.41862	1.32761	1.23677	1.15984	1.12607	1.0541	0.9872	0.9717	0.90013
1178.5	1.41872	1.32798	1.23716	1.16024	1.12644	1.05441	0.98753	0.97201	0.90037
1179	1.41882	1.32834	1.23756	1.16063	1.12681	1.05472	0.98786	0.97232	0.90062
1179.5	1.41892	1.3287	1.23796	1.16103	1.12718	1.05503	0.98819	0.97263	0.90087
1180	1.41902	1.32906	1.23835	1.16143	1.12755	1.05535	0.98853	0.97294	0.90113
1180.5	1.41913	1.32942	1.23875	1.16183	1.12792	1.05566	0.98886	0.97325	0.90139
1181	1.41924	1.32978	1.23915	1.16224	1.1283	1.05598	0.9892	0.97356	0.90165
1181.5	1.41936	1.33014	1.23956	1.16265	1.12867	1.0563	0.98954	0.97387	0.90192
1182	1.41947	1.33049	1.23996	1.16305	1.12905	1.05662	0.98988	0.97419	0.90219
1182.5	1.41959	1.33085	1.24036	1.16347	1.12943	1.05695	0.99022	0.97451	0.90246
1183	1.41971	1.33121	1.24077	1.16388	1.12981	1.05727	0.99056	0.97482	0.90274
1183.5	1.41984	1.33156	1.24117	1.16429	1.13019	1.0576	0.9909	0.97514	0.90302
1184	1.41996	1.33192	1.24158	1.16471	1.13057	1.05793	0.99125	0.97546	0.9033
1184.5	1.42009	1.33227	1.24199	1.16513	1.13095	1.05826	0.9916	0.97578	0.90359
1185	1.42023	1.33263	1.2424	1.16555	1.13134	1.0586	0.99194	0.97611	0.90388
1185.5	1.42037	1.33298	1.24281	1.16598	1.13173	1.05893	0.99229	0.97643	0.90418
1186	1.42051	1.33333	1.24322	1.1664	1.13211	1.05927	0.99265	0.97676	0.90448
1186.5	1.42065	1.33368	1.24363	1.16683	1.1325	1.05961	0.993	0.97708	0.90478
1187	1.4208	1.33403	1.24404	1.16726	1.1329	1.05995	0.99335	0.97741	0.90509
1187.5	1.42095	1.33438	1.24446	1.1677	1.13329	1.06029	0.99371	0.97774	0.9054
1188	1.4211	1.33473	1.24487	1.16813	1.13368	1.06064	0.99407	0.97807	0.90572
1188.5	1.42126	1.33508	1.24529	1.16857	1.13408	1.06099	0.99443	0.9784	0.90603
1189	1.42142	1.33543	1.24571	1.16901	1.13448	1.06134	0.99479	0.97874	0.90636
1189.5	1.42158	1.33578	1.24613	1.16945	1.13488	1.06169	0.99515	0.97907	0.90668
1190	1.42175	1.33612	1.24655	1.1699	1.13528	1.06204	0.99552	0.97941	0.90701
1190.5	1.42192	1.33647	1.24697	1.17034	1.13569	1.0624	0.99589	0.97974	0.90735
1191	1.4221	1.33682	1.24739	1.17079	1.13609	1.06276	0.99625	0.98008	0.90768
1191.5	1.42228	1.33716	1.24781	1.17125	1.1365	1.06312	0.99662	0.98042	0.90802
1192	1.42246	1.3375	1.24824	1.1717	1.13691	1.06348	0.997	0.98076	0.90837
1192.5	1.42265	1.33785	1.24866	1.17216	1.13732	1.06384	0.99737	0.9811	0.90872
1193	1.42284	1.33819	1.24909	1.17261	1.13773	1.06421	0.99774	0.98145	0.90907
1193.5	1.42303	1.33853	1.24951	1.17308	1.13815	1.06458	0.99812	0.98179	0.90942
1194	1.42323	1.33887	1.24994	1.17354	1.13856	1.06495	0.9985	0.98214	0.90978
1194.5	1.42343	1.33921	1.25037	1.174	1.13898	1.06532	0.99888	0.98249	0.91015
1195	1.42364	1.33955	1.2508	1.17447	1.1394	1.0657	0.99926	0.98284	0.91051
1195.5	1.42384	1.33989	1.25123	1.17494	1.13982	1.06608	0.99964	0.98319	0.91088
1196	1.42406	1.34022	1.25167	1.17541	1.14025	1.06646	1.00003	0.98354	0.91126
1196.5	1.42428	1.34056	1.2521	1.17589	1.14067	1.06684	1.00041	0.98389	0.91163
1197	1.4245	1.3409	1.25253	1.17637	1.1411	1.06722	1.0008	0.98424	0.91201
1197.5	1.42472	1.34123	1.25297	1.17685	1.14153	1.06761	1.00119	0.9846	0.9124
1198	1.42495	1.34157	1.25341	1.17733	1.14196	1.068	1.00158	0.98496	0.91279
1198.5	1.42519	1.3419	1.25384	1.17781	1.1424	1.06839	1.00198	0.98532	0.91318
[truncated: 3 more rows]
