# Supplementary material for: Color construction of multi-colored carbon fibers using glucose
Source: Nat Commun. 2024 Mar 4;15:1979. doi: 10.1038/s41467-024-46395-5 (PMC10912437; doi:10.1038/s41467-024-46395-5)
Supplement: Supplementary file 3 — Source data [file 41467_2024_46395_MOESM3_ESM.zip › SourceData/Supplementary Fig. 3.xlsx]

## Sheet: Sheet1
4CC		7CC		10CC		13CC		17CC
Wavelength (nm)	K/S value	Wavelength (nm)	K/S value	Wavelength (nm)	K/S value	Wavelength (nm)	K/S value	Wavelength (nm)	K/S value
380	9.065	400	14.734	440	14.74	450	11.28	380	14.312
390	9.055	410	14.675	450	14.79	460	11.52	390	14.849
400	8.808	420	14.794	460	14.89	470	11.97	400	14.588
410	8.82	430	15.057	470	14.89	480	12.21	410	14.182
420	8.851	440	14.839	480	14.59	490	12.53	420	13.792
430	8.987	450	14.685	490	14.03	500	12.87	430	13.59
440	9.021	460	14.26	500	13.51	510	13.34	440	13.012
450	9.124	470	13.607	510	12.75	520	13.55	450	12.406
460	9.202	480	13.082	520	11.84	530	13.64	460	11.64
470	9.31	490	12.274	530	11.07	540	13.68	470	10.861
480	9.597	500	11.302	540	10.28	550	13.51	480	10.294
490	9.792	510	10.456	550	9.53	560	13.1	490	9.657
500	9.895	520	9.716	560	8.79	570	12.5	500	9.051
510	10.126	530	9.037	570	8.09	580	11.94	510	8.628
520	10.427	540	8.329	580	7.55	590	11.28	520	8.279
530	10.886	550	7.685	590	7.04	600	10.52	530	8.077
540	11.299	560	7.243	600	6.6	610	9.8	540	7.861
550	11.567	570	6.746	610	6.19	620	9.07	550	7.681
560	12.033	580	6.298	620	5.81	630	8.36	560	7.668
570	12.445	590	5.921	630	5.45	640	7.8	570	7.717
580	12.834	600	5.573	640	5.18	650	7.28	580	7.77
590	13.299	610	5.31	650	4.97	660	6.8	590	7.953
600	13.792	620	5.1	660	4.8	670	6.28	600	8.15
610	14.344	630	4.902	670	4.58	680	6.01	610	8.387
620	14.844	640	4.755	680	4.5	690	5.83	620	8.601
630	15.403	650	4.588	690	4.49	700	5.47	630	8.928
640	16.167	660	4.474	700	4.37	710	5.47	640	9.314
650	16.657	670	4.343	710	4.37			650	9.493
660	17.11	680	4.268					660	9.707
670	17.559	690	4.209					670	9.813
680	18.251	700	4.169					680	10.021
690	18.651	710	4.118					690	10.046
700	19.077							700	10.107
710	19.296							710	10.019
720	19.045							720	9.654
730	19.223							730	9.403
740	19.157							740	8.852
