# Supplementary material for: Color construction of multi-colored carbon fibers using glucose
Source: Nat Commun. 2024 Mar 4;15:1979. doi: 10.1038/s41467-024-46395-5 (PMC10912437; doi:10.1038/s41467-024-46395-5)
Supplement: Supplementary file 3 — Source data [file 41467_2024_46395_MOESM3_ESM.zip › SourceData/Supplementary Fig. 4.xlsx]

## Sheet: 4CC
Counts	Diameter (nm)
1	141.55
2	141.638
3	141.857
4	143.536
5	144.18
6	144.565
7	144.578
8	145.582
9	145.86
10	146.148
11	146.859
12	146.865
13	148.7
14	148.732
15	149.087
16	149.262
17	149.288
18	149.361
19	149.881
20	150.304
21	151.053
22	151.124
23	151.193
24	151.769
25	151.819
26	151.95
27	152.623
28	152.663
29	153.206
30	153.69
31	153.953
32	154.389
33	154.571
34	154.631
35	154.973
36	155.127
37	155.237
38	155.24
39	155.626
40	155.955
41	156.014
42	156.177
43	156.416
44	156.945
45	156.973
46	158.323
47	158.749
48	159.307
49	159.632
50	159.638
51	160.114
52	160.155
53	160.256
54	160.897
55	161.206
56	161.357
57	161.659
58	161.675
59	161.881
60	162.109
61	162.244
62	162.646
63	163.628
64	163.667
65	163.765
66	164.686
67	165.632
68	165.662
69	165.857
70	166.194
71	166.554
72	166.625
73	166.752
74	166.853
75	167.23
76	167.907
77	167.935
78	168.701
79	168.722
80	169.017
81	169.16
82	169.329
83	169.919
84	170.187
85	170.207
86	170.297
87	170.694
88	171.668
89	171.713
90	172.214
91	173.02
92	173.072
93	173.11
94	173.141
95	173.212
96	174.065
97	174.309
98	174.705
99	174.71
100	174.745
101	175.478
102	175.588
103	175.797
104	176.059
105	176.059
106	176.481
107	176.56
108	177.219
109	177.311
110	177.529
111	177.813
112	178.079
113	178.482
114	178.615
115	178.714
116	178.719
117	178.726
118	178.733
119	179.337
120	179.82
121	179.877
122	180.823
123	180.929
124	180.948
125	181.149
126	181.187
127	181.727
128	181.796
129	182.195
130	182.695
131	182.884
132	183.215
133	183.643
134	183.746
135	183.845
136	183.852
137	184.163
138	184.395
139	185.779
140	186.032
141	186.28
142	186.607
143	186.689
144	186.753
145	186.757
146	186.79
147	186.872
148	186.872
149	186.944
150	187.125
151	187.125
152	187.294
153	187.553
154	187.679
155	187.684
156	187.72
157	187.9
158	188.144
159	188.225
160	188.272
161	188.507
162	188.797
163	189.192
164	189.306
165	189.406
166	189.765
167	189.783
168	190.568
169	190.773
170	190.839
171	190.864
172	191.062
173	191.289
174	191.651
175	191.809
176	191.918
177	192.13
178	192.163
179	192.688
180	192.777
181	192.824
182	193.017
183	193.182
184	193.486
185	193.778
186	194.005
187	194.169
188	194.193
189	194.333
190	194.779
191	194.779
192	195.215
193	195.537
194	195.768
195	196.147
196	196.27
197	196.432
198	196.489
199	196.828
200	197.185
201	197.254
202	197.289
203	197.638
204	197.702
205	197.863
206	198.29
207	198.456
208	198.506
209	198.606
210	198.641
211	198.733
212	198.835
213	199.152
214	199.242
215	199.301
216	199.438
217	199.801
218	199.84
219	199.85
220	200.089
221	200.241
222	200.321
223	200.321
224	201.311
225	201.547
226	201.569
227	201.821
228	201.947
229	202.432
230	202.444
231	202.444
232	202.597
233	202.621
234	202.825
235	202.905
236	203.032
237	203.032
238	203.112
239	203.273
240	203.273
241	203.632
242	203.831
243	203.831
244	203.996
245	204.53
246	204.621
247	204.663
248	204.663
249	204.914
250	205.01
251	205.135
252	205.235
253	205.27
254	205.27
255	205.301
256	205.448
257	205.51
258	205.51
259	205.531
260	205.94
261	205.943
262	206.056
263	206.056
264	206.061
265	206.063
266	206.47
267	206.47
268	206.647
269	206.647
270	206.757
271	206.762
272	206.775
273	206.828
274	206.828
275	206.837
276	206.878
277	206.983
278	207.213
279	207.213
280	207.463
281	207.463
282	207.61
283	208.107
284	208.107
285	208.337
286	208.337
287	208.389
288	208.651
289	208.735
290	208.902
291	208.902
292	209.14
293	209.14
294	209.305
295	209.427
296	209.497
297	209.497
298	209.661
299	209.661
300	209.873
301	209.873
302	210.251
303	210.311
304	210.311
305	210.502
306	210.502
307	210.525
308	210.61
309	210.61
310	210.657
311	210.679
312	210.895
313	210.895
314	211.022
315	211.022
316	211.062
317	211.064
318	211.064
319	211.258
320	211.258
321	211.305
322	211.527
323	211.608
324	211.614
325	211.625
326	211.68
327	211.861
328	211.876
329	211.876
330	212.042
331	212.042
332	212.044
333	212.044
334	212.197
335	212.197
336	212.324
337	212.371
338	212.426
339	212.928
340	213.852
341	213.852
342	213.971
343	214.229
344	214.945
345	215.104
346	215.208
347	216.022
348	216.244
349	217.079
350	217.08
351	217.288
352	218.82
353	219.161
354	219.354
355	219.79
356	220.1
357	220.507
358	220.507
359	221.029
360	221.542
361	221.808
362	222.284
363	222.346
364	222.545
365	222.727
366	222.728
367	222.815
368	222.881
369	222.911
370	223.01
371	223.074
372	223.208
373	223.437
374	223.79
375	223.989
376	224.129
377	224.228
378	224.346
379	224.422
380	224.442
381	224.785
382	224.805
383	224.911
384	224.935
385	225.003
386	225.049
387	225.146
388	225.171
389	225.25
390	225.25
391	226.396
392	226.652
393	227.246
394	227.635
395	228.5
396	228.612
397	228.695
398	228.797
399	229.336
400	229.396
401	229.465
402	229.489
403	229.566
404	229.68
405	229.801
406	230.473
407	230.566
408	230.584
409	230.599
410	230.631
411	230.635
412	230.82
413	231.397
414	231.583
415	231.695
416	231.794
417	231.795
418	232.065
419	232.066
420	232.674
421	234.375
422	235.3
423	236.081
424	237.192
425	238.473
426	240.016
427	240.03
428	240.533
429	241.435
430	242.11
431	242.35
432	242.877
433	242.951
434	243.049
435	243.072
436	243.614
437	243.784
438	243.994
439	244.275
440	244.365
441	244.568
442	244.711
443	245.334
444	245.339
445	246.319
446	246.367
447	246.685
448	247.138
449	247.291
450	247.446
451	247.558
452	247.615
453	248.181
454	248.315
455	248.507
456	248.541
457	248.568
458	248.786
459	249.229
460	249.284
461	249.666
462	250.059
463	250.658
464	250.826
465	251.426
466	252.075
467	252.233
468	252.511
469	252.702
470	253.043
471	254.442
472	254.509
473	254.83
474	255.551
475	255.59
476	256.179
477	256.383
478	257.498
479	258.268
480	259.045
481	260.163
482	260.215
483	261.592
484	261.865
485	262.271
486	263.244
487	263.34
488	263.759
489	263.994
490	264.531
491	264.9
492	265.782
493	265.937
494	266.403
495	266.576
496	266.6
497	266.634
498	266.992
499	267.044
500	267.576
501	267.829
502	267.941
503	268.277
504	268.739
505	268.94
506	269.346
507	269.443
508	269.941
509	270.311
510	270.343
511	270.9
512	271.084
513	271.99
514	272.104
515	273.383
516	273.492
517	274.569
518	275.054
519	275.651
520	276.756
521	279.081
522	280.865
523	281.064
524	281.155
525	281.365
526	281.941
527	282.003
528	282.37
529	282.513
530	282.73
531	284.125
532	284.639
533	285.419
534	285.718
535	285.99
536	286.379
537	287.119
538	287.172
539	287.265
540	288.479
541	288.787
542	288.971
543	289.152
544	289.257
545	291.74
546	291.967
547	293.875
548	293.879
549	294.115
550	295.828
551	301.418
552	302.133
553	303.293
554	303.668
555	304.513
556	304.926
557	307.763
558	308.326
559	312.073
560	314.188
561	320.121
562	321.309

## Sheet: 7CC
Counts	Diameter (nm)
1	123
2	134
3	142
4	145
5	152
6	158
7	168
8	169
9	171
10	173
11	176
12	176
13	177
14	179
15	181
16	181
17	181
18	181
19	182
20	183
21	184
22	184
23	185
24	186
25	186
26	187
27	187
28	188
29	189
30	189
31	189
32	190
33	191
34	192
35	192
36	193
37	194
38	194
39	194
40	195
41	195
42	197
43	197
44	198
45	198
46	199
47	200
48	200
49	200
50	200
51	201
52	201
53	202
54	203
55	203
56	203
57	204
58	204
59	204
60	205
61	205
62	205
63	206
64	206
65	207
66	207
67	207
68	208
69	208
70	208
71	210
72	211
73	211
74	212
75	212
76	213
77	213
78	213
79	214
80	214
81	214
82	214
83	214
84	214
85	215
86	215
87	215
88	215
89	216
90	216
91	217
92	217
93	218
94	218
95	218
96	218
97	218
98	218
99	218
100	219
101	219
102	219
103	220
104	220
105	221
106	221
107	221
108	222
109	222
110	223
111	223
112	223
113	223
114	224
115	224
116	224
117	224
118	225
119	225
120	225
121	226
122	226
123	226
124	226
125	226
126	226
127	226
128	226
129	226
130	226
131	227
132	227
133	227
134	227
135	227
136	228
137	228
138	228
139	228
140	228
141	228
142	228
143	228
144	229
145	230
146	230
147	230
148	230
149	230
150	230
151	230
152	231
153	231
154	231
155	231
156	231
157	231
158	232
159	232
160	232
161	232
162	233
163	233
164	233
165	233
166	233
167	234
168	234
169	234
170	234
171	234
172	235
173	235
174	235
175	236
176	236
177	236
178	236
179	236
180	236
181	237
182	237
183	237
184	237
185	237
186	238
187	238
188	238
189	238
190	238
191	239
192	239
193	240
194	240
195	240
196	241
197	241
198	241
199	241
200	241
201	241
202	241
203	241
204	241
205	242
206	242
207	242
208	242
209	242
210	242
211	242
212	242
213	242
214	242
215	242
216	242
217	243
218	243
219	243
220	244
221	244
222	244
223	244
224	244
225	245
226	245
227	245
228	245
229	246
230	246
231	246
232	246
233	246
234	247
235	247
236	247
237	247
238	247
239	248
240	248
241	248
242	248
243	248
244	248
245	248
246	248
247	249
248	249
249	249
250	250
251	250
252	250
253	250
254	251
255	251
256	251
257	251
258	252
259	252
260	252
261	252
262	252
263	252
264	252
265	252
266	252
267	252
268	253
269	253
270	253
271	253
272	253
273	253
274	253
275	253
276	254
277	254
278	254
279	254
280	254
281	254
282	254
283	255
284	255
285	255
286	255
287	255
288	255
289	255
290	255
291	255
292	255
293	255
294	255
295	256
296	256
297	256
298	256
299	256
300	256
301	256
302	257
303	257
304	257
305	257
306	257
307	257
308	257
309	257
310	257
311	258
312	258
313	258
314	258
315	259
316	259
317	259
318	259
319	259
320	259
321	259
322	259
323	259
324	260
325	260
326	260
327	260
328	260
329	260
330	260
331	261
332	261
333	261
334	261
335	261
336	261
337	262
338	262
339	262
340	262
341	262
342	262
343	262
344	263
345	263
346	263
347	263
348	263
349	264
350	264
351	264
352	264
353	264
354	264
355	265
356	265
357	265
358	265
359	265
360	265
361	265
362	265
363	266
364	266
365	266
366	266
367	266
368	266
369	266
370	267
371	267
372	267
373	267
374	267
375	267
376	267
377	268
378	268
379	268
380	268
381	268
382	268
383	268
384	268
385	268
386	268
387	269
388	269
389	269
390	269
391	269
392	270
393	270
394	270
395	270
396	270
397	271
398	271
399	271
400	271
401	271
402	271
403	271
404	272
405	272
406	272
407	272
408	273
409	273
410	273
411	273
412	274
413	274
414	274
415	274
416	274
417	275
418	275
419	275
420	275
421	275
422	275
423	275
424	276
425	276
426	276
427	276
428	277
429	277
430	277
431	277
432	277
433	278
434	278
435	279
436	279
437	280
438	280
439	280
440	280
441	281
442	281
443	281
444	281
445	281
446	281
447	281
448	281
449	281
450	282
451	282
452	282
453	282
454	282
455	282
456	283
457	283
458	283
459	283
460	283
461	283
462	284
463	284
464	284
465	284
466	284
467	284
468	284
469	285
470	285
471	285
472	286
473	286
474	287
475	287
476	287
477	287
478	287
479	288
480	288
481	289
482	289
483	289
484	290
485	290
486	290
487	290
488	290
489	290
490	291
491	291
492	291
493	291
494	291
495	291
496	291
497	292
498	292
499	292
500	292
501	292
502	292
503	292
504	293
505	293
506	293
507	293
508	293
509	293
510	293
511	293
512	293
513	294
514	294
515	294
516	295
517	295
518	295
519	295
520	295
521	295
522	295
523	295
524	296
525	296
526	296
527	297
528	297
529	297
530	297
531	297
532	298
533	298
534	299
535	299
536	299
537	299
538	299
539	299
540	299
541	299
542	299
543	300
544	300
545	300
546	300
547	300
548	300
549	300
550	300
551	301
552	301
553	301
554	301
555	301
556	301
557	302
558	302
559	303
560	303
561	303
562	303
563	303
564	304
565	304
566	304
567	305
568	308
569	308
570	309
571	310
572	311
573	313
574	314
575	315
576	316
577	317
578	317
579	318
580	318
581	318
582	319
583	319
584	320
585	320
586	321
587	322
588	322
589	323
590	324
591	324
592	325
593	325
594	326
595	326
596	326
597	326
598	327
599	327
600	327
601	327
602	328
603	329
604	330
605	331
606	332
607	332
608	333
609	334
610	335
611	335
612	335
613	336
614	336
615	338
616	338
617	343
618	345
619	347
620	349
621	351
622	353
623	354
624	356
625	359
626	359
627	360
628	364
629	365
630	375

## Sheet: 10CC
Counts	Diameter (nm)
1	162
2	176
3	187
4	190
5	191
6	193
7	195
8	196
9	199
10	200
11	201
12	202
13	203
14	204
15	206
16	208
17	208
18	209
19	209
20	210
21	210
22	211
23	211
24	212
25	213
26	213
27	213
28	213
29	213
30	213
31	214
32	215
33	215
34	215
35	215
36	216
37	216
38	216
39	217
40	217
41	217
42	217
43	218
44	218
45	218
46	218
47	220
48	220
49	220
50	221
51	221
52	221
53	222
54	223
55	224
56	224
57	224
58	225
59	225
60	226
61	226
62	227
63	227
64	227
65	227
66	227
67	227
68	227
69	228
70	228
71	229
72	229
73	230
74	230
75	230
76	230
77	230
78	230
79	231
80	232
81	232
82	233
83	233
84	233
85	233
86	233
87	234
88	234
89	234
90	234
91	235
92	235
93	235
94	235
95	236
96	237
97	237
98	237
99	239
100	239
101	239
102	240
103	240
104	240
105	240
106	240
107	240
108	241
109	241
110	242
111	242
112	243
113	243
114	244
115	244
116	244
117	245
118	245
119	245
120	245
121	245
122	246
123	246
124	246
125	246
126	247
127	247
128	247
129	247
130	247
131	247
132	248
133	248
134	248
135	248
136	248
137	248
138	248
139	248
140	248
141	249
142	249
143	249
144	249
145	250
146	250
147	250
148	250
149	250
150	250
151	250
152	251
153	251
154	251
155	252
156	252
157	252
158	252
159	252
160	252
161	253
162	253
163	254
164	254
165	254
166	254
167	255
168	255
169	255
170	255
171	255
172	256
173	257
174	257
175	257
176	257
177	257
178	257
179	257
180	257
181	258
182	258
183	258
184	258
185	259
186	259
187	259
188	259
189	259
190	260
191	260
192	260
193	260
194	260
195	260
196	260
197	261
198	261
199	261
200	261
201	262
202	262
203	262
204	262
205	262
206	262
207	262
208	262
209	263
210	263
211	263
212	263
213	263
214	263
215	263
216	263
217	263
218	264
219	264
220	265
221	265
222	265
223	266
224	266
225	266
226	266
227	267
228	268
229	268
230	269
231	269
232	269
233	269
234	269
235	269
236	269
237	269
238	271
239	271
240	272
241	272
242	272
243	272
244	272
245	273
246	273
247	273
248	273
249	274
250	274
251	274
252	275
253	275
254	277
255	277
256	277
257	277
258	277
259	278
260	278
261	278
262	278
263	279
264	279
265	279
266	279
267	279
268	279
269	280
270	280
271	280
272	280
273	280
274	280
275	281
276	281
277	281
278	281
279	281
280	281
281	281
282	281
283	281
284	281
285	281
286	281
287	281
288	282
289	282
290	282
291	282
292	282
293	282
294	282
295	282
296	282
297	283
298	283
299	283
300	283
301	284
302	284
303	284
304	284
305	284
306	284
307	284
308	285
309	285
310	285
311	285
312	285
313	286
314	286
315	286
316	287
317	287
318	287
319	287
320	287
321	287
322	288
323	288
324	288
325	288
326	288
327	289
328	289
329	289
330	289
331	290
332	290
333	291
334	291
335	292
336	292
337	292
338	292
339	292
340	293
341	293
342	293
343	293
344	293
345	294
346	294
347	294
348	294
349	294
350	294
351	294
352	294
353	295
354	295
355	295
356	295
357	295
358	295
359	295
360	296
361	296
362	296
363	296
364	296
365	297
366	297
367	297
368	297
369	297
370	297
371	298
372	299
373	299
374	299
375	299
376	299
377	299
378	299
379	299
380	300
381	300
382	300
383	300
384	300
385	300
386	300
387	301
388	301
389	301
390	301
391	301
392	301
393	302
394	302
395	302
396	302
397	302
398	302
399	303
400	303
401	304
402	304
403	304
404	304
405	305
406	305
407	305
408	305
409	305
410	305
411	306
412	306
413	306
414	306
415	307
416	307
417	307
418	307
419	307
420	307
421	307
422	307
423	307
424	308
425	309
426	309
427	309
428	309
429	309
430	310
431	310
432	310
433	310
434	310
435	311
436	311
437	311
438	312
439	312
440	312
441	312
442	312
443	312
444	313
445	313
446	314
447	314
448	315
449	315
450	315
451	315
452	316
453	317
454	317
455	317
456	317
457	318
458	318
459	318
460	319
461	319
462	319
463	319
464	320
465	320
466	321
467	321
468	321
469	321
470	322
471	322
472	322
473	322
474	322
475	323
476	323
477	324
478	324
479	324
480	324
481	324
482	324
483	325
484	325
485	325
486	326
487	326
488	327
489	327
490	327
491	327
492	328
493	328
494	328
495	328
496	328
497	328
498	328
499	329
500	329
501	329
502	329
503	329
504	330
505	330
506	331
507	331
508	331
509	331
510	331
511	332
512	332
513	333
514	333
515	333
516	333
517	334
518	334
519	334
520	334
521	335
522	335
523	335
524	335
525	336
526	336
527	337
528	337
529	337
530	338
531	338
532	339
533	339
534	339
535	339
536	340
537	340
538	340
539	340
540	340
541	341
542	341
543	341
544	341
545	342
546	343
547	344
548	344
549	345
550	346
551	346
552	346
553	347
554	347
555	348
556	348
557	348
558	348
559	350
560	351
561	351
562	352
563	352
564	355
565	356
566	356
567	357
568	357
569	357
570	357
571	358
572	358
573	359
574	360
575	361
576	362
577	362
578	362
579	363
580	365
581	365
582	366
583	366
584	367
585	368
586	370
587	371
588	371
589	382
590	382
591	383
592	385
593	396
594	397

## Sheet: 13CC
Counts	Diameter (nm)
1	181
2	183
3	184
4	188
5	188
6	189
7	189
8	189
9	194
10	194
11	197
12	198
13	198
14	198
15	198
16	199
17	201
18	201
19	201
20	201
21	203
22	203
23	203
24	204
25	204
26	204
27	205
28	206
29	206
30	206
31	206
32	206
33	209
34	211
35	211
36	213
37	214
38	214
39	214
40	214
41	218
42	218
43	218
44	218
45	219
46	221
47	221
48	221
49	223
50	225
51	226
52	227
53	227
54	227
55	228
56	228
57	228
58	228
59	228
60	230
61	232
62	232
63	232
64	233
65	233
66	235
67	238
68	240
69	240
70	241
71	241
72	241
73	242
74	242
75	242
76	244
77	246
78	246
79	246
80	246
81	246
82	246
83	247
84	247
85	247
86	248
87	248
88	250
89	251
90	251
91	251
92	251
93	252
94	252
95	253
96	255
97	255
98	256
99	257
100	257
101	257
102	257
103	257
104	257
105	258
106	259
107	260
108	261
109	261
110	262
111	263
112	264
113	265
114	265
115	265
116	265
117	266
118	267
119	268
120	268
121	269
122	269
123	269
124	270
125	271
126	272
127	272
128	272
129	273
130	273
131	275
132	275
133	276
134	276
135	276
136	276
137	276
138	276
139	276
140	276
141	277
142	277
143	277
144	277
145	278
146	278
147	278
148	278
149	279
150	279
151	280
152	280
153	281
154	281
155	281
156	282
157	282
158	282
159	283
160	284
161	284
162	285
163	285
164	286
165	286
166	286
167	286
168	287
169	287
170	287
171	287
172	287
173	287
174	287
175	288
176	288
177	288
178	288
179	288
180	288
181	288
182	288
183	288
184	289
185	289
186	289
187	289
188	289
189	290
190	291
191	291
192	291
193	291
194	292
195	292
196	293
197	293
198	294
199	294
200	294
201	294
202	294
203	294
204	294
205	295
206	296
207	296
208	296
209	296
210	296
211	297
212	297
213	297
214	298
215	298
216	298
217	299
218	299
219	299.224
220	239.432
221	300
222	300
223	301
224	301
225	301
226	301
227	301
228	301
229	302
230	302
231	303
232	303
233	303
234	303
235	304
236	304
237	304
238	305
239	305
240	305
241	305
242	305
243	305
244	306
245	307
246	307
247	307
248	308
249	308
250	309
251	309
252	309
253	309
254	309
255	309
256	310
257	310
258	310
259	310
260	311
261	311
262	311
263	314
264	314
265	314
266	314
267	315
268	315
269	315
270	315
271	315
272	315
273	315
274	315
275	315
276	316
277	316
278	316
279	316
280	316
281	316
282	316
283	317
284	317
285	317
286	317
287	318
288	318
289	318
290	318
291	319
292	319
293	319
294	320
295	320
296	320
297	320
298	320
299	321
300	321
301	321
302	322
303	322
304	323
305	323
306	323
307	323
308	323
309	323
310	323
311	323
312	323
313	323
314	324
315	324
316	324
317	325
318	325
319	325
320	326
321	326
322	326
323	327
324	327
325	327
326	327
327	327
328	327
329	328
330	328
331	328
332	329
333	329
334	330
335	330
336	330
337	330
338	331
339	331
340	331
341	331
342	331
343	331
344	332
345	333
346	333
347	334
348	335
349	336
350	336
351	336
352	337
353	337
354	337
355	337
356	337
357	338
358	338
359	338
360	338
361	338
362	339
363	339
364	339
365	339
366	339
367	339
368	339
369	340
370	341
371	341
372	341
373	341
374	341
375	342
376	342
377	342
378	343
379	344
380	344
381	345
382	345
383	346
384	347
385	347
386	347
387	347
388	348
389	348
390	348
391	348
392	349
393	352
394	352
395	352
396	352
397	352
398	352
399	352
400	353
401	353
402	353
403	354
404	354
405	355
406	356
407	356
408	356
409	359
410	359
411	359
412	359
413	361
414	361
415	363
416	363
417	365
418	366
419	367
420	367
421	367
422	367
423	368
424	368
425	369
426	369
427	370
428	370
429	370
430	372
431	374
432	374
433	374
434	375
435	375
436	375
437	375
438	375
439	377
440	377
441	380
442	380
443	380
444	380
445	382
446	383
447	385
448	386
449	386
450	387
451	388
452	389
453	390
454	390
455	390
456	390
457	391
458	391
459	391
460	391
461	391
462	392
463	392
464	392
465	393
466	393
467	395
468	396
469	396
470	396
471	397
472	397
473	397
474	398
475	402
476	403
477	405
478	406
479	406
480	406
481	406
482	406
483	407
484	410
485	412
486	412
487	412
488	412
489	412
490	412
491	414
492	415
493	415
494	420
495	420
496	427
497	428
498	430
499	430
500	431
501	433
502	435
503	442
504	442
505	443
506	443
507	445
508	446
509	451

## Sheet: 17CC
Counts	Diameter (nm)
1	199.653
2	221.394
3	228.19
4	239.047
5	239.388
6	249.379
7	251.641
8	252.727
9	260.603
10	265.332
11	265.451
12	265.718
13	266.654
14	269.639
15	269.979
16	272.872
17	273.534
18	273.558
19	274.331
20	274.458
21	276.714
22	276.893
23	279.095
24	279.532
25	280.274
26	282.797
27	283.172
28	283.576
29	284.787
30	290.093
31	290.234
32	290.953
33	293.106
34	293.521
35	293.606
36	293.742
37	294.006
38	295.383
39	295.552
40	296.125
41	296.295
42	296.701
43	296.829
44	296.847
45	297.156
46	297.675
47	298.136
48	299.216
49	299.547
50	299.976
51	299.987
52	300.397
53	300.613
54	300.792
55	301.004
56	301.327
57	301.459
58	301.486
59	301.725
60	301.727
61	301.813
62	302.059
63	302.227
64	302.241
65	302.367
66	302.588
67	304.479
68	305.641
69	305.653
70	305.91
71	306.293
72	307.628
73	308.255
74	308.443
75	309.607
76	309.721
77	309.84
78	310.424
79	310.964
80	311.097
81	311.435
82	312.178
83	312.533
84	312.864
85	313.22
86	313.346
87	313.482
88	313.761
89	313.791
90	314.064
91	314.127
92	314.387
93	314.445
94	314.761
95	315.048
96	315.643
97	316.236
98	316.256
99	316.306
100	316.673
101	316.88
102	317.697
103	317.757
104	318.395
105	318.923
106	319.383
107	319.745
108	320.028
109	320.076
110	320.381
111	320.666
112	320.92
113	321.173
114	321.212
115	321.553
116	321.558
117	321.672
118	321.82
119	322.029
120	322.165
121	322.174
122	322.705
123	322.862
124	323.249
125	323.515
126	324.061
127	324.283
128	325.146
129	325.255
130	325.776
131	326.197
132	326.321
133	326.321
134	326.406
135	326.479
136	326.561
137	326.735
138	327.175
139	327.463
140	327.659
141	327.665
142	327.717
143	327.735
144	327.932
145	328.01
146	328.124
147	328.396
148	328.444
149	328.819
150	328.954
151	329.236
152	329.245
153	329.41
154	330.007
155	330.082
156	330.093
157	330.833
158	330.839
159	331.198
160	331.521
161	331.697
162	332.166
163	332.458
164	332.579
165	332.763
166	333.33
167	333.412
168	334.406
169	334.909
170	335.124
171	335.717
172	336.578
173	336.885
174	337.306
175	337.604
176	337.887
177	338.559
178	338.648
179	339.73
180	339.74
181	339.893
182	340.554
183	340.639
184	340.643
185	340.865
186	341.007
187	341.194
188	341.392
189	341.478
190	341.6
191	341.914
192	342.251
193	342.418
194	342.703
195	342.75
196	342.792
197	342.872
198	343.189
199	343.422
200	343.466
201	343.589
202	343.677
203	343.714
204	343.796
205	344.799
206	344.804
207	344.81
208	344.915
209	345.058
210	345.058
211	345.226
212	345.499
213	345.917
214	346.264
215	346.376
216	346.501
217	346.615
218	346.937
219	347.616
220	347.986
221	348.049
222	348.088
223	348.284
224	348.442
225	348.576
226	348.678
227	348.767
228	348.846
229	349.451
230	349.753
231	350.385
232	350.445
233	350.854
234	350.927
235	350.97
236	351.236
237	351.243
238	351.288
239	352.132
240	352.617
241	352.978
242	353.215
243	353.503
244	353.607
245	353.763
246	354.001
247	354.142
248	354.231
249	354.818
250	354.937
251	355.015
252	355.085
253	356.249
254	356.587
255	356.611
256	356.935
257	357.48
258	357.962
259	358.053
260	358.107
261	358.384
262	358.659
263	358.721
264	359.028
265	359.262
266	360.164
267	360.275
268	360.576
269	360.629
270	360.686
271	360.785
272	361.156
273	361.191
274	361.217
275	361.67
276	361.883
277	362.797
278	363.045
279	363.481
280	363.56
281	363.683
282	363.979
283	364.082
284	364.317
285	364.507
286	364.622
287	364.886
288	365.135
289	365.168
290	365.501
291	365.535
292	365.715
293	365.8
294	366.193
295	366.233
296	366.384
297	366.893
298	367.227
299	367.349
300	367.401
301	367.506
302	367.727
303	367.75
304	368.038
305	368.35
306	368.621
307	368.66
308	369.308
309	369.697
310	369.7
311	369.716
312	369.76
313	370.097
314	370.174
315	370.309
316	370.604
317	370.605
318	370.691
319	371.051
320	371.489
321	371.913
322	372.189
323	372.289
324	372.425
325	372.982
326	373.408
327	373.923
328	374.139
329	374.607
330	374.893
331	376.186
332	376.433
333	376.813
334	377.775
335	378.252
336	378.383
337	378.534
338	378.74
339	379.571
340	379.69
341	380.035
342	380.402
343	380.633
344	380.836
345	381.211
346	381.317
347	381.695
348	382.141
349	382.358
350	383.237
351	383.768
352	384.425
353	384.985
354	385.028
355	385.102
356	385.13
357	385.257
358	385.43
359	385.842
360	386.14
361	386.259
362	386.347
363	386.672
364	387.551
365	388.05
366	388.338
367	388.479
368	388.902
369	388.902
370	390.483
371	390.544
372	390.712
373	391.645
374	392.284
375	392.562
376	393.274
377	393.452
378	393.715
379	394.17
380	394.536
381	394.939
382	395.087
383	395.234
384	395.951
385	397.004
386	398.113
387	398.504
388	398.808
389	398.875
390	398.931
391	399.045
392	399.536
393	400.906
394	401.104
395	401.271
396	401.39
397	403.769
398	404.074
399	404.278
400	404.991
401	405.47
402	406.068
403	406.236
404	406.4
405	407.426
406	407.591
407	407.993
408	407.994
409	408.453
410	408.982
411	409.287
412	409.641
413	409.78
414	409.938
415	409.962
416	410.577
417	410.68
418	410.82
419	411.289
420	411.385
421	411.511
422	411.758
423	411.815
424	412.012
425	412.087
426	412.617
427	412.8
428	413.569
429	413.699
430	413.712
431	415.057
432	416.029
433	418.807
434	420.256
435	420.614
436	420.633
437	421.293
438	422.632
439	424.844
440	425.264
441	427.007
442	427.1
443	427.43
444	429.28
445	430.698
446	432.048
447	434.15
448	439.18
449	442.399
450	446.389
451	449.397
452	449.397
453	453.188
454	477.687
455	478.248

## Sheet: Statistics
4CC				7CC				10CC				13CC				17CC
Diameter of CSs (nm)	Counts	Percent (%)		Diameter of CSs (nm)	Counts	Percent (%)		Diameter of CSs (nm)	Counts	Percent (%)		Diameter of CSs (nm)	Counts	Percent (%)		Diameter of CSs (nm)	Counts	Percent (%)
140-160	53	9.4306		120-140	2	0.31746		160-180	2	0.3367		180-200	16	3.14342		240-260	3	0.666667
160-180	68	12.0996		141-160	4	0.634921		180-200	8	1.3468		200-220	29	5.69745		260-280	16	3.55556
180-200	102	18.1495		161-180	8	1.26984		200-220	36	6.06061		220-240	24	4.71513		280-300	27	6
200-220	133	23.6655		181-200	36	5.71429		220-240	61	10.2694		240-260	38	7.46562		300-320	56	12.4444
220-240	71	12.6335		201-220	54	8.57143		240-260	89	14.9832		260-280	45	8.84086		320-340	74	16.4444
240-260	55	9.78648		221-240	91	14.4444		260-280	78	13.1313		280-300	70	13.7525		340-360	84	18.6667
260-280	39	6.9395		241-260	135	21.4286		280-300	112	18.8552		300-320	76	14.9312		360-380	75	16.6667
280-300	29	5.16014		261-280	110	17.4603		300-320	79	13.2997		320-340	71	13.9489		380-400	52	11.5556
300-320	11	1.9573		281-300	110	17.4603		320-340	75	12.6263		340-360	43	8.44794		400-420	41	9.11111
320-340	1	0.177936		301-320	35	5.55556		340-360	34	5.72391		360-380	32	6.28684		420-440	15	3.33333
				321-340	31	4.92063		360-380	14	2.3569		380-400	30	5.89391		440-460	5	1.11111
				341-360	11	1.74603		380-400	6	1.0101		400-420	21	4.12574		460-480	2	0.444444
				361-380	3	0.47619						420-440	7	1.37525
												440-460	7	1.37525
